# Supplementary material for: Noninvasive spinal stimulation safely enables upright posture in children with spinal cord injury
Source: Nat Commun. 2021 Oct 6;12:5850. doi: 10.1038/s41467-021-26026-z (PMC8494794; doi:10.1038/s41467-021-26026-z)
Supplement: Supplementary file 4 — Source Data [file 41467_2021_26026_MOESM4_ESM.zip › SourceData.xlsx]

## Sheet: Safety_Hemodynamics_Fig1&Tables
Subject_ID	Age	Injury_level	SATCO_score	Day	Timepoint	systolic_blood_pressure	diastolic_blood_pressure	heart_rate	count_incidende_pain	pain_score_VAS	pain_score_FACES	count_incidence_MotorResponses	count_incidence_SkinRedness	count_incidence_AutonomicDysreflexia	count_incidence_GooseBumps	count_incidence_numbness	compliance_attend1_noAttend0
P1	13	cervical	9	1	baseline_preT11	103	58	81	0	0		0	0	0	0	0	1
P1	13	cervical	9	1	stim_on_T11							0			0	0	1
P1	13	cervical	9	1	stim_on_L1							0			0	0	1
P1	13	cervical	9	1	stim_on_C5							0			0	0	1
P1	13	cervical	9	1	stim_on_T11_L1_C5	129	68	69	1	2		0		0	1	0	1
P1	13	cervical	9	1	post	120	72	62	0	0		0	1	0	0	0	1
P1	13	cervical	9	2	baseline_preT11	106	63	72	0	0		0	0	0	0	0	1
P1	13	cervical	9	2	stim_on_T11							0			0	0	1
P1	13	cervical	9	2	baseline_preL1							0			0	0	1
P1	13	cervical	9	2	stim_on_L1							0			0	0	1
P1	13	cervical	9	2	stim_on_C5							0			0	0	1
P1	13	cervical	9	2	stim_on_T11_L1	122	54	71	0			1		0	0	0	1
P1	13	cervical	9	2	post	116	64	73	0	0		0	1	0	0	0	1
P1	13	cervical	9	3	baseline_preT11	126	78	64	0	0		0	0	0	0	0	1
P1	13	cervical	9	3	stim_on_T11							0			0	0	1
P1	13	cervical	9	3	stim_on_L1							0			0	0	1
P1	13	cervical	9	3	stim_on_C5							0			0	0	1
P1	13	cervical	9	3	stim_on_T11_L1	117	60	74	0	0		1		0	0	0	1
P1	13	cervical	9	3	post	126	68	68	0	0		0	1	0	0	0	1
P5	14	thoracic	8	1	baseline_preT11	107	61	91	0	0		0	0	0	0	0	1
P5	14	thoracic	8	1	stim_on_T11							0			0	0	1
P5	14	thoracic	8	1	stim_on_L1							0			0	0	1
P5	14	thoracic	8	1	stim_on_C5							0			0	0	1
P5	14	thoracic	8	1	stim_on_C5_T11_L1	109	67	102	0	0		1		0	0	0	1
P5	14	thoracic	8	1	post	118	71	93	0	0		0	0	0	0	0	1
P5	14	thoracic	8	2	baseline_preT11	108	63	107	0	0		0	0	0	0	0	1
P5	14	thoracic	8	2	stim_on_T11	120	69	110				0			1	0	1
P5	14	thoracic	8	2	baseline_preL1							0			0	0	1
P5	14	thoracic	8	2	stim_on_L1							0			0	0	1
P5	14	thoracic	8	2	stim_on_C5							0			0	0	1
P5	14	thoracic	8	2	stim_on_C5_T11_L1	119	76	114	0	0		1		0	0	0	1
P5	14	thoracic	8	2	post	116	68	111	0	0		0	0	0	0	0	1
P5	14	thoracic	8	3	baseline_preT11	109	70	97	0	0		0	0	0	0	0	1
P5	14	thoracic	8	3	stim_on_T11							0			0	0	1
P5	14	thoracic	8	3	stim_on_L1							0			0	0	1
P5	14	thoracic	8	3	stim_on_C5							0			0	0	1
P5	14	thoracic	8	3	stim_on_C5_T11_L1	110	72	103	0	0		0		0	0	0	1
P5	14	thoracic	8	3	post	107	60	94	0	0		0	0	0	0	0	1
P14	9	cervical	11	1	baseline_preT11	105	59	83	0			0	0	0	0	0	1
P14	9	cervical	11	1	stim_on_T11	87	53	76				0			1	0	1
P14	9	cervical	11	1	stim_on_L1							0			0	0	1
P14	9	cervical	11	1	stim_on_C5							0			0	0	1
P14	9	cervical	11	1	stim_on_C5_T11_L1	98	56	80	0	0		1		0	0	0	1
P14	9	cervical	11	1	post	98	68	82	0	0		0	1	0	0	0	1
P14	9	cervical	11	2	baseline_preT11	113	66	81	0	0		0	0	0	0	0	1
P14	9	cervical	11	2	stim_on_T11	95	56	61				0			1	0	1
P14	9	cervical	11	2	baseline_preL1							0			0	0	1
P14	9	cervical	11	2	stim_on_L1							0			0	0	1
P14	9	cervical	11	2	stim_on_C5							0			0	0	1
P14	9	cervical	11	2	stim_on_C5_T11_L1	85	52	77	0	0		1		0	0	0	1
P14	9	cervical	11	2	post	104	81	84	0	0		0	0	0	0	0	1
P14	9	cervical	11	3	baseline_preT11	91	60	70	0	0		0	0	0	0	0	1
P14	9	cervical	11	3	stim_on_T11							0			0	0	1
P14	9	cervical	11	3	stim_on_L1	92	57	79				0			1	0	1
P14	9	cervical	11	3	stim_on_C5							0			0	0	1
P14	9	cervical	11	3	stim_on_C5_T11_L1	96	60	70	0	0		0		0	0	0	1
P14	9	cervical	11	3	post	104	62	76	0	0		0	0	0	0	0	1
P34	4	thoracic	12	1	baseline_preT11	101	64	116	0	0		0	0	0	0	0	1
P34	4	thoracic	12	1	stim_on_T11	97	52	108				1			1	0	1
P34	4	thoracic	12	1	stim_on_L1							0			0	0	1
P34	4	thoracic	12	1	stim_on_C5				1		2	0			0	0	1
P34	4	thoracic	12	1	stim_on_T11_L1	105	72	111	0		0	0		0	0	0	1
P34	4	thoracic	12	1	post	101	61	120	0		0	0	1	0	0	0	1
P34	4	thoracic	12	2	baseline_preT11	92	46	111	0		0	0	0	0	0	0	1
P34	4	thoracic	12	2	stim_on_T11							0			0	0	1
P34	4	thoracic	12	2	baseline_preL1							0			0	0	1
P34	4	thoracic	12	2	stim_on_L1	101	62	99				0			1	0	1
P34	4	thoracic	12	2	stim_on_C5							0			0	0	1
P34	4	thoracic	12	2	stim_on_T11_L1	95	59	99	0		0	0		0	0	0	1
P34	4	thoracic	12	2	post	100	65	121	0		0	0	0	0	0	0	1
P34	4	thoracic	12	3	baseline_preT11	93	60	99	0		0	0	0	0	0	0	1
P34	4	thoracic	12	3	stim_on_T11							0			0	0	1
P34	4	thoracic	12	3	stim_on_L1							0			0	0	1
P34	4	thoracic	12	3	stim_on_C5				1			0			0	0	1
P34	4	thoracic	12	3	stim_on_C5_T11_L1	93	64	103	0		0	0		0	0	0	1
P34	4	thoracic	12	3	post	101	64	103	0		0	0	0	0	0	0	1
P23	5	cervical	11	1	baseline_preT11	112	71	76	0		0	0	0	0	0	0	1
P23	5	cervical	11	1	stim_on_T11							0			0	0	1
P23	5	cervical	11	1	stim_on_L1							0			0	0	1
P23	5	cervical	11	1	stim_on_C5							0			0	0	1
P23	5	cervical	11	1	stim_on_C5_T11_L1	97	57	101	0		0	0		0	0	0	1
P23	5	cervical	11	1	post	90	51	90	0		0	0	1	0	0	0	1
P23	5	cervical	11	2	baseline_preT11	96	54	97	0		0	0	0	0	0	0	1
P23	5	cervical	11	2	stim_on_T11							0			0	0	1
P23	5	cervical	11	2	baseline_preL1							0			0	0	1
P23	5	cervical	11	2	stim_on_L1							0			0	0	1
P23	5	cervical	11	2	stim_on_C5							0			0	0	1
P23	5	cervical	11	2	stim_on_C5_T11_L1	97	60	66	0		0	1		0	0	0	1
P23	5	cervical	11	2	post	104	48	78	0		0	0	0	0	0	0	1
P23	5	cervical	11	3	baseline_preT11	89	52	76	0		0	0	0	0	0	0	1
P23	5	cervical	11	3	stim_on_T11							1			0	0	1
P23	5	cervical	11	3	stim_on_L1							0			0	0	1
P23	5	cervical	11	3	stim_on_C5							0			0	0	1
P23	5	cervical	11	3	stim_on_C5_T11_L1	90	69	68	0		0	0		0	0	0	1
P23	5	cervical	11	3	post	83	49	79	0		0	0	0	0	0	0	1
P4	9	cervical	11	1	baseline_preT11	103	68	109	0		0	0	0	0	0	0	1
P4	9	cervical	11	1	stim_on_T11							1			0	0	1
P4	9	cervical	11	1	stim_on_L1							0			0	0	1
P4	9	cervical	11	1	stim_on_C5							0			0	0	1
P4	9	cervical	11	1	stim_on_T11_L1	100	66	118	0		0	0		0	0	0	1
P4	9	cervical	11	1	post	102	72	112	0		0	0	1	0	0	0	1
P4	9	cervical	11	2	baseline_preT11	99	60	92	0		0	0	0	0	0	0	1
P4	9	cervical	11	2	stim_on_T11							1			0	0	1
P4	9	cervical	11	2	baseline_preL1							0			0	0	1
P4	9	cervical	11	2	stim_on_L1							0			0	0	1
P4	9	cervical	11	2	stim_on_C5							0			0	0	1
P4	9	cervical	11	2	stim_on_T11_L1	110	82	83	1			0		0	1	0	1
P4	9	cervical	11	2	post	110	76	81	0	0		0	1	0	0	0	1
P4	9	cervical	11	3	baseline_preT11	108	68	87	0	0		0	0	0	0	0	1
P4	9	cervical	11	3	stim_on_T11							0			0	0	1
P4	9	cervical	11	3	stim_on_L1							0			0	0	1
P4	9	cervical	11	3	stim_on_C5							0			0	0	1
P4	9	cervical	11	3	stim_on_T11_L1	103	72	90	0	0		1		0	0	0	1
P4	9	cervical	11	3	post	111	79	89	0	0		0	1	0	0	0	1
P49	3	cervical	12	1	baseline_preT11	107	67	98	0		0	0	0	0	0	0	1
P49	3	cervical	12	1	stim_on_T11	100	49	73	0		0	0		0	0	0	1
P49	3	cervical	12	1	stim_on_L1							0			0	0	1
P49	3	cervical	12	1	stim_on_C5	134	82	58				0		1	0	0	1
P49	3	cervical	12	1	stim_on_T11_L1							1			0	0	1
P49	3	cervical	12	1	post	99	61	84	0		0	0	0	0	0	0	1
P49	3	cervical	12	2	baseline_preT11	88	50	106	0		0	0	0	0	0	0	1
P49	3	cervical	12	2	stim_on_T11							0			0	0	1
P49	3	cervical	12	2	baseline_preL1							0			0	0	1
P49	3	cervical	12	2	stim_on_L1							0			0	0	1
P49	3	cervical	12	2	stim_on_C5							0			0	0	1
P49	3	cervical	12	2	stim_on_T11_L1	99	66	112	0		0	0		0	0	0	1
P49	3	cervical	12	2	post	100	65	114	0		0	0	0	0	0	0	1
P49	3	cervical	12	3	baseline_preT11	90	53	91	0		0	0	0	0	0	0	1
P49	3	cervical	12	3	stim_on_T11							0			0	0	1
P49	3	cervical	12	3	stim_on_L1							0			0	0	1
P49	3	cervical	12	3	stim_on_C5							0			0	0	1
P49	3	cervical	12	3	stim_on_T11	88	47	113	0		0	0		0	0	0	1
P49	3	cervical	12	3	post	107	48	102	0		0	1	0	0	0	0	1
P21	9	thoracic	19	1	baseline_preT11	128	82	98	0		0	0	0	0	0	0	1
P21	9	thoracic	19	1	stim_on_T11							0			0	0	1
P21	9	thoracic	19	1	stim_on_L1							0			0	0	1
P21	9	thoracic	19	1	stim_on_C5							0			0	0	1
P21	9	thoracic	19	1	stim_on_T11_L1	106	65	94	1			0		0	0	0	1
P21	9	thoracic	19	1	post	114	74	93	0			0		0	0	0	1
P21	9	thoracic	19	2	baseline_preT11												0
P21	9	thoracic	19	2	stim_on_T11												0
P21	9	thoracic	19	2	baseline_preL1												0
P21	9	thoracic	19	2	stim_on_L1												0
P21	9	thoracic	19	2	stim_on_C5												0
P21	9	thoracic	19	2	stim_on_T11_L1												0
P21	9	thoracic	19	2	post												0
P21	9	thoracic	19	3	baseline_preT11												0
P21	9	thoracic	19	3	stim_on_T11												0
P21	9	thoracic	19	3	stim_on_L1												0
P21	9	thoracic	19	3	stim_on_C5												0
P21	9	thoracic	19	3	stim_on_T11_L1												0
P21	9	thoracic	19	3	post												0

## Sheet: scTS_rawKinematicsCOP_Fig.2
Subject_ID	Injury_level	ExpCondition	Time	StimFreq	ManualPulse	L5S1	L4L3	L1T12	T9T8	T1C7	T8Head	PelvisT8	COP_AP	COP_ML
P5	thoracic	1	0	30	0.11728	15.418	1.025	6.845	10.971	5.17	-20.13	34.28	-11.575	66.692
P5	thoracic	1	0.05	30	0.1172	15.463	1.045	6.866	10.986	5.108	-20.309	34.379	-12.096	66.504
P5	thoracic	1	0.1	30	0.111115	15.508	1.065	6.886	11.001	5.08	-20.398	34.479	-12.7	66.441
P5	thoracic	1	0.15	30	0.266	15.555	1.086	6.906	11.017	5.058	-20.484	34.581	-13.317	66.379
P5	thoracic	1	0.2	30	0.16	15.598	1.105	6.926	11.031	5.035	-20.569	34.677	-13.446	66.345
P5	thoracic	1	0.25	30	0.198	15.629	1.119	6.94	11.041	5.022	-20.618	34.745	-13.073	66.716
P5	thoracic	1	0.3	30	0.158	15.651	1.129	6.949	11.049	5	-20.697	34.793	-12.687	66.607
P5	thoracic	1	0.35	30	0.197	15.667	1.136	6.956	11.054	4.967	-20.808	34.828	-12.52	66.641
P5	thoracic	1	0.4	30	0.145	15.676	1.14	6.96	11.057	4.937	-20.907	34.849	-12.518	66.596
P5	thoracic	1	0.45	30	0.159	15.68	1.142	6.962	11.058	4.908	-20.996	34.859	-12.765	66.469
P5	thoracic	1	0.5	30	0.161	15.682	1.143	6.963	11.059	4.884	-21.073	34.864	-13.069	66.353
P5	thoracic	1	0.55	30	0.174	15.685	1.144	6.964	11.06	4.871	-21.121	34.87	-13.204	66.549
P5	thoracic	1	0.6	30	0.151	15.681	1.142	6.963	11.059	4.866	-21.141	34.862	-12.981	66.881
P5	thoracic	1	0.65	30	0.158	15.671	1.138	6.958	11.055	4.864	-21.148	34.84	-12.892	67.056
P5	thoracic	1	0.7	30	0.16	15.663	1.134	6.955	11.053	4.855	-21.175	34.821	-13.002	67.216
P5	thoracic	1	0.75	30	0.167	15.655	1.131	6.951	11.05	4.848	-21.198	34.803	-13.216	67.234
P5	thoracic	1	0.8	30	0.176	15.644	1.126	6.946	11.046	4.836	-21.239	34.779	-13.515	66.846
P5	thoracic	1	0.85	30	0.175	15.627	1.118	6.939	11.041	4.829	-21.272	34.741	-13.77	66.888
P5	thoracic	1	0.9	30	0.188	15.613	1.112	6.932	11.036	4.829	-21.279	34.709	-13.79	67.027
P5	thoracic	1	0.95	30	0.171	15.613	1.112	6.932	11.036	4.827	-21.288	34.71	-13.926	67.131
P5	thoracic	1	1	30	0.186	15.619	1.115	6.935	11.038	4.823	-21.301	34.723	-13.732	67.237
P5	thoracic	1	1.05	30	0.166	15.619	1.115	6.935	11.038	4.822	-21.306	34.724	-13.946	67.139
P5	thoracic	1	1.1	30	0.152	15.619	1.115	6.935	11.038	4.817	-21.325	34.724	-14.296	67.343
P5	thoracic	1	1.15	30	0.144	15.618	1.114	6.934	11.038	4.806	-21.36	34.721	-14.279	67.116
P5	thoracic	1	1.2	30	0.186	15.611	1.111	6.932	11.035	4.801	-21.379	34.707	-14.326	66.998
P5	thoracic	1	1.25	30	0.16	15.608	1.11	6.93	11.034	4.793	-21.408	34.699	-14.287	66.894
P5	thoracic	1	1.3	30	0.193	15.605	1.108	6.929	11.033	4.787	-21.431	34.692	-14.18	66.653
P5	thoracic	1	1.35	30	0.157	15.599	1.106	6.926	11.031	4.784	-21.44	34.679	-14.204	66.525
P5	thoracic	1	1.4	30	0.198	15.593	1.103	6.923	11.029	4.783	-21.444	34.664	-14.251	66.387
P5	thoracic	1	1.45	30	0.157	15.589	1.101	6.922	11.028	4.782	-21.446	34.656	-14.223	66.462
P5	thoracic	1	1.5	30	0.161	15.587	1.101	6.921	11.027	4.785	-21.438	34.653	-14.129	66.372
P5	thoracic	1	1.55	30	0.152	15.587	1.1	6.921	11.027	4.793	-21.415	34.651	-14.138	66.569
P5	thoracic	1	1.6	30	0.156	15.587	1.1	6.921	11.027	4.803	-21.388	34.651	-14.074	66.763
P5	thoracic	1	1.65	30	0.154	15.591	1.102	6.922	11.029	4.807	-21.38	34.66	-14.056	66.713
P5	thoracic	1	1.7	30	0.208	15.6	1.106	6.926	11.032	4.806	-21.381	34.68	-14.166	66.818
P5	thoracic	1	1.75	30	0.118	15.605	1.108	6.929	11.033	4.81	-21.367	34.691	-13.892	66.839
P5	thoracic	1	1.8	30	0.203	15.604	1.108	6.928	11.033	4.816	-21.353	34.69	-13.988	67.123
P5	thoracic	1	1.85	30	0.15	15.604	1.108	6.928	11.033	4.826	-21.327	34.688	-14.055	67.259
P5	thoracic	1	1.9	30	0.189	15.604	1.108	6.928	11.033	4.835	-21.3	34.69	-14.078	67.232
P5	thoracic	1	1.95	30	0.151	15.607	1.109	6.93	11.034	4.839	-21.289	34.696	-14.191	67.427
P5	thoracic	1	2	30	0.213	15.608	1.11	6.93	11.034	4.842	-21.281	34.698	-14.317	67.414
P5	thoracic	1	2.05	30	0.148	15.605	1.109	6.929	11.033	4.845	-21.27	34.693	-14.316	67.376
P5	thoracic	1	2.1	30	0.21	15.602	1.107	6.927	11.032	4.849	-21.257	34.685	-14.345	67.377
P5	thoracic	1	2.15	30	0.148	15.599	1.106	6.926	11.031	4.856	-21.241	34.679	-14.46	67.348
P5	thoracic	1	2.2	30	0.213	15.6	1.106	6.926	11.032	4.865	-21.216	34.68	-14.47	67.28
P5	thoracic	1	2.25	30	0.146	15.603	1.107	6.928	11.033	4.87	-21.203	34.688	-14.489	67.334
P5	thoracic	1	2.3	30	0.203	15.604	1.108	6.928	11.033	4.871	-21.202	34.691	-14.335	67.174
P5	thoracic	1	2.35	30	0.152	15.607	1.109	6.93	11.034	4.864	-21.224	34.696	-14.194	67.094
P5	thoracic	1	2.4	30	0.175	15.615	1.113	6.933	11.037	4.849	-21.268	34.715	-14.156	67.158
P5	thoracic	1	2.45	30	0.145	15.62	1.115	6.936	11.038	4.847	-21.275	34.725	-13.794	67.106
P5	thoracic	1	2.5	30	0.189	15.619	1.115	6.935	11.038	4.851	-21.266	34.722	-13.817	67.178
P5	thoracic	1	2.55	30	0.152	15.616	1.113	6.934	11.037	4.854	-21.262	34.717	-13.858	67.237
P5	thoracic	1	2.6	30	0.191	15.614	1.112	6.933	11.036	4.857	-21.256	34.711	-13.857	67.075
P5	thoracic	1	2.65	30	0.164	15.613	1.112	6.933	11.036	4.86	-21.249	34.711	-13.916	67.03
P5	thoracic	1	2.7	30	0.187	15.617	1.114	6.934	11.037	4.863	-21.244	34.718	-13.991	67.051
P5	thoracic	1	2.75	30	0.166	15.618	1.114	6.934	11.038	4.867	-21.239	34.721	-14.052	67.095
P5	thoracic	1	2.8	30	0.181	15.618	1.114	6.934	11.038	4.858	-21.273	34.721	-14.207	67.301
P5	thoracic	1	2.85	30	0.16	15.617	1.113	6.934	11.037	4.846	-21.312	34.719	-14.333	67.405
P5	thoracic	1	2.9	30	0.145	15.617	1.114	6.934	11.037	4.842	-21.325	34.72	-14.28	67.479
P5	thoracic	1	2.95	30	0.164	15.619	1.115	6.935	11.038	4.845	-21.318	34.725	-14.403	67.485
P5	thoracic	1	3	30	0.131	15.619	1.115	6.935	11.038	4.853	-21.298	34.725	-14.371	67.516
P5	thoracic	1	3.05	30	0.144	15.622	1.116	6.936	11.039	4.849	-21.313	34.731	-14.401	67.55
P5	thoracic	1	3.1	30	0.163	15.63	1.12	6.94	11.042	4.834	-21.355	34.75	-14.314	67.613
P5	thoracic	1	3.15	30	0.166	15.634	1.121	6.942	11.043	4.828	-21.372	34.758	-14.059	67.622
P5	thoracic	1	3.2	30	0.14	15.633	1.121	6.941	11.043	4.827	-21.382	34.756	-14.034	67.537
P5	thoracic	1	3.25	30	0.152	15.632	1.12	6.941	11.042	4.826	-21.385	34.754	-14.089	67.569
P5	thoracic	1	3.3	30	0.137	15.632	1.12	6.941	11.042	4.831	-21.372	34.753	-14.042	67.399
P5	thoracic	1	3.35	30	0.171	15.634	1.121	6.942	11.043	4.837	-21.356	34.758	-14.133	67.191
P5	thoracic	1	3.4	30	0.143	15.637	1.123	6.943	11.044	4.841	-21.348	34.765	-14.25	67.202
P5	thoracic	1	3.45	30	0.202	15.636	1.122	6.943	11.044	4.841	-21.346	34.763	-14.145	67.279
P5	thoracic	1	3.5	30	0.17	15.633	1.121	6.941	11.043	4.839	-21.354	34.756	-14.136	67.323
P5	thoracic	1	3.55	30	0.182	15.63	1.119	6.94	11.042	4.837	-21.36	34.749	-14.109	67.306
P5	thoracic	1	3.6	30	0.136	15.631	1.12	6.94	11.042	4.84	-21.352	34.752	-14.103	67.423
P5	thoracic	1	3.65	30	0.175	15.635	1.122	6.942	11.043	4.848	-21.33	34.76	-14.206	67.448
P5	thoracic	1	3.7	30	0.151	15.638	1.123	6.943	11.044	4.854	-21.312	34.767	-14.164	67.526
P5	thoracic	1	3.75	30	0.153	15.645	1.126	6.946	11.047	4.848	-21.327	34.783	-14.292	67.536
P5	thoracic	1	3.8	30	0.147	15.652	1.129	6.95	11.049	4.84	-21.351	34.798	-14.065	67.607
P5	thoracic	1	3.85	30	0.195	15.655	1.131	6.951	11.05	4.835	-21.365	34.806	-13.93	67.68
P5	thoracic	1	3.9	30	0.147	15.658	1.132	6.952	11.051	4.832	-21.377	34.812	-14.084	67.876
P5	thoracic	1	3.95	30	0.199	15.661	1.133	6.954	11.052	4.828	-21.388	34.819	-14.18	68.044
P5	thoracic	1	4	30	0.146	15.663	1.134	6.954	11.052	4.83	-21.384	34.822	-14.253	68.236
P5	thoracic	1	4.05	30	0.161	15.667	1.136	6.956	11.054	4.833	-21.379	34.832	-14.331	68.192
P5	thoracic	1	4.1	30	0.14	15.672	1.138	6.958	11.056	4.832	-21.381	34.843	-14.332	68.276
P5	thoracic	1	4.15	30	0.197	15.672	1.138	6.958	11.056	4.835	-21.371	34.843	-14.22	68.279
P5	thoracic	1	4.2	30	0.134	15.669	1.137	6.957	11.055	4.843	-21.349	34.837	-14.267	68.318
P5	thoracic	1	4.25	30	0.198	15.669	1.137	6.957	11.055	4.849	-21.334	34.838	-14.159	68.136
P5	thoracic	1	4.3	30	0.126	15.671	1.138	6.958	11.055	4.854	-21.319	34.842	-14.137	68.186
P5	thoracic	1	4.35	30	0.184	15.673	1.138	6.959	11.056	4.856	-21.314	34.846	-14.072	68.187
P5	thoracic	1	4.4	30	0.083	15.679	1.141	6.961	11.058	4.846	-21.34	34.858	-14.11	68.258
P5	thoracic	1	4.45	30	0.187	15.685	1.144	6.964	11.06	4.839	-21.357	34.871	-13.87	68.367
P5	thoracic	1	4.5	30	0.136	15.686	1.145	6.965	11.061	4.847	-21.335	34.875	-13.765	68.48
P5	thoracic	1	4.55	30	0.152	15.689	1.146	6.966	11.061	4.858	-21.308	34.881	-13.91	68.49
P5	thoracic	1	4.6	30	0.139	15.691	1.147	6.967	11.062	4.865	-21.288	34.886	-14.049	68.568
P5	thoracic	1	4.65	30	0.202	15.692	1.147	6.967	11.062	4.871	-21.27	34.888	-14.136	68.669
P5	thoracic	1	4.7	30	0.154	15.695	1.148	6.969	11.063	4.874	-21.262	34.895	-14.169	68.738
P5	thoracic	1	4.75	30	0.196	15.698	1.15	6.97	11.064	4.873	-21.265	34.902	-14.254	68.745
P5	thoracic	1	4.8	30	0.161	15.699	1.15	6.97	11.065	4.875	-21.26	34.903	-14.341	69.037
P5	thoracic	1	4.85	30	0.19	15.697	1.149	6.969	11.064	4.878	-21.252	34.899	-14.398	69.128
P5	thoracic	1	4.9	30	0.161	15.695	1.148	6.969	11.063	4.878	-21.253	34.896	-14.41	69.123
P5	thoracic	1	4.95	30	0.182	15.694	1.148	6.968	11.063	4.882	-21.24	34.892	-14.399	69.286
P5	thoracic	1	5	30	0.164	15.695	1.148	6.969	11.063	4.888	-21.225	34.896	-14.32	69.358
P5	thoracic	1	5.05	30	0.142	15.706	1.153	6.973	11.067	4.885	-21.232	34.919	-14.33	69.329
P5	thoracic	1	5.1	30	0.156	15.712	1.156	6.976	11.069	4.887	-21.227	34.934	-14.083	69.434
P5	thoracic	1	5.15	30	0.172	15.712	1.156	6.976	11.069	4.891	-21.217	34.933	-14.048	69.492
P5	thoracic	1	5.2	30	0.157	15.711	1.155	6.976	11.069	4.893	-21.21	34.93	-14.105	69.483
P5	thoracic	1	5.25	30	0.143	15.71	1.155	6.975	11.068	4.898	-21.195	34.927	-14.102	69.525
P5	thoracic	1	5.3	30	0.175	15.712	1.156	6.976	11.069	4.901	-21.186	34.932	-14.166	69.379
P5	thoracic	1	5.35	30	0.17	15.714	1.157	6.977	11.07	4.904	-21.18	34.937	-14.213	69.506
P5	thoracic	1	5.4	30	0.183	15.714	1.157	6.977	11.07	4.904	-21.181	34.938	-14.282	69.553
P5	thoracic	1	5.45	30	0.166	15.711	1.156	6.976	11.069	4.901	-21.189	34.932	-14.315	69.543
P5	thoracic	1	5.5	30	0.17	15.703	1.152	6.972	11.066	4.897	-21.202	34.914	-14.277	69.334
P5	thoracic	1	5.55	30	0.144	15.678	1.141	6.961	11.058	4.913	-21.161	34.859	-14.017	69.273
P5	thoracic	1	5.6	30	0.19	15.635	1.121	6.942	11.043	4.934	-21.113	34.765	-13.342	69.427
P5	thoracic	1	5.65	30	0.135	15.573	1.094	6.914	11.022	4.962	-21.053	34.629	-13.698	69.514
P5	thoracic	1	5.7	30	0.149	15.469	1.047	6.868	10.987	5.005	-20.948	34.399	-13.297	69.768
P5	thoracic	1	5.75	30	0.15	15.281	0.963	6.784	10.924	5.066	-20.801	33.983	-12.35	69.985
P5	thoracic	1	5.8	30	0.186	14.985	0.831	6.652	10.826	5.095	-20.758	33.33	-12.154	69.881
P5	thoracic	1	5.85	30	0.145	14.551	0.638	6.459	10.681	5.144	-20.675	32.371	-14.469	69.301
P5	thoracic	1	5.9	30	0.159	14.208	0.486	6.306	10.566	5.048	-21.014	31.609	-17.9	70.744
P5	thoracic	1	5.95	30	0.156	14.048	0.415	6.235	10.513	4.63	-22.283	31.246	-19.253	70.85
P5	thoracic	1	6	30	0.192	13.955	0.374	6.194	10.482	4.096	-23.876	31.032	-21.377	69.889
P5	thoracic	1	6.05	30	0.149	13.819	0.314	6.134	10.437	3.674	-25.114	30.724	-20.454	70.913
P5	thoracic	1	6.1	30	0.201	13.585	0.21	6.031	10.359	3.54	-25.512	30.2	-15.185	73.395
P5	thoracic	1	6.15	30	0.147	13.401	0.129	5.949	10.299	3.562	-25.473	29.787	-11.719	74.357
P5	thoracic	1	6.2	30	0.195	13.503	0.175	5.995	10.333	3.23	-26.472	30.006	-12.396	75.126
P5	thoracic	1	6.25	30	0.136	13.861	0.335	6.156	10.453	2.641	-28.217	30.794	-12.871	74.68
P5	thoracic	1	6.3	30	0.167	14.227	0.498	6.319	10.576	2.166	-29.624	31.601	-12.47	75.035
P5	thoracic	1	6.35	30	0.09	14.412	0.581	6.401	10.638	2.108	-29.797	32.013	-10.714	76.348
P5	thoracic	1	6.4	30	0.143	14.455	0.6	6.42	10.652	2.286	-29.279	32.109	-11.61	76.839
P5	thoracic	1	6.45	30	0.139	14.496	0.618	6.439	10.666	2.282	-29.292	32.199	-13.385	77.17
P5	thoracic	1	6.5	30	0.217	14.551	0.643	6.463	10.684	2.065	-29.927	32.316	-13.355	77.748
P5	thoracic	1	6.55	30	0.106	14.56	0.647	6.468	10.688	1.839	-30.606	32.329	-12.347	78.7
P5	thoracic	1	6.6	30	0.22	14.499	0.621	6.442	10.668	1.643	-31.212	32.186	-10.137	80.122
P5	thoracic	1	6.65	30	0.135	14.368	0.564	6.385	10.625	1.37	-32.05	31.886	-8.523	81.811
P5	thoracic	1	6.7	30	0.162	14.204	0.493	6.313	10.572	0.986	-33.221	31.509	-7.481	82.71
P5	thoracic	1	6.75	30	0.037	14.053	0.428	6.248	10.524	0.708	-34.092	31.154	-6.479	84.895
P5	thoracic	1	6.8	30	0.157	13.992	0.403	6.224	10.505	0.655	-34.305	31.002	-5.589	87.264
P5	thoracic	1	6.85	30	0.151	14.011	0.412	6.232	10.512	0.722	-34.144	31.043	-6.368	85.126
P5	thoracic	1	6.9	30	0.22	14.036	0.423	6.243	10.52	0.93	-33.559	31.106	-5.969	82.782
P5	thoracic	1	6.95	30	0.179	14.103	0.451	6.272	10.541	1.126	-33.021	31.262	-6.105	79.798
P5	thoracic	1	7	30	0.195	14.183	0.485	6.306	10.567	1.289	-32.546	31.451	-5.492	70.666
P5	thoracic	1	7.05	30	0.153	14.276	0.525	6.345	10.596	1.373	-32.287	31.67	-5.876	66.065
P5	thoracic	1	7.1	30	0.191	14.407	0.583	6.403	10.64	1.355	-32.326	31.964	-2.489	64.559
P5	thoracic	1	7.15	30	0.166	14.523	0.634	6.455	10.678	1.416	-32.111	32.224	-1.807	62.776
P5	thoracic	1	7.2	30	0.192	14.614	0.674	6.495	10.708	1.515	-31.81	32.431	-3.581	60.975
P5	thoracic	1	7.25	30	0.166	14.709	0.715	6.536	10.739	1.514	-31.826	32.647	-5.837	61.54
P5	thoracic	1	7.3	30	0.184	14.775	0.744	6.565	10.76	1.486	-31.916	32.799	-8.386	64.141
P5	thoracic	1	7.35	30	0.222	14.783	0.747	6.568	10.763	1.522	-31.813	32.823	-11.41	65.985
P5	thoracic	1	7.4	30	0.234	14.752	0.733	6.554	10.752	1.594	-31.621	32.758	-14.206	65.67
P5	thoracic	1	7.45	30	0.224	14.732	0.724	6.545	10.745	1.704	-31.327	32.71	-14.023	66.39
P5	thoracic	1	7.5	30	0.181	14.693	0.707	6.527	10.732	1.88	-30.824	32.623	-13.396	66.612
P5	thoracic	1	7.55	30	0.185	14.641	0.684	6.504	10.715	2.015	-30.414	32.512	-13.759	64.737
P5	thoracic	1	7.6	30	0.115	14.596	0.663	6.483	10.699	2.047	-30.304	32.416	-13.62	63.021
P5	thoracic	1	7.65	30	0.087	14.583	0.656	6.477	10.694	2.004	-30.408	32.393	-12.725	61.607
P5	thoracic	1	7.7	30	0.113	14.642	0.682	6.503	10.714	1.953	-30.566	32.523	-12.464	61.017
P5	thoracic	1	7.75	30	0.141	14.774	0.742	6.562	10.758	1.913	-30.72	32.811	-12.543	62.537
P5	thoracic	1	7.8	30	0.11	14.891	0.794	6.615	10.797	1.931	-30.699	33.064	-13.352	64.178
P5	thoracic	1	7.85	30	0.133	14.974	0.831	6.652	10.825	1.954	-30.656	33.243	-14.416	64.957
P5	thoracic	1	7.9	30	0.159	15.025	0.854	6.674	10.842	1.951	-30.681	33.355	-14.952	64.887
P5	thoracic	1	7.95	30	0.194	15.055	0.867	6.687	10.851	1.948	-30.689	33.426	-15.201	64.857
P5	thoracic	1	8	30	0.155	15.076	0.876	6.696	10.858	1.942	-30.693	33.478	-15.417	65.613
P5	thoracic	1	8.05	30	0.201	15.082	0.878	6.698	10.86	1.926	-30.726	33.494	-15.887	65.411
P5	thoracic	1	8.1	30	0.145	15.059	0.868	6.688	10.852	1.916	-30.763	33.447	-16.518	65.534
P5	thoracic	1	8.15	30	0.172	15.002	0.842	6.662	10.833	1.935	-30.715	33.323	-16.551	66.392
P5	thoracic	1	8.2	30	0.116	14.921	0.806	6.627	10.806	2.002	-30.518	33.144	-16.494	68.832
P5	thoracic	1	8.25	30	0.184	14.853	0.776	6.596	10.783	2.048	-30.378	32.99	-16.283	70.79
P5	thoracic	1	8.3	30	0.158	14.804	0.754	6.575	10.767	2.074	-30.3	32.881	-16.169	71.674
P5	thoracic	1	8.35	30	0.197	14.773	0.741	6.561	10.757	2.133	-30.136	32.811	-16.246	71.624
P5	thoracic	1	8.4	30	0.142	14.755	0.732	6.553	10.751	2.251	-29.803	32.773	-16.445	71.107
P5	thoracic	1	8.45	30	0.198	14.752	0.73	6.551	10.749	2.376	-29.446	32.77	-16.742	70.775
P5	thoracic	1	8.5	30	0.143	14.756	0.732	6.553	10.751	2.44	-29.269	32.786	-17.106	70.262
P5	thoracic	1	8.55	30	0.166	14.756	0.731	6.552	10.75	2.479	-29.164	32.788	-17.176	70.182
P5	thoracic	1	8.6	30	0.144	14.748	0.728	6.548	10.747	2.527	-29.031	32.774	-17.36	70.634
P5	thoracic	1	8.65	30	0.174	14.747	0.727	6.548	10.747	2.573	-28.895	32.773	-17.692	71.164
P5	thoracic	1	8.7	30	0.127	14.754	0.73	6.551	10.749	2.616	-28.768	32.788	-18.088	71.582
P5	thoracic	1	8.75	30	0.2	14.762	0.733	6.554	10.751	2.657	-28.649	32.806	-18.327	71.44
P5	thoracic	1	8.8	30	0.138	14.768	0.736	6.556	10.753	2.697	-28.537	32.821	-18.502	71.46
P5	thoracic	1	8.85	30	0.205	14.773	0.738	6.559	10.755	2.723	-28.472	32.834	-18.465	71.284
P5	thoracic	1	8.9	30	0.139	14.781	0.742	6.562	10.757	2.722	-28.486	32.851	-18.303	71.161
P5	thoracic	1	8.95	30	0.206	14.787	0.744	6.565	10.759	2.708	-28.54	32.864	-18.06	70.51
P5	thoracic	1	9	30	0.149	14.787	0.744	6.565	10.759	2.696	-28.586	32.865	-17.755	70.253
P5	thoracic	1	9.05	30	0.197	14.785	0.744	6.564	10.759	2.703	-28.568	32.86	-17.722	69.762
P5	thoracic	1	9.1	30	0.143	14.787	0.745	6.565	10.76	2.714	-28.534	32.864	-17.79	69.134
P5	thoracic	1	9.15	30	0.186	14.793	0.747	6.568	10.762	2.72	-28.521	32.876	-17.866	68.816
P5	thoracic	1	9.2	30	0.125	14.797	0.749	6.569	10.763	2.735	-28.483	32.886	-17.924	68.44
P5	thoracic	1	9.25	30	0.165	14.798	0.749	6.57	10.763	2.753	-28.432	32.89	-17.918	68.316
P5	thoracic	1	9.3	30	0.151	14.798	0.749	6.57	10.763	2.765	-28.4	32.889	-17.822	68.048
P5	thoracic	1	9.35	30	0.157	14.794	0.747	6.568	10.762	2.775	-28.37	32.879	-17.774	68.204
P5	thoracic	1	9.4	30	0.136	14.792	0.747	6.567	10.761	2.783	-28.347	32.876	-17.838	68.148
P5	thoracic	1	9.45	30	0.15	14.797	0.749	6.569	10.763	2.787	-28.335	32.888	-18.109	68.374
P5	thoracic	1	9.5	30	0.147	14.804	0.752	6.572	10.765	2.788	-28.326	32.902	-18.422	68.839
P5	thoracic	1	9.55	30	0.157	14.81	0.755	6.575	10.767	2.778	-28.349	32.915	-18.735	68.987
P5	thoracic	1	9.6	30	0.142	14.813	0.756	6.576	10.768	2.77	-28.375	32.922	-18.828	69.042
P5	thoracic	1	9.65	30	0.135	14.815	0.757	6.577	10.769	2.762	-28.399	32.926	-18.825	69.059
P5	thoracic	1	9.7	30	0.144	14.82	0.759	6.579	10.77	2.758	-28.412	32.938	-18.989	68.863
P5	thoracic	1	9.75	30	0.169	14.83	0.763	6.584	10.774	2.754	-28.424	32.961	-18.972	68.788
P5	thoracic	1	9.8	30	0.161	14.837	0.767	6.587	10.776	2.753	-28.426	32.978	-19.006	68.688
P5	thoracic	1	9.85	30	0.114	14.842	0.769	6.589	10.778	2.758	-28.408	32.99	-19.016	68.363
P5	thoracic	1	9.9	30	0.154	14.85	0.772	6.592	10.78	2.765	-28.386	33.007	-18.992	68.56
P5	thoracic	1	9.95	30	0.161	14.856	0.775	6.595	10.782	2.775	-28.356	33.022	-19.08	68.786
P5	thoracic	1	10	30	0.181	14.864	0.778	6.599	10.785	2.785	-28.323	33.038	-19.259	68.979
P5	thoracic	1	10.05	30	0.154	14.871	0.782	6.602	10.787	2.795	-28.296	33.055	-19.191	69.075
P5	thoracic	1	10.1	30	0.172	14.872	0.782	6.602	10.788	2.819	-28.226	33.057	-19.217	69.272
P5	thoracic	1	10.15	30	0.148	14.868	0.78	6.601	10.786	2.853	-28.125	33.049	-19.203	69.563
P5	thoracic	1	10.2	30	0.182	14.864	0.778	6.599	10.785	2.895	-28.005	33.039	-19.279	69.849
P5	thoracic	1	10.25	30	0.153	14.857	0.775	6.596	10.782	2.943	-27.871	33.025	-19.453	69.894
P5	thoracic	1	10.3	30	0.177	14.856	0.775	6.595	10.782	2.985	-27.75	33.024	-19.757	70.082
P5	thoracic	1	10.35	30	0.146	14.86	0.776	6.597	10.783	3.018	-27.652	33.032	-19.914	70.072
P5	thoracic	1	10.4	30	0.189	14.862	0.777	6.598	10.784	3.04	-27.588	33.038	-19.968	70.067
P5	thoracic	1	10.45	30	0.146	14.863	0.778	6.598	10.784	3.048	-27.567	33.041	-20.04	70.048
P5	thoracic	1	10.5	30	0.189	14.865	0.779	6.599	10.785	3.045	-27.577	33.046	-20.034	69.955
P5	thoracic	1	10.55	30	0.14	14.869	0.78	6.601	10.786	3.041	-27.592	33.054	-20.002	69.827
P5	thoracic	1	10.6	30	0.194	14.876	0.783	6.604	10.788	3.038	-27.599	33.068	-20.152	69.504
P5	thoracic	1	10.65	30	0.106	14.888	0.788	6.609	10.792	3.029	-27.625	33.094	-20.071	69.466
P5	thoracic	1	10.7	30	0.146	14.894	0.791	6.612	10.795	3.026	-27.633	33.108	-20.031	69.365
P5	thoracic	1	10.75	30	0.134	14.893	0.791	6.611	10.794	3.028	-27.628	33.107	-19.948	69.334
P5	thoracic	1	10.8	30	0.196	14.891	0.79	6.61	10.793	3.026	-27.638	33.102	-19.922	69.281
P5	thoracic	1	10.85	30	0.139	14.89	0.789	6.61	10.793	3.028	-27.636	33.1	-19.944	69.382
P5	thoracic	1	10.9	30	0.195	14.891	0.79	6.61	10.793	3.04	-27.599	33.102	-19.88	69.176
P5	thoracic	1	10.95	30	0.131	14.896	0.792	6.612	10.795	3.046	-27.583	33.114	-20.223	69.443
P5	thoracic	1	11	30	0.197	14.899	0.793	6.614	10.796	3.045	-27.584	33.121	-20.173	69.475
P5	thoracic	1	11.05	30	0.135	14.9	0.794	6.614	10.796	3.04	-27.599	33.123	-20.276	69.473
P5	thoracic	1	11.1	30	0.198	14.901	0.794	6.614	10.797	3.032	-27.624	33.126	-20.314	69.529
P5	thoracic	1	11.15	30	0.134	14.903	0.795	6.616	10.797	3.026	-27.642	33.132	-20.338	69.554
P5	thoracic	1	11.2	30	0.197	14.905	0.796	6.616	10.798	3.033	-27.621	33.137	-20.404	69.434
P5	thoracic	1	11.25	30	0.14	14.907	0.796	6.617	10.798	3.047	-27.582	33.14	-20.362	69.648
P5	thoracic	1	11.3	30	0.164	14.914	0.8	6.62	10.801	3.052	-27.564	33.156	-20.591	69.61
P5	thoracic	1	11.35	30	0.11	14.922	0.803	6.624	10.803	3.054	-27.561	33.175	-20.537	69.804
P5	thoracic	1	11.4	30	0.17	14.923	0.804	6.624	10.804	3.071	-27.515	33.178	-20.484	69.974
P5	thoracic	1	11.45	30	0.149	14.924	0.804	6.625	10.804	3.094	-27.451	33.18	-20.581	69.918
P5	thoracic	1	11.5	30	0.187	14.925	0.805	6.625	10.805	3.109	-27.411	33.183	-20.59	69.951
P5	thoracic	1	11.55	30	0.15	14.925	0.805	6.625	10.805	3.104	-27.428	33.182	-20.517	70.046
P5	thoracic	1	11.6	30	0.183	14.928	0.806	6.626	10.805	3.087	-27.476	33.187	-20.505	69.978
P5	thoracic	1	11.65	30	0.158	14.93	0.807	6.627	10.806	3.075	-27.509	33.193	-20.394	69.981
P5	thoracic	1	11.7	30	0.176	14.928	0.806	6.626	10.805	3.07	-27.523	33.188	-20.266	70
P5	thoracic	1	11.75	30	0.158	14.923	0.804	6.624	10.804	3.066	-27.534	33.178	-20.359	69.926
P5	thoracic	1	11.8	30	0.174	14.922	0.803	6.624	10.803	3.063	-27.544	33.176	-20.346	69.651
P5	thoracic	1	11.85	30	0.164	14.921	0.803	6.623	10.803	3.07	-27.524	33.174	-20.545	69.327
P5	thoracic	1	11.9	30	0.169	14.921	0.803	6.623	10.803	3.086	-27.475	33.173	-20.626	69.18
P5	thoracic	1	11.95	30	0.165	14.919	0.802	6.622	10.803	3.106	-27.419	33.17	-20.813	69.128
P5	thoracic	1	12	30	0.167	14.918	0.802	6.622	10.802	3.122	-27.374	33.168	-20.779	69.071
P5	thoracic	1	12.05	30	0.173	14.925	0.804	6.625	10.804	3.128	-27.359	33.182	-20.985	69.259
P5	thoracic	1	12.1	30	0.127	14.933	0.808	6.629	10.807	3.126	-27.365	33.2	-20.825	69.209
P5	thoracic	1	12.15	30	0.168	14.937	0.81	6.63	10.809	3.124	-27.373	33.209	-20.905	69.173
P5	thoracic	1	12.2	30	0.159	14.939	0.811	6.631	10.809	3.132	-27.351	33.212	-20.752	69.22
P5	thoracic	1	12.25	30	0.179	14.939	0.811	6.631	10.809	3.15	-27.3	33.213	-20.659	69.038
P5	thoracic	1	12.3	30	0.155	14.941	0.812	6.632	10.81	3.167	-27.251	33.218	-20.619	69.049
P5	thoracic	1	12.35	30	0.182	14.946	0.814	6.634	10.812	3.185	-27.201	33.227	-20.525	68.898
P5	thoracic	1	12.4	30	0.153	14.947	0.814	6.635	10.812	3.204	-27.145	33.23	-20.41	68.9
P5	thoracic	1	12.45	30	0.183	14.945	0.814	6.634	10.811	3.216	-27.11	33.227	-20.343	68.849
P5	thoracic	1	12.5	30	0.115	14.943	0.813	6.633	10.811	3.221	-27.097	33.221	-20.269	68.841
P5	thoracic	1	12.55	30	0.183	14.942	0.812	6.632	10.81	3.223	-27.093	33.219	-20.25	68.83
P5	thoracic	1	12.6	30	0.145	14.942	0.812	6.633	10.81	3.23	-27.073	33.221	-20.194	68.929
P5	thoracic	1	12.65	30	0.189	14.945	0.813	6.634	10.811	3.239	-27.046	33.226	-20.444	69.027
P5	thoracic	1	12.7	30	0.143	14.946	0.814	6.634	10.811	3.25	-27.015	33.229	-20.52	69.01
P5	thoracic	1	12.75	30	0.192	14.951	0.816	6.637	10.813	3.253	-27.005	33.241	-20.551	68.975
P5	thoracic	1	12.8	30	0.141	14.964	0.822	6.642	10.817	3.247	-27.024	33.269	-20.695	68.976
P5	thoracic	1	12.85	30	0.152	14.971	0.825	6.646	10.82	3.247	-27.027	33.287	-20.505	69.352
P5	thoracic	1	12.9	30	0.141	14.975	0.827	6.647	10.821	3.25	-27.02	33.295	-20.682	69.436
P5	thoracic	1	12.95	30	0.195	14.98	0.829	6.649	10.823	3.25	-27.018	33.306	-20.709	69.59
P5	thoracic	1	13	30	0.138	14.985	0.831	6.652	10.824	3.255	-27.005	33.317	-20.59	69.492
P5	thoracic	1	13.05	30	0.195	14.99	0.834	6.654	10.826	3.262	-26.985	33.329	-20.642	69.665
P5	thoracic	1	13.1	30	0.138	14.996	0.836	6.657	10.828	3.266	-26.975	33.343	-20.632	69.611
P5	thoracic	1	13.15	30	0.168	15	0.838	6.658	10.829	3.269	-26.968	33.35	-20.573	69.474
P5	thoracic	1	13.2	30	0.123	15	0.838	6.658	10.83	3.271	-26.962	33.351	-20.617	69.54
P5	thoracic	1	13.25	30	0.198	15	0.838	6.658	10.83	3.272	-26.962	33.351	-20.506	69.451
P5	thoracic	1	13.3	30	0.136	15.001	0.838	6.659	10.83	3.272	-26.961	33.353	-20.51	69.265
P5	thoracic	1	13.35	30	0.161	15.001	0.838	6.659	10.83	3.279	-26.943	33.354	-20.473	69.346
P5	thoracic	1	13.4	30	0.134	15.001	0.838	6.658	10.83	3.286	-26.921	33.353	-20.479	69.293
P5	thoracic	1	13.45	30	0.194	14.999	0.837	6.658	10.829	3.291	-26.908	33.349	-20.489	69.161
P5	thoracic	1	13.5	30	0.146	15	0.838	6.658	10.829	3.284	-26.927	33.351	-20.545	69.136
P5	thoracic	1	13.55	30	0.194	15.006	0.84	6.661	10.831	3.272	-26.963	33.364	-20.568	69.269
P5	thoracic	1	13.6	30	0.143	15.008	0.841	6.662	10.832	3.269	-26.972	33.369	-20.422	69.192
P5	thoracic	1	13.65	30	0.154	15.007	0.841	6.661	10.832	3.271	-26.967	33.366	-20.594	69.264
P5	thoracic	1	13.7	30	0.145	15.006	0.84	6.661	10.831	3.272	-26.966	33.363	-20.677	69.193
P5	thoracic	1	13.75	30	0.183	15.003	0.839	6.66	10.83	3.274	-26.959	33.357	-20.698	69.214
P5	thoracic	1	13.8	30	0.153	15.003	0.839	6.66	10.831	3.274	-26.959	33.359	-20.855	69.148
P5	thoracic	1	13.85	30	0.175	15.005	0.84	6.661	10.831	3.266	-26.981	33.363	-20.864	69.271
P5	thoracic	1	13.9	30	0.165	15.005	0.84	6.66	10.831	3.258	-27.006	33.362	-20.724	69.292
P5	thoracic	1	13.95	30	0.174	15.002	0.838	6.659	10.83	3.252	-27.023	33.355	-20.75	69.525
P5	thoracic	1	14	30	0.122	14.998	0.837	6.657	10.829	3.249	-27.032	33.348	-20.709	69.593
P5	thoracic	1	14.05	30	0.167	14.998	0.837	6.657	10.829	3.25	-27.03	33.347	-20.634	69.54
P5	thoracic	1	14.1	30	0.172	14.999	0.837	6.658	10.829	3.255	-27.019	33.35	-20.663	69.635
P5	thoracic	1	14.15	30	0.167	14.999	0.837	6.658	10.829	3.254	-27.02	33.351	-20.636	69.466
P5	thoracic	1	14.2	30	0.164	14.997	0.836	6.657	10.828	3.255	-27.02	33.344	-20.642	69.389
P5	thoracic	1	14.25	30	0.163	14.995	0.835	6.656	10.828	3.251	-27.033	33.34	-20.643	69.427
P5	thoracic	1	14.3	30	0.14	14.998	0.837	6.657	10.829	3.242	-27.06	33.347	-20.481	69.286
P5	thoracic	1	14.35	30	0.157	14.999	0.837	6.658	10.829	3.24	-27.068	33.348	-20.403	69.24
P5	thoracic	1	14.4	30	0.172	14.995	0.836	6.656	10.828	3.241	-27.064	33.341	-20.49	69.427
P5	thoracic	1	14.45	30	0.158	14.99	0.833	6.654	10.826	3.245	-27.055	33.329	-20.531	69.272
P5	thoracic	1	14.5	30	0.142	14.985	0.831	6.652	10.825	3.251	-27.038	33.318	-20.654	69.144
P5	thoracic	1	14.55	30	0.152	14.981	0.829	6.65	10.823	3.258	-27.017	33.308	-20.78	69.051
P5	thoracic	1	14.6	30	0.158	14.98	0.829	6.649	10.823	3.258	-27.016	33.305	-20.776	69.064
P5	thoracic	1	14.65	30	0.159	14.976	0.827	6.648	10.821	3.251	-27.032	33.298	-20.838	69.127
P5	thoracic	1	14.7	30	0.184	14.971	0.825	6.646	10.82	3.241	-27.062	33.288	-20.835	69.089
P5	thoracic	1	14.75	30	0.144	14.967	0.823	6.644	10.819	3.235	-27.078	33.279	-20.851	69.021
P5	thoracic	1	14.8	30	0.185	14.966	0.823	6.643	10.818	3.235	-27.08	33.275	-20.838	68.995
P5	thoracic	1	14.85	30	0.155	14.966	0.823	6.643	10.818	3.237	-27.073	33.276	-20.982	68.948
P5	thoracic	1	14.9	30	0.188	14.965	0.822	6.643	10.818	3.244	-27.053	33.275	-20.893	68.881
P5	thoracic	1	14.95	30	0.142	14.966	0.822	6.643	10.818	3.244	-27.055	33.275	-21.004	68.925
P5	thoracic	1	15	30	0.186	14.972	0.825	6.646	10.82	3.233	-27.086	33.288	-20.882	69.098
P5	thoracic	1	15.05	30	0.115	14.974	0.826	6.647	10.821	3.231	-27.093	33.294	-20.624	69.18
P5	thoracic	1	15.1	30	0.187	14.974	0.826	6.647	10.821	3.238	-27.073	33.293	-20.634	69.286
P5	thoracic	1	15.15	30	0.137	14.974	0.826	6.647	10.821	3.25	-27.04	33.292	-20.616	69.166
P5	thoracic	1	15.2	30	0.192	14.974	0.826	6.647	10.821	3.262	-27.005	33.293	-20.745	69.129
P5	thoracic	1	15.25	30	0.147	14.975	0.827	6.647	10.821	3.27	-26.982	33.296	-20.838	69.102
P5	thoracic	1	15.3	30	0.194	14.978	0.828	6.648	10.822	3.268	-26.988	33.302	-20.755	69.068
P5	thoracic	1	15.35	30	0.135	14.977	0.828	6.648	10.822	3.263	-27	33.301	-20.748	69.043
P5	thoracic	1	15.4	30	0.167	14.974	0.826	6.647	10.821	3.259	-27.012	33.295	-20.789	69.245
P5	thoracic	1	15.45	30	0.132	14.972	0.825	6.646	10.82	3.26	-27.009	33.289	-20.736	69.071
P5	thoracic	1	15.5	30	0.197	14.973	0.826	6.646	10.82	3.265	-26.996	33.291	-20.808	69.138
P5	thoracic	1	15.55	30	0.13	14.976	0.827	6.647	10.821	3.268	-26.988	33.299	-20.95	68.989
P5	thoracic	1	15.6	30	0.196	14.977	0.828	6.648	10.822	3.272	-26.975	33.3	-20.922	69.081
P5	thoracic	1	15.65	30	0.149	14.978	0.828	6.648	10.822	3.274	-26.97	33.302	-20.97	68.967
P5	thoracic	1	15.7	30	0.195	14.984	0.83	6.651	10.824	3.268	-26.989	33.315	-20.845	69.188
P5	thoracic	1	15.75	30	0.137	14.988	0.832	6.653	10.825	3.267	-26.993	33.324	-20.769	69.235
P5	thoracic	1	15.8	30	0.19	14.989	0.833	6.653	10.826	3.272	-26.978	33.327	-20.817	69.295
P5	thoracic	1	15.85	30	0.156	14.99	0.834	6.654	10.826	3.28	-26.957	33.33	-20.772	69.307
P5	thoracic	1	15.9	30	0.188	14.992	0.834	6.655	10.827	3.292	-26.921	33.333	-20.874	69.222
P5	thoracic	1	15.95	30	0.165	14.993	0.835	6.655	10.827	3.304	-26.888	33.336	-20.935	69.192
P5	thoracic	1	16	30	0.181	14.996	0.836	6.656	10.828	3.306	-26.882	33.342	-20.8	69.074
P5	thoracic	1	16.05	30	0.165	14.995	0.835	6.656	10.828	3.302	-26.892	33.34	-20.815	69.187
P5	thoracic	1	16.1	30	0.178	14.992	0.834	6.655	10.827	3.295	-26.913	33.334	-20.796	69.343
P5	thoracic	1	16.15	30	0.156	14.989	0.833	6.653	10.826	3.293	-26.92	33.327	-20.766	69.247
P5	thoracic	1	16.2	30	0.138	14.989	0.833	6.653	10.825	3.296	-26.91	33.326	-20.76	69.162
P5	thoracic	1	16.25	30	0.164	14.991	0.834	6.654	10.826	3.302	-26.892	33.331	-20.867	69.127
P5	thoracic	1	16.3	30	0.169	14.992	0.834	6.655	10.827	3.311	-26.866	33.335	-20.861	69.057
P5	thoracic	1	16.35	30	0.144	14.996	0.836	6.656	10.828	3.311	-26.866	33.343	-20.965	69.072
P5	thoracic	1	16.4	30	0.166	15.004	0.839	6.66	10.831	3.3	-26.899	33.36	-20.862	69.025
P5	thoracic	1	16.45	30	0.175	15.007	0.841	6.661	10.832	3.299	-26.902	33.366	-20.796	69.136
P5	thoracic	1	16.5	30	0.164	15.008	0.841	6.662	10.832	3.309	-26.872	33.369	-20.877	69.174
P5	thoracic	1	16.55	30	0.173	15.011	0.843	6.663	10.833	3.319	-26.844	33.377	-20.925	69.12
P5	thoracic	1	16.6	30	0.17	15.015	0.845	6.665	10.834	3.329	-26.816	33.385	-20.842	69.113
P5	thoracic	1	16.65	30	0.111871	15.02	0.847	6.667	10.836	3.337	-26.792	33.397	-20.924	69.096
P5	thoracic	1	16.7	30	0.11727	15.024	0.848	6.669	10.837	3.34	-26.783	33.405	-20.905	69.066
P5	thoracic	1	16.75	30	0.11723	15.021	0.847	6.667	10.836	3.344	-26.77	33.398	-20.776	69.13
P5	thoracic	1	16.8	30	0.1172	15.014	0.844	6.664	10.834	3.355	-26.74	33.383	-20.725	69.187
P5	thoracic	1	16.85	30	0.111767	15.009	0.841	6.662	10.832	3.369	-26.701	33.372	-20.55	69.4
P5	thoracic	1	16.9	30	0.21	15.008	0.841	6.662	10.832	3.381	-26.665	33.372	-20.598	69.253
P5	thoracic	1	16.95	30	0.19	15.009	0.841	6.662	10.832	3.397	-26.617	33.373	-20.724	69.167
P5	thoracic	1	17	30	0.161	15.008	0.841	6.661	10.832	3.42	-26.549	33.37	-20.77	69.206
P5	thoracic	1	17.05	30	0.192	15.012	0.843	6.664	10.833	3.429	-26.518	33.381	-20.855	69.293
P5	thoracic	1	17.1	30	0.152	15.018	0.845	6.666	10.835	3.428	-26.522	33.393	-20.527	69.268
P5	thoracic	1	17.15	30	0.192	15.017	0.845	6.666	10.835	3.431	-26.513	33.391	-20.538	69.365
P5	thoracic	1	17.2	30	0.151	15.015	0.844	6.665	10.834	3.44	-26.489	33.386	-20.483	69.419
P5	thoracic	1	17.25	30	0.191	15.014	0.844	6.664	10.834	3.455	-26.445	33.386	-20.528	69.326
P5	thoracic	1	17.3	30	0.104	15.017	0.845	6.666	10.835	3.475	-26.389	33.392	-20.656	69.093
P5	thoracic	1	17.35	30	0.188	15.023	0.848	6.668	10.837	3.5	-26.319	33.405	-20.592	69.179
P5	thoracic	1	17.4	30	0.15	15.027	0.85	6.67	10.838	3.536	-26.217	33.415	-20.573	69.199
P5	thoracic	1	17.45	30	0.195	15.032	0.852	6.672	10.84	3.566	-26.131	33.426	-20.506	69.166
P5	thoracic	1	17.5	30	0.142	15.04	0.855	6.676	10.843	3.584	-26.079	33.442	-20.525	69.228
P5	thoracic	1	17.55	30	0.19	15.05	0.86	6.68	10.846	3.583	-26.086	33.465	-20.47	69.213
P5	thoracic	1	17.6	30	0.146	15.06	0.864	6.685	10.849	3.568	-26.13	33.487	-20.473	69.192
P5	thoracic	1	17.65	30	0.197	15.07	0.869	6.689	10.853	3.541	-26.215	33.509	-20.343	69.142
P5	thoracic	1	17.7	30	0.135	15.082	0.874	6.695	10.857	3.51	-26.308	33.535	-20.36	69.211
P5	thoracic	1	17.75	30	0.199	15.091	0.878	6.699	10.86	3.496	-26.352	33.554	-20.106	69.244
P5	thoracic	1	17.8	30	0.108	15.093	0.879	6.699	10.86	3.512	-26.306	33.557	-20.175	69.32
P5	thoracic	1	17.85	30	0.196	15.094	0.879	6.7	10.861	3.549	-26.197	33.559	-20.265	69.322
P5	thoracic	1	17.9	30	0.136	15.095	0.88	6.701	10.861	3.598	-26.057	33.563	-20.431	69.119
P5	thoracic	1	17.95	30	0.2	15.098	0.881	6.702	10.862	3.646	-25.919	33.569	-20.529	68.947
P5	thoracic	1	18	30	0.152	15.101	0.883	6.703	10.863	3.69	-25.788	33.577	-20.787	69.051
P5	thoracic	1	18.05	30	0.188	15.103	0.883	6.704	10.864	3.722	-25.693	33.581	-20.65	69.136
P5	thoracic	1	18.1	30	0.141	15.104	0.884	6.704	10.864	3.735	-25.658	33.583	-20.758	69.135
P5	thoracic	1	18.15	30	0.16	15.105	0.884	6.705	10.864	3.727	-25.684	33.586	-20.651	69.045
P5	thoracic	1	18.2	30	0.157	15.108	0.886	6.706	10.865	3.711	-25.731	33.592	-20.517	69.31
P5	thoracic	1	18.25	30	0.178	15.11	0.887	6.707	10.866	3.703	-25.758	33.596	-20.427	69.307
P5	thoracic	1	18.3	30	0.151	15.115	0.889	6.709	10.868	3.69	-25.797	33.607	-20.399	69.495
P5	thoracic	1	18.35	30	0.185	15.125	0.893	6.714	10.871	3.667	-25.865	33.628	-20.404	69.407
P5	thoracic	1	18.4	30	0.161	15.127	0.894	6.715	10.872	3.666	-25.873	33.634	-20.228	69.372
P5	thoracic	1	18.45	30	0.155	15.125	0.893	6.714	10.871	3.685	-25.819	33.627	-20.299	69.49
P5	thoracic	1	18.5	30	0.134	15.124	0.893	6.713	10.871	3.706	-25.759	33.625	-20.386	69.473
P5	thoracic	1	18.55	30	0.156	15.124	0.893	6.713	10.871	3.72	-25.72	33.626	-20.373	69.225
P5	thoracic	1	18.6	30	0.141	15.124	0.893	6.713	10.871	3.727	-25.697	33.626	-20.559	69.239
P5	thoracic	1	18.65	30	0.171	15.123	0.892	6.713	10.87	3.724	-25.708	33.624	-20.64	69.12
P5	thoracic	1	18.7	30	0.21	15.12	0.891	6.712	10.869	3.709	-25.749	33.617	-20.561	69.072
P5	thoracic	1	18.75	30	0.159	15.115	0.889	6.709	10.868	3.69	-25.806	33.607	-20.533	69.158
P5	thoracic	1	18.8	30	0.096	15.11	0.887	6.707	10.866	3.681	-25.835	33.596	-20.55	69.098
P5	thoracic	1	18.85	30	0.098	15.108	0.886	6.706	10.866	3.683	-25.833	33.592	-20.464	69.076
P5	thoracic	1	18.9	30	0.152	15.108	0.886	6.706	10.866	3.692	-25.807	33.591	-20.575	68.986
P5	thoracic	1	18.95	30	0.163	15.109	0.886	6.707	10.866	3.7	-25.784	33.594	-20.687	68.919
P5	thoracic	1	19	30	0.248	15.113	0.888	6.708	10.867	3.701	-25.784	33.601	-20.577	69.049
P5	thoracic	1	19.05	30	0.236	15.113	0.888	6.709	10.867	3.701	-25.786	33.602	-20.464	69.125
P5	thoracic	1	19.1	30	0.241	15.112	0.888	6.708	10.867	3.705	-25.777	33.601	-20.479	69.276
P5	thoracic	1	19.15	30	0.167	15.112	0.888	6.708	10.867	3.719	-25.737	33.599	-20.461	69.108
P5	thoracic	1	19.2	30	0.185	15.114	0.889	6.709	10.868	3.741	-25.677	33.604	-20.613	68.976
P5	thoracic	1	19.25	30	0.152	15.12	0.891	6.712	10.87	3.758	-25.628	33.618	-20.73	68.915
P5	thoracic	1	19.3	30	0.199	15.13	0.895	6.716	10.873	3.757	-25.633	33.638	-20.614	69.16
P5	thoracic	1	19.35	30	0.063	15.134	0.897	6.718	10.874	3.74	-25.68	33.648	-20.538	69.367
P5	thoracic	1	19.4	30	0.238	15.133	0.897	6.717	10.874	3.72	-25.741	33.646	-20.337	69.507
P5	thoracic	1	19.45	30	0.129	15.132	0.896	6.717	10.873	3.707	-25.78	33.642	-20.197	69.425
P5	thoracic	1	19.5	30	0.189	15.131	0.896	6.717	10.873	3.705	-25.786	33.642	-20.082	69.279
P5	thoracic	1	19.55	30	0.137	15.13	0.896	6.716	10.873	3.713	-25.762	33.639	-20.169	69.014
P5	thoracic	1	19.6	30	0.184	15.129	0.895	6.716	10.873	3.722	-25.737	33.637	-20.255	68.987
P5	thoracic	1	19.65	30	0.139	15.129	0.895	6.716	10.873	3.718	-25.748	33.636	-20.065	69.08
P5	thoracic	1	19.7	30	0.191	15.123	0.893	6.713	10.871	3.717	-25.752	33.624	-20.103	69.043
P5	thoracic	1	19.75	30	0.133	15.116	0.89	6.71	10.868	3.725	-25.73	33.608	-20.26	69.101
P5	thoracic	1	19.8	30	0.2	15.111	0.887	6.708	10.867	3.741	-25.68	33.597	-20.443	68.929
P5	thoracic	1	19.85	30	0.153	15.107	0.885	6.706	10.865	3.771	-25.592	33.588	-20.692	68.65
P5	thoracic	1	19.9	30	0.204	15.106	0.885	6.705	10.865	3.805	-25.492	33.586	-20.802	68.71
P5	thoracic	1	19.95	30	0.137	15.106	0.885	6.705	10.865	3.83	-25.417	33.586	-20.787	68.702
P5	thoracic	1	20	30	0.189	15.102	0.883	6.703	10.863	3.844	-25.374	33.578	-20.734	68.913
P5	thoracic	1	20.05	30	0.137	15.096	0.88	6.701	10.861	3.852	-25.349	33.566	-20.495	69.029
P5	thoracic	1	20.1	30	0.214	15.091	0.878	6.699	10.86	3.861	-25.322	33.557	-20.466	69.119
P5	thoracic	1	20.15	30	0.155	15.087	0.876	6.697	10.858	3.873	-25.285	33.548	-20.305	69.319
P5	thoracic	1	20.2	30	0.194	15.084	0.875	6.695	10.857	3.885	-25.246	33.541	-20.231	69.408
P5	thoracic	1	20.25	30	0.139	15.083	0.874	6.695	10.857	3.895	-25.215	33.54	-20.197	69.443
P5	thoracic	1	20.3	30	0.181	15.08	0.873	6.694	10.856	3.905	-25.186	33.533	-19.935	69.445
P5	thoracic	1	20.35	30	0.143	15.071	0.869	6.69	10.853	3.922	-25.138	33.513	-19.914	69.317
P5	thoracic	1	20.4	30	0.186	15.062	0.865	6.686	10.85	3.943	-25.077	33.494	-19.903	69.282
P5	thoracic	1	20.45	30	0.155	15.055	0.862	6.682	10.848	3.968	-25.005	33.478	-20.003	69.11
P5	thoracic	1	20.5	30	0.136	15.048	0.859	6.679	10.845	3.997	-24.922	33.463	-20.154	69.011
P5	thoracic	1	20.55	30	0.149	15.04	0.855	6.676	10.843	4.027	-24.837	33.446	-20.224	68.987
P5	thoracic	1	20.6	30	0.181	15.032	0.852	6.672	10.84	4.052	-24.771	33.429	-20.305	68.868
P5	thoracic	1	20.65	30	0.172	15.024	0.848	6.669	10.837	4.073	-24.723	33.411	-20.264	68.868
P5	thoracic	1	20.7	30	0.172	15.022	0.847	6.667	10.837	4.095	-24.678	33.405	-20.364	68.706
P5	thoracic	1	20.75	30	0.164	15.03	0.851	6.671	10.839	4.108	-24.655	33.423	-20.494	68.421
P5	thoracic	1	20.8	30	0.176	15.045	0.857	6.678	10.844	4.116	-24.639	33.455	-20.521	67.987
P5	thoracic	1	20.85	30	0.172	15.064	0.866	6.687	10.851	4.124	-24.625	33.498	-20.714	68.064
P5	thoracic	1	20.9	30	0.17	15.085	0.875	6.696	10.858	4.13	-24.613	33.542	-20.442	68.307
P5	thoracic	1	20.95	30	0.139	15.101	0.882	6.703	10.863	4.142	-24.584	33.576	-20.195	68.441
P5	thoracic	1	21	30	0.172	15.111	0.887	6.707	10.866	4.152	-24.556	33.598	-20.019	68.473
P5	thoracic	1	21.05	30	0.163	15.119	0.891	6.711	10.869	4.159	-24.541	33.616	-19.779	68.324
P5	thoracic	1	21.1	30	0.144	15.125	0.893	6.714	10.871	4.173	-24.507	33.628	-19.72	68.161
P5	thoracic	1	21.15	30	0.175	15.131	0.896	6.717	10.873	4.193	-24.455	33.642	-19.765	67.982
P5	thoracic	1	21.2	30	0.157	15.139	0.9	6.72	10.876	4.21	-24.413	33.658	-19.791	67.951
P5	thoracic	1	21.25	30	0.169	15.143	0.902	6.722	10.877	4.22	-24.388	33.667	-19.886	67.918
P5	thoracic	1	21.3	30	0.149	15.146	0.903	6.723	10.878	4.219	-24.391	33.673	-19.944	67.924
P5	thoracic	1	21.35	30	0.178	15.148	0.904	6.725	10.879	4.209	-24.419	33.678	-19.929	67.932
P5	thoracic	1	21.4	30	0.168	15.151	0.905	6.726	10.88	4.203	-24.435	33.684	-20.053	67.709
P5	thoracic	1	21.45	30	0.186	15.15	0.905	6.725	10.88	4.209	-24.42	33.682	-20.091	67.678
P5	thoracic	1	21.5	30	0.153	15.152	0.906	6.726	10.881	4.211	-24.415	33.686	-20.197	67.625
P5	thoracic	1	21.55	30	0.186	15.157	0.908	6.729	10.882	4.199	-24.451	33.697	-20.008	67.59
P5	thoracic	1	21.6	30	0.12	15.155	0.907	6.728	10.882	4.19	-24.478	33.693	-19.969	67.6
P5	thoracic	1	21.65	30	0.176	15.15	0.905	6.725	10.88	4.19	-24.478	33.681	-19.868	67.607
P5	thoracic	1	21.7	30	0.136	15.148	0.904	6.724	10.879	4.195	-24.463	33.675	-20.082	67.52
P5	thoracic	1	21.75	30	0.181	15.147	0.903	6.724	10.879	4.209	-24.422	33.673	-20.212	67.645
P5	thoracic	1	21.8	30	0.139	15.149	0.905	6.725	10.88	4.222	-24.382	33.678	-20.372	67.632
P5	thoracic	1	21.85	30	0.184	15.153	0.906	6.727	10.881	4.222	-24.378	33.687	-20.305	67.532
P5	thoracic	1	21.9	30	0.135	15.154	0.907	6.727	10.881	4.215	-24.398	33.689	-20.126	67.561
P5	thoracic	1	21.95	30	0.202	15.155	0.907	6.727	10.881	4.207	-24.417	33.69	-20.016	67.4
P5	thoracic	1	22	30	0.147	15.158	0.909	6.729	10.883	4.202	-24.433	33.698	-19.889	67.046
P5	thoracic	1	22.05	30	0.2	15.164	0.911	6.731	10.885	4.198	-24.441	33.71	-19.782	66.781
P5	thoracic	1	22.1	30	0.143	15.171	0.914	6.735	10.887	4.194	-24.447	33.727	-19.785	66.553
P5	thoracic	1	22.15	30	0.198	15.181	0.919	6.739	10.89	4.189	-24.459	33.748	-19.654	66.545
P5	thoracic	1	22.2	30	0.118	15.184	0.92	6.741	10.891	4.188	-24.466	33.755	-19.451	66.236
P5	thoracic	1	22.25	30	0.175	15.182	0.919	6.74	10.891	4.195	-24.445	33.751	-19.462	66.133
P5	thoracic	1	22.3	30	0.128	15.18	0.919	6.739	10.89	4.206	-24.414	33.747	-19.327	65.821
P5	thoracic	1	22.35	30	0.202	15.179	0.918	6.738	10.889	4.217	-24.382	33.743	-19.525	65.81
P5	thoracic	1	22.4	30	0.131	15.177	0.917	6.737	10.889	4.228	-24.354	33.74	-19.746	65.681
P5	thoracic	1	22.45	30	0.195	15.176	0.916	6.737	10.888	4.235	-24.339	33.74	-19.74	65.646
P5	thoracic	1	22.5	30	0.144	15.178	0.917	6.738	10.889	4.239	-24.332	33.747	-19.76	65.595
P5	thoracic	1	22.55	30	0.195	15.201	0.927	6.747	10.896	4.23	-24.354	33.803	-19.695	65.576
P5	thoracic	1	22.6	30	0.134	15.222	0.936	6.756	10.903	4.23	-24.347	33.855	-19.604	65.942
P5	thoracic	1	22.65	30	0.173	15.23	0.939	6.759	10.905	4.239	-24.326	33.873	-19.594	65.7
P5	thoracic	1	22.7	30	0.142	15.227	0.937	6.758	10.904	4.251	-24.302	33.868	-19.658	65.872
P5	thoracic	1	22.75	30	0.189	15.22	0.934	6.755	10.902	4.269	-24.269	33.852	-19.75	65.804
P5	thoracic	1	22.8	30	0.162	15.213	0.932	6.752	10.9	4.272	-24.287	33.837	-19.644	65.759
P5	thoracic	1	22.85	30	0.176	15.204	0.928	6.748	10.897	4.246	-24.405	33.816	-19.494	65.722
P5	thoracic	1	22.9	30	0.16	15.194	0.923	6.743	10.893	4.183	-24.651	33.791	-19.655	65.9
P5	thoracic	1	22.95	30	0.183	15.179	0.917	6.737	10.889	4.078	-25.026	33.758	-19.611	66.083
P5	thoracic	1	23	30	0.163	15.166	0.911	6.731	10.884	3.896	-25.604	33.726	-19.802	65.909
P5	thoracic	1	23.05	30	0.167	15.167	0.911	6.732	10.885	3.598	-26.472	33.728	-19.868	65.713
P5	thoracic	1	23.1	30	0.186	15.178	0.916	6.737	10.888	3.32	-27.22	33.753	-19.938	65.376
P5	thoracic	1	23.15	30	0.177	15.187	0.92	6.741	10.891	3.105	-27.73	33.775	-19.725	65.305
P5	thoracic	1	23.2	30	0.175	15.196	0.924	6.744	10.894	2.943	-28.049	33.797	-19.533	65.012
P5	thoracic	1	23.25	30	0.164	15.207	0.929	6.749	10.898	2.83	-28.224	33.824	-19.345	64.858
P5	thoracic	1	23.3	30	0.181	15.216	0.933	6.753	10.901	2.756	-28.286	33.847	-19.286	64.958
P5	thoracic	1	23.35	30	0.167	15.227	0.937	6.758	10.904	2.691	-28.313	33.872	-19.469	65.193
P5	thoracic	1	23.4	30	0.177	15.254	0.949	6.77	10.913	2.614	-28.367	33.934	-19.558	65.392
P5	thoracic	1	23.45	30	0.16	15.313	0.976	6.796	10.933	2.526	-28.459	34.066	-19.947	65.487
P5	thoracic	1	23.5	30	0.196	15.381	1.006	6.826	10.955	2.415	-28.633	34.215	-19.869	65.582
P5	thoracic	1	23.55	30	0.15	15.433	1.029	6.849	10.973	2.263	-28.909	34.33	-20.126	65.763
P5	thoracic	1	23.6	30	0.138	15.462	1.042	6.862	10.982	2.107	-29.192	34.396	-19.86	66.089
P5	thoracic	1	23.65	30	0.147	15.477	1.048	6.869	10.987	1.961	-29.451	34.429	-19.474	66.253
P5	thoracic	1	23.7	30	0.189	15.488	1.053	6.873	10.991	1.815	-29.712	34.455	-19.312	66.268
P5	thoracic	1	23.75	30	0.141	15.503	1.059	6.88	10.995	1.653	-30.009	34.489	-19.158	66.238
P5	thoracic	1	23.8	30	0.182	15.513	1.064	6.884	10.999	1.491	-30.291	34.514	-19.054	66.292
P5	thoracic	1	23.85	30	0.147	15.52	1.066	6.887	11.001	1.32	-30.601	34.533	-19.059	66.162
P5	thoracic	1	23.9	30	0.199	15.521	1.066	6.887	11.001	1.154	-30.897	34.539	-19.09	65.945
P5	thoracic	1	23.95	30	0.14	15.515	1.064	6.884	10.999	1.011	-31.135	34.529	-19.194	66.016
P5	thoracic	1	24	30	0.185	15.497	1.055	6.876	10.992	0.913	-31.262	34.491	-19.378	65.803
P5	thoracic	1	24.05	30	0.144	15.47	1.043	6.863	10.983	0.854	-31.29	34.434	-19.508	65.517
P5	thoracic	1	24.1	30	0.197	15.444	1.031	6.852	10.974	0.826	-31.227	34.382	-19.889	65.41
P5	thoracic	1	24.15	30	0.134	15.417	1.019	6.839	10.965	0.829	-31.096	34.325	-20.085	65.284
P5	thoracic	1	24.2	30	0.183	15.386	1.005	6.825	10.954	0.862	-30.919	34.26	-20.314	65.073
P5	thoracic	1	24.25	30	0.101	15.36	0.993	6.814	10.946	0.906	-30.757	34.205	-20.625	65.039
P5	thoracic	1	24.3	30	0.196	15.342	0.985	6.805	10.94	0.932	-30.669	34.167	-20.817	65.076
P5	thoracic	1	24.35	30	0.133	15.326	0.978	6.798	10.934	0.931	-30.651	34.134	-21.009	64.781
P5	thoracic	1	24.4	30	0.186	15.314	0.972	6.793	10.93	0.912	-30.684	34.107	-21.194	64.788
P5	thoracic	1	24.45	30	0.14	15.304	0.968	6.788	10.927	0.887	-30.74	34.086	-21.409	64.57
P5	thoracic	1	24.5	30	0.204	15.297	0.964	6.785	10.924	0.861	-30.808	34.07	-21.646	64.434
P5	thoracic	1	24.55	30	0.136	15.291	0.962	6.782	10.922	0.84	-30.864	34.058	-21.779	64.467
P5	thoracic	1	24.6	30	0.197	15.283	0.958	6.779	10.919	0.855	-30.826	34.041	-21.895	64.42
P5	thoracic	1	24.65	30	0.108	15.272	0.953	6.774	10.916	0.924	-30.643	34.016	-21.975	64.35
P5	thoracic	1	24.7	30	0.189	15.269	0.952	6.773	10.915	1.006	-30.426	34.009	-22.166	64.212
P5	thoracic	1	24.75	30	0.145	15.285	0.959	6.78	10.92	1.054	-30.305	34.042	-22.218	64.025
P5	thoracic	1	24.8	30	0.19	15.302	0.967	6.787	10.926	1.058	-30.295	34.078	-22.022	64.056
P5	thoracic	1	24.85	30	0.157	15.308	0.97	6.79	10.928	1.025	-30.364	34.091	-22.003	64.106
P5	thoracic	1	24.9	30	0.116	15.304	0.968	6.788	10.927	0.976	-30.472	34.082	-21.846	64.139
P5	thoracic	1	24.95	30	0.142	15.287	0.961	6.781	10.921	0.948	-30.516	34.045	-21.53	64.189
P5	thoracic	1	25	30	0.182	15.25	0.944	6.764	10.909	0.983	-30.385	33.964	-21.548	64.083
P5	thoracic	1	25.05	30	0.163	15.206	0.924	6.745	10.894	1.063	-30.138	33.867	-21.663	64.101
P5	thoracic	1	25.1	30	0.167	15.17	0.908	6.728	10.881	1.145	-29.892	33.787	-21.867	64.346
P5	thoracic	1	25.15	30	0.162	15.145	0.897	6.717	10.873	1.216	-29.689	33.73	-22.197	63.995
P5	thoracic	1	25.2	30	0.174	15.13	0.89	6.711	10.868	1.261	-29.581	33.696	-22.295	63.94
P5	thoracic	1	25.25	30	0.174	15.127	0.889	6.709	10.867	1.277	-29.566	33.69	-22.384	63.612
P5	thoracic	1	25.3	30	0.169	15.131	0.89	6.711	10.868	1.289	-29.561	33.699	-22.443	63.201
P5	thoracic	1	25.35	30	0.17	15.14	0.894	6.715	10.871	1.303	-29.544	33.72	-22.496	62.713
P5	thoracic	1	25.4	30	0.162	15.156	0.902	6.722	10.877	1.315	-29.529	33.757	-22.429	62.589
P5	thoracic	1	25.45	30	0.178	15.17	0.908	6.728	10.881	1.336	-29.497	33.786	-22.306	62.607
P5	thoracic	1	25.5	30	0.163	15.177	0.911	6.731	10.884	1.357	-29.457	33.802	-22.488	62.741
P5	thoracic	1	25.55	30	0.176	15.183	0.914	6.734	10.886	1.376	-29.413	33.816	-22.398	62.944
P5	thoracic	1	25.6	30	0.159	15.189	0.916	6.737	10.888	1.403	-29.35	33.829	-22.363	62.84
P5	thoracic	1	25.65	30	0.186	15.198	0.921	6.741	10.891	1.427	-29.289	33.849	-22.399	62.752
P5	thoracic	1	25.7	30	0.156	15.211	0.926	6.746	10.895	1.433	-29.269	33.877	-22.414	62.756
P5	thoracic	1	25.75	30	0.18	15.218	0.929	6.75	10.898	1.433	-29.261	33.894	-22.397	62.735
P5	thoracic	1	25.8	30	0.156	15.221	0.931	6.751	10.899	1.437	-29.249	33.9	-22.375	63.01
P5	thoracic	1	25.85	30	0.199	15.224	0.932	6.752	10.9	1.445	-29.232	33.906	-22.283	63.361
P5	thoracic	1	25.9	30	0.163	15.228	0.934	6.754	10.901	1.458	-29.196	33.915	-22.068	63.67
P5	thoracic	1	25.95	30	0.192	15.233	0.936	6.756	10.902	1.476	-29.134	33.924	-22.195	63.551
P5	thoracic	1	26	30	0.158	15.244	0.941	6.761	10.906	1.489	-29.078	33.948	-22.153	63.93
P5	thoracic	1	26.05	30	0.167	15.262	0.949	6.769	10.912	1.497	-29.041	33.99	-22.198	63.892
P5	thoracic	1	26.1	30	0.13	15.279	0.956	6.777	10.918	1.506	-29.026	34.028	-22.236	63.111
P5	thoracic	1	26.15	30	0.187	15.288	0.96	6.781	10.921	1.523	-28.976	34.046	-22.224	62.599
P5	thoracic	1	26.2	30	0.152	15.289	0.961	6.782	10.921	1.542	-28.904	34.049	-22.071	62.06
P5	thoracic	1	26.25	30	0.126	15.29	0.961	6.782	10.922	1.555	-28.847	34.047	-22.027	61.772
P5	thoracic	1	26.3	30	0.136	15.289	0.961	6.782	10.921	1.561	-28.818	34.044	-21.932	61.58
P5	thoracic	1	26.35	30	0.193	15.291	0.962	6.783	10.922	1.558	-28.822	34.049	-21.844	61.664
P5	thoracic	1	26.4	30	0.155	15.292	0.963	6.783	10.923	1.555	-28.833	34.049	-21.672	61.544
P5	thoracic	1	26.45	30	0.188	15.288	0.961	6.781	10.921	1.548	-28.846	34.039	-21.555	61.396
P5	thoracic	1	26.5	30	0.123	15.281	0.958	6.778	10.919	1.544	-28.848	34.024	-21.391	61.287
P5	thoracic	1	26.55	30	0.191	15.271	0.953	6.774	10.916	1.56	-28.807	34	-21.242	61.122
P5	thoracic	1	26.6	30	0.151	15.256	0.947	6.767	10.911	1.594	-28.713	33.967	-21.287	61.246
P5	thoracic	1	26.65	30	0.199	15.239	0.94	6.76	10.905	1.635	-28.596	33.93	-21.378	61.262
P5	thoracic	1	26.7	30	0.138	15.222	0.932	6.753	10.9	1.668	-28.508	33.891	-21.22	61.621
P5	thoracic	1	26.75	30	0.192	15.207	0.926	6.746	10.895	1.686	-28.46	33.856	-21.256	61.928
P5	thoracic	1	26.8	30	0.15	15.198	0.922	6.742	10.892	1.693	-28.442	33.836	-21.025	62.228
P5	thoracic	1	26.85	30	0.198	15.189	0.918	6.738	10.889	1.698	-28.425	33.816	-21.042	62.163
P5	thoracic	1	26.9	30	0.141	15.184	0.915	6.736	10.887	1.698	-28.431	33.805	-21.342	61.915
P5	thoracic	1	26.95	30	0.192	15.181	0.914	6.735	10.886	1.698	-28.448	33.798	-21.573	61.458
P5	thoracic	1	27	30	0.135	15.174	0.911	6.731	10.884	1.701	-28.454	33.782	-21.703	61.482
P5	thoracic	1	27.05	30	0.157	15.162	0.905	6.726	10.88	1.716	-28.412	33.754	-21.631	61.482
P5	thoracic	1	27.1	30	0.139	15.147	0.899	6.719	10.875	1.746	-28.334	33.72	-21.434	61.467
P5	thoracic	1	27.15	30	0.18	15.134	0.893	6.714	10.87	1.765	-28.282	33.692	-21.627	61.493
P5	thoracic	1	27.2	30	0.164	15.129	0.891	6.712	10.869	1.758	-28.303	33.682	-21.611	61.383
P5	thoracic	1	27.25	30	0.179	15.13	0.891	6.712	10.869	1.741	-28.358	33.684	-21.723	60.962
P5	thoracic	1	27.3	30	0.157	15.13	0.891	6.711	10.869	1.734	-28.387	33.683	-21.689	60.73
P5	thoracic	1	27.35	30	0.171	15.126	0.89	6.71	10.868	1.747	-28.365	33.675	-21.65	60.665
P5	thoracic	1	27.4	30	0.154	15.128	0.89	6.711	10.868	1.763	-28.331	33.678	-21.542	60.573
P5	thoracic	1	27.45	30	0.171	15.137	0.895	6.715	10.871	1.766	-28.332	33.699	-21.39	60.591
P5	thoracic	1	27.5	30	0.166	15.14	0.896	6.716	10.872	1.778	-28.31	33.705	-21.202	60.939
P5	thoracic	1	27.55	30	0.172	15.141	0.896	6.717	10.873	1.794	-28.278	33.706	-21.39	60.801
P5	thoracic	1	27.6	30	0.17	15.15	0.9	6.72	10.876	1.793	-28.289	33.727	-21.64	60.956
P5	thoracic	1	27.65	30	0.164	15.163	0.906	6.726	10.88	1.789	-28.304	33.757	-21.86	60.909
P5	thoracic	1	27.7	30	0.157	15.172	0.91	6.731	10.883	1.798	-28.288	33.778	-21.991	61.202
P5	thoracic	1	27.75	30	0.136	15.179	0.913	6.733	10.885	1.803	-28.286	33.792	-21.862	61.283
P5	thoracic	1	27.8	30	0.182	15.185	0.916	6.736	10.887	1.788	-28.333	33.807	-22.087	61.419
P5	thoracic	1	27.85	30	0.156	15.195	0.92	6.741	10.891	1.761	-28.409	33.83	-22.235	61.451
P5	thoracic	1	27.9	30	0.175	15.206	0.925	6.745	10.894	1.749	-28.446	33.854	-22.341	61.342
P5	thoracic	1	27.95	30	0.153	15.215	0.929	6.749	10.897	1.752	-28.449	33.874	-22.268	61.269
P5	thoracic	1	28	30	0.187	15.222	0.932	6.752	10.9	1.753	-28.448	33.89	-22.194	61.104
P5	thoracic	1	28.05	30	0.154	15.23	0.936	6.756	10.902	1.749	-28.457	33.907	-22.003	61.193
P5	thoracic	1	28.1	30	0.182	15.24	0.94	6.761	10.906	1.742	-28.476	33.93	-21.757	61.033
P5	thoracic	1	28.15	30	0.149	15.247	0.943	6.764	10.908	1.739	-28.484	33.944	-21.708	61.088
P5	thoracic	1	28.2	30	0.19	15.253	0.946	6.766	10.91	1.735	-28.487	33.957	-21.763	60.888
P5	thoracic	1	28.25	30	0.15	15.258	0.948	6.768	10.911	1.735	-28.485	33.969	-21.904	60.778
P5	thoracic	1	28.3	30	0.187	15.261	0.949	6.77	10.912	1.745	-28.465	33.977	-22.007	60.568
P5	thoracic	1	28.35	30	0.152	15.263	0.95	6.771	10.913	1.749	-28.458	33.982	-22.11	60.589
P5	thoracic	1	28.4	30	0.151	15.266	0.951	6.772	10.914	1.748	-28.464	33.988	-21.974	60.465
P5	thoracic	1	28.45	30	0.145	15.266	0.951	6.772	10.914	1.745	-28.47	33.987	-21.921	60.688
P5	thoracic	1	28.5	30	0.19	15.267	0.952	6.772	10.914	1.741	-28.476	33.992	-21.867	60.681
P5	thoracic	1	28.55	30	0.162	15.273	0.954	6.775	10.916	1.741	-28.476	34.005	-22.012	60.683
P5	thoracic	1	28.6	30	0.197	15.282	0.958	6.779	10.919	1.742	-28.478	34.025	-22.099	60.855
P5	thoracic	1	28.65	30	0.142	15.288	0.961	6.781	10.921	1.748	-28.468	34.039	-22.073	60.946
P5	thoracic	1	28.7	30	0.194	15.293	0.963	6.783	10.923	1.748	-28.467	34.049	-21.912	61.42
P5	thoracic	1	28.75	30	0.155	15.3	0.966	6.787	10.925	1.747	-28.477	34.065	-21.643	61.356
P5	thoracic	1	28.8	30	0.189	15.304	0.968	6.789	10.926	1.751	-28.469	34.075	-21.474	61.625
P5	thoracic	1	28.85	30	0.136	15.307	0.969	6.79	10.927	1.758	-28.452	34.081	-21.568	61.577
P5	thoracic	1	28.9	30	0.157	15.309	0.97	6.791	10.928	1.772	-28.42	34.087	-21.642	61.568
P5	thoracic	1	28.95	30	0.149	15.31	0.971	6.791	10.928	1.789	-28.379	34.089	-21.948	61.521
P5	thoracic	1	29	30	0.185	15.31	0.971	6.791	10.928	1.799	-28.347	34.09	-22.121	61.432
P5	thoracic	1	29.05	30	0.107	15.307	0.969	6.79	10.927	1.812	-28.307	34.083	-22.033	61.544
P5	thoracic	1	29.1	30	0.193	15.302	0.967	6.787	10.925	1.821	-28.28	34.071	-22.053	61.681
P5	thoracic	1	29.15	30	0.135	15.298	0.965	6.786	10.924	1.817	-28.294	34.064	-22.122	61.67
P5	thoracic	1	29.2	30	0.19	15.296	0.964	6.784	10.923	1.816	-28.306	34.058	-22.234	61.577
P5	thoracic	1	29.25	30	0.108	15.293	0.963	6.783	10.922	1.821	-28.291	34.053	-22.264	61.524
P5	thoracic	1	29.3	30	0.184	15.292	0.962	6.783	10.922	1.834	-28.257	34.05	-22.35	61.608
P5	thoracic	1	29.35	30	0.161	15.288	0.961	6.781	10.921	1.854	-28.209	34.04	-22.21	61.47
P5	thoracic	1	29.4	30	0.18	15.282	0.958	6.778	10.919	1.875	-28.155	34.026	-21.987	61.542
P5	thoracic	1	29.45	30	0.155	15.281	0.957	6.778	10.918	1.888	-28.12	34.023	-21.968	61.488
P5	thoracic	1	29.5	30	0.195	15.278	0.957	6.777	10.918	1.902	-28.091	34.017	-21.778	61.383
P5	thoracic	1	29.55	30	0.129	15.272	0.954	6.774	10.916	1.919	-28.049	34.002	-21.913	61.355
P5	thoracic	1	29.6	30	0.173	15.263	0.95	6.77	10.913	1.939	-27.992	33.983	-21.898	61.13
P5	thoracic	1	29.65	30	0.165	15.252	0.945	6.765	10.909	1.966	-27.923	33.956	-21.884	60.982
P5	thoracic	1	29.7	30	0.146	15.24	0.94	6.76	10.905	1.988	-27.866	33.929	-21.922	60.692
P5	thoracic	1	29.75	30	0.165	15.229	0.935	6.755	10.901	2.007	-27.825	33.906	-21.958	60.748
P5	thoracic	1	29.8	30	0.162	15.213	0.928	6.748	10.896	2.044	-27.739	33.87	-21.95	60.711
P5	thoracic	1	29.85	30	0.17	15.184	0.915	6.735	10.886	2.115	-27.569	33.805	-21.918	60.802
P5	thoracic	1	29.9	30	0.172	15.143	0.897	6.717	10.873	2.23	-27.291	33.713	-22.293	60.497
P5	thoracic	1	29.95	30	0.171	15.106	0.88	6.701	10.861	2.402	-26.9	33.629	-22.528	60.226
P5	thoracic	1	30	30	0.161	15.092	0.874	6.695	10.856	2.572	-26.616	33.595	-22.511	59.589
P5	thoracic	1	30.05	30	0.174	15.119	0.886	6.707	10.865	2.722	-26.578	33.658	-22.623	59.427
P5	thoracic	1	30.1	30	0.111009	15.145	0.898	6.719	10.874	2.824	-26.846	33.717	-22.052	59.396
P5	thoracic	1	30.15	30	0.11726	15.156	0.903	6.724	10.878	2.798	-27.628	33.74	-21.205	59.67
P5	thoracic	1	30.2	30	0.11722	15.151	0.901	6.721	10.876	2.834	-28.172	33.726	-20.095	60.782
P5	thoracic	1	30.25	30	0.111349	15.118	0.887	6.707	10.866	3.045	-27.959	33.651	-19.474	62.165
P5	thoracic	1	30.3	30	0.313	15.057	0.86	6.681	10.846	3.388	-27.113	33.513	-19.151	63.405
P5	thoracic	1	30.35	30	0.199	14.994	0.832	6.653	10.825	3.719	-26.121	33.368	-19.213	64.433
P5	thoracic	1	30.4	30	0.162	14.945	0.811	6.631	10.809	3.959	-25.273	33.255	-19.287	65.762
P5	thoracic	1	30.45	30	0.174	14.899	0.791	6.612	10.794	4.07	-24.751	33.149	-19.102	66.75
P5	thoracic	1	30.5	30	0.155	14.854	0.771	6.592	10.779	4.102	-24.472	33.044	-18.782	67.391
P5	thoracic	1	30.55	30	0.189	14.816	0.755	6.575	10.767	4.121	-24.263	32.958	-18.773	67.419
P5	thoracic	1	30.6	30	0.152	14.787	0.742	6.562	10.757	4.145	-24.06	32.893	-18.992	66.779
P5	thoracic	1	30.65	30	0.2	14.774	0.736	6.556	10.753	4.167	-23.878	32.865	-19.308	66.417
P5	thoracic	1	30.7	30	0.144	14.775	0.736	6.557	10.753	4.204	-23.666	32.868	-19.671	65.896
P5	thoracic	1	30.75	30	0.188	14.79	0.743	6.564	10.758	4.239	-23.472	32.901	-20.135	65.664
P5	thoracic	1	30.8	30	0.115	14.829	0.761	6.581	10.771	4.223	-23.451	32.983	-20.161	65.552
P5	thoracic	1	30.85	30	0.199	14.89	0.788	6.609	10.792	4.156	-23.592	33.114	-20.205	65.288
P5	thoracic	1	30.9	30	0.14	14.948	0.814	6.635	10.812	4.093	-23.736	33.239	-20.198	65.103
P5	thoracic	1	30.95	30	0.193	15.006	0.84	6.661	10.831	4.004	-23.956	33.367	-20.036	64.891
P5	thoracic	1	31	30	0.144	15.065	0.867	6.687	10.851	3.914	-24.186	33.497	-19.951	64.768
P5	thoracic	1	31.05	30	0.196	15.122	0.892	6.712	10.87	3.831	-24.404	33.62	-19.816	64.77
P5	thoracic	1	31.1	30	0.142	15.173	0.915	6.735	10.887	3.752	-24.61	33.732	-19.777	64.663
P5	thoracic	1	31.15	30	0.198	15.208	0.93	6.751	10.899	3.66	-24.842	33.807	-19.564	64.85
P5	thoracic	1	31.2	30	0.114	15.215	0.934	6.754	10.901	3.585	-25.021	33.823	-19.029	64.949
P5	thoracic	1	31.25	30	0.19	15.202	0.928	6.748	10.897	3.531	-25.135	33.793	-18.712	64.747
P5	thoracic	1	31.3	30	0.146	15.17	0.914	6.734	10.886	3.527	-25.1	33.723	-18.406	64.538
P5	thoracic	1	31.35	30	0.192	15.124	0.893	6.713	10.871	3.586	-24.863	33.622	-18.208	64.605
P5	thoracic	1	31.4	30	0.149	15.052	0.861	6.682	10.847	3.73	-24.385	33.464	-18.639	64.855
P5	thoracic	1	31.45	30	0.192	14.959	0.82	6.64	10.816	3.858	-23.977	33.258	-18.069	64.975
P5	thoracic	1	31.5	30	0.149	14.865	0.778	6.599	10.785	3.967	-23.628	33.048	-17.653	65.043
P5	thoracic	1	31.55	30	0.192	14.83	0.763	6.583	10.773	4.017	-23.446	32.969	-17.853	65.402
P5	thoracic	1	31.6	30	0.159	14.86	0.776	6.596	10.783	4.016	-23.401	33.036	-18.106	65.919
P5	thoracic	1	31.65	30	0.179	14.902	0.794	6.615	10.797	4.042	-23.275	33.132	-18.438	66.543
P5	thoracic	1	31.7	30	0.158	14.925	0.805	6.625	10.805	4.091	-23.095	33.184	-18.669	66.693
P5	thoracic	1	31.75	30	0.185	14.936	0.81	6.63	10.808	4.108	-23.026	33.208	-18.607	66.798
P5	thoracic	1	31.8	30	0.161	14.953	0.817	6.637	10.814	4.078	-23.1	33.245	-18.397	66.825
P5	thoracic	1	31.85	30	0.145	14.979	0.829	6.649	10.822	4.047	-23.174	33.301	-18.324	66.935
P5	thoracic	1	31.9	30	0.15	15.012	0.843	6.663	10.833	4.041	-23.158	33.374	-18.681	66.889
P5	thoracic	1	31.95	30	0.18	15.047	0.859	6.679	10.845	4.055	-23.088	33.452	-18.987	67.008
P5	thoracic	1	32	30	0.167	15.086	0.876	6.697	10.858	4.047	-23.102	33.541	-19.335	67.206
P5	thoracic	1	32.05	30	0.139	15.135	0.898	6.718	10.874	3.989	-23.272	33.649	-19.699	67.049
P5	thoracic	1	32.1	30	0.151	15.183	0.919	6.74	10.89	3.914	-23.482	33.754	-19.64	67.208
P5	thoracic	1	32.15	30	0.152	15.218	0.935	6.755	10.902	3.879	-23.571	33.83	-19.483	67.146
P5	thoracic	1	32.2	30	0.165	15.246	0.947	6.768	10.911	3.858	-23.623	33.892	-19.406	66.959
P5	thoracic	1	32.25	30	0.164	15.272	0.959	6.779	10.92	3.827	-23.706	33.949	-19.305	66.506
P5	thoracic	1	32.3	30	0.157	15.286	0.965	6.786	10.925	3.783	-23.817	33.98	-19.202	66.081
P5	thoracic	1	32.35	30	0.135	15.279	0.962	6.783	10.922	3.767	-23.843	33.965	-19.096	65.738
P5	thoracic	1	32.4	30	0.161	15.25	0.949	6.77	10.913	3.782	-23.785	33.902	-18.41	65.521
P5	thoracic	1	32.45	30	0.161	15.21	0.931	6.752	10.899	3.834	-23.623	33.814	-18.199	65.542
P5	thoracic	1	32.5	30	0.165	15.156	0.907	6.727	10.881	3.922	-23.336	33.695	-18.205	65.588
P5	thoracic	1	32.55	30	0.143	15.102	0.883	6.703	10.863	3.988	-23.123	33.577	-18.301	65.215
P5	thoracic	1	32.6	30	0.177	15.058	0.863	6.684	10.848	4.036	-22.979	33.479	-18.515	65.458
P5	thoracic	1	32.65	30	0.151	15.027	0.85	6.67	10.838	4.062	-22.902	33.41	-18.843	65.87
P5	thoracic	1	32.7	30	0.188	15.013	0.843	6.664	10.833	4.08	-22.836	33.377	-19.191	66.333
P5	thoracic	1	32.75	30	0.157	15.003	0.839	6.66	10.83	4.109	-22.739	33.356	-19.057	66.179
P5	thoracic	1	32.8	30	0.185	14.992	0.834	6.655	10.826	4.143	-22.63	33.331	-19.202	65.962
P5	thoracic	1	32.85	30	0.151	14.985	0.831	6.652	10.824	4.164	-22.561	33.317	-19.276	65.717
P5	thoracic	1	32.9	30	0.2	14.987	0.832	6.652	10.825	4.177	-22.516	33.321	-19.424	65.34
P5	thoracic	1	32.95	30	0.141	14.996	0.836	6.656	10.828	4.191	-22.469	33.34	-19.389	64.97
P5	thoracic	1	33	30	0.177	15.017	0.845	6.666	10.835	4.191	-22.468	33.386	-19.416	65.015
P5	thoracic	1	33.05	30	0.139	15.047	0.859	6.679	10.845	4.18	-22.495	33.453	-19.359	65.125
P5	thoracic	1	33.1	30	0.201	15.08	0.873	6.694	10.856	4.168	-22.523	33.527	-19.566	65.467
P5	thoracic	1	33.15	30	0.134	15.114	0.888	6.709	10.867	4.155	-22.557	33.601	-19.856	65.911
P5	thoracic	1	33.2	30	0.156	15.144	0.901	6.722	10.877	4.146	-22.594	33.667	-19.974	66.207
P5	thoracic	1	33.25	30	0.144	15.166	0.912	6.732	10.885	4.131	-22.65	33.717	-20.034	66.545
P5	thoracic	1	33.3	30	0.204	15.185	0.92	6.741	10.891	4.11	-22.721	33.758	-19.943	66.738
P5	thoracic	1	33.35	30	0.136	15.207	0.93	6.751	10.898	4.094	-22.776	33.807	-19.832	66.689
P5	thoracic	1	33.4	30	0.194	15.227	0.939	6.759	10.905	4.089	-22.804	33.849	-19.802	66.479
P5	thoracic	1	33.45	30	0.141	15.244	0.947	6.767	10.911	4.086	-22.827	33.888	-20.082	65.953
P5	thoracic	1	33.5	30	0.202	15.263	0.955	6.775	10.917	4.083	-22.847	33.928	-20.335	65.427
P5	thoracic	1	33.55	30	0.142	15.277	0.961	6.782	10.922	4.092	-22.835	33.959	-20.461	65.233
P5	thoracic	1	33.6	30	0.216	15.288	0.966	6.787	10.925	4.1	-22.827	33.983	-20.602	64.74
P5	thoracic	1	33.65	30	0.154	15.301	0.972	6.792	10.93	4.089	-22.876	34.012	-20.45	64.614
P5	thoracic	1	33.7	30	0.189	15.309	0.975	6.796	10.932	4.076	-22.948	34.029	-20.32	64.656
P5	thoracic	1	33.75	30	0.148	15.309	0.975	6.796	10.932	4.074	-23.001	34.029	-20.236	64.66
P5	thoracic	1	33.8	30	0.187	15.304	0.973	6.794	10.931	4.099	-23.026	34.02	-20.125	64.719
P5	thoracic	1	33.85	30	0.165	15.298	0.97	6.791	10.928	4.154	-23.037	34.008	-20.033	64.757
P5	thoracic	1	33.9	30	0.178	15.281	0.962	6.783	10.922	4.252	-22.999	33.974	-20.068	64.837
P5	thoracic	1	33.95	30	0.153	15.263	0.954	6.774	10.916	4.327	-23.052	33.938	-19.788	64.712
P5	thoracic	1	34	30	0.181	15.259	0.952	6.772	10.915	4.34	-23.237	33.934	-19.979	64.752
P5	thoracic	1	34.05	30	0.173	15.253	0.949	6.769	10.912	4.339	-23.398	33.922	-19.934	65.203
P5	thoracic	1	34.1	30	0.171	15.222	0.935	6.756	10.902	4.351	-23.492	33.855	-20.359	66.611
P5	thoracic	1	34.15	30	0.167	15.17	0.912	6.733	10.885	4.405	-23.46	33.738	-20.774	67.551
P5	thoracic	1	34.2	30	0.138	15.135	0.897	6.717	10.873	4.485	-23.343	33.66	-21.004	67.595
P5	thoracic	1	34.25	30	0.165	15.13	0.894	6.715	10.871	4.523	-23.334	33.651	-21.148	67.332
P5	thoracic	1	34.3	30	0.166	15.134	0.896	6.716	10.872	4.559	-23.315	33.663	-21.08	66.947
P5	thoracic	1	34.35	30	0.168	15.133	0.895	6.715	10.872	4.599	-23.278	33.664	-20.199	65.898
P5	thoracic	1	34.4	30	0.178	15.132	0.894	6.714	10.871	4.653	-23.187	33.664	-19.478	65.138
P5	thoracic	1	34.45	30	0.171	15.132	0.894	6.715	10.871	4.731	-23.009	33.666	-19.264	65.243
P5	thoracic	1	34.5	30	0.127	15.13	0.893	6.714	10.871	4.801	-22.84	33.662	-19.23	65.644
P5	thoracic	1	34.55	30	0.167	15.121	0.889	6.71	10.868	4.88	-22.638	33.643	-19.452	65.873
P5	thoracic	1	34.6	30	0.171	15.116	0.887	6.707	10.866	4.94	-22.489	33.633	-19.846	66.138
P5	thoracic	1	34.65	30	0.178	15.122	0.889	6.71	10.868	4.959	-22.453	33.648	-19.957	66.19
P5	thoracic	1	34.7	30	0.171	15.125	0.89	6.711	10.868	4.976	-22.411	33.659	-20.244	66.207
P5	thoracic	1	34.75	30	0.171	15.115	0.886	6.706	10.865	5.033	-22.23	33.641	-20.686	66.814
P5	thoracic	1	34.8	30	0.143	15.118	0.887	6.707	10.866	4.893	-22.617	33.647	-20.205	67.271
P5	thoracic	1	34.85	30	0.173	15.107	0.882	6.702	10.862	4.511	-23.71	33.621	-21.627	67.099
P5	thoracic	1	34.9	30	0.15	15.062	0.862	6.682	10.847	4.242	-24.475	33.521	-21.752	68.025
P5	thoracic	1	34.95	30	0.185	14.97	0.821	6.642	10.817	4.397	-23.998	33.319	-19.993	68.586
P5	thoracic	1	35	30	0.124	14.932	0.804	6.625	10.804	4.589	-23.427	33.237	-19.168	69.126
P5	thoracic	1	35.05	30	0.141	14.997	0.833	6.653	10.825	4.538	-23.582	33.382	-20.404	68.326
P5	thoracic	1	35.1	30	0.149	15.066	0.863	6.684	10.848	4.464	-23.818	33.537	-21.132	67.641
P5	thoracic	1	35.15	30	0.165	15.109	0.882	6.703	10.862	4.432	-23.923	33.634	-21.096	67.963
P5	thoracic	1	35.2	30	0.142	15.162	0.906	6.726	10.88	4.378	-24.083	33.753	-20.761	67.73
P5	thoracic	1	35.25	30	0.183	15.241	0.941	6.761	10.906	4.325	-24.251	33.929	-21.034	67.735
P5	thoracic	1	35.3	30	0.145	15.308	0.971	6.791	10.929	4.317	-24.296	34.078	-20.487	67.901
P5	thoracic	1	35.35	30	0.193	15.341	0.985	6.806	10.94	4.368	-24.173	34.148	-20.21	68.927
P5	thoracic	1	35.4	30	0.151	15.351	0.99	6.811	10.944	4.434	-23.998	34.171	-19.919	69.449
P5	thoracic	1	35.45	30	0.151	15.366	0.997	6.817	10.949	4.438	-23.992	34.201	-19.753	69.688
P5	thoracic	1	35.5	30	0.124	15.389	1.007	6.828	10.957	4.416	-24.063	34.253	-19.634	69.701
P5	thoracic	1	35.55	30	0.194	15.404	1.014	6.834	10.961	4.451	-23.978	34.285	-19.346	69.759
P5	thoracic	1	35.6	30	0.145	15.399	1.012	6.832	10.96	4.557	-23.697	34.275	-19.019	69.467
P5	thoracic	1	35.65	30	0.193	15.385	1.005	6.826	10.955	4.653	-23.42	34.247	-18.975	69.053
P5	thoracic	1	35.7	30	0.141	15.371	0.999	6.82	10.95	4.712	-23.245	34.217	-19.156	68.335
P5	thoracic	1	35.75	30	0.201	15.36	0.994	6.814	10.946	4.749	-23.144	34.192	-19.59	67.732
P5	thoracic	1	35.8	30	0.145	15.351	0.99	6.811	10.944	4.775	-23.074	34.175	-19.76	67.27
P5	thoracic	1	35.85	30	0.153	15.349	0.989	6.81	10.943	4.793	-23.014	34.172	-20.11	66.957
P5	thoracic	1	35.9	30	0.129	15.349	0.989	6.81	10.943	4.806	-22.968	34.173	-19.958	66.581
P5	thoracic	1	35.95	30	0.206	15.349	0.989	6.809	10.943	4.806	-22.955	34.173	-20.268	66.57
P5	thoracic	1	36	30	0.153	15.353	0.991	6.811	10.944	4.798	-22.979	34.182	-20.585	66.936
P5	thoracic	1	36.05	30	0.187	15.364	0.996	6.816	10.948	4.779	-23.034	34.204	-20.617	67.396
P5	thoracic	1	36.1	30	0.154	15.376	1.001	6.822	10.952	4.753	-23.095	34.231	-20.797	67.731
P5	thoracic	1	36.15	30	0.196	15.387	1.006	6.827	10.956	4.727	-23.155	34.255	-20.74	68.071
P5	thoracic	1	36.2	30	0.15	15.395	1.01	6.83	10.958	4.7	-23.219	34.272	-20.685	68.483
P5	thoracic	1	36.25	30	0.177	15.397	1.01	6.831	10.959	4.671	-23.281	34.276	-20.586	68.823
P5	thoracic	1	36.3	30	0.154	15.39	1.008	6.828	10.957	4.642	-23.352	34.262	-20.366	69.193
P5	thoracic	1	36.35	30	0.156	15.378	1.002	6.823	10.953	4.624	-23.402	34.233	-20.349	69.16
P5	thoracic	1	36.4	30	0.12	15.364	0.996	6.817	10.948	4.625	-23.398	34.203	-20.253	69.282
P5	thoracic	1	36.45	30	0.168	15.358	0.993	6.814	10.946	4.641	-23.356	34.189	-20.256	69.379
P5	thoracic	1	36.5	30	0.133	15.354	0.992	6.812	10.945	4.658	-23.31	34.18	-20.056	69.512
P5	thoracic	1	36.55	30	0.176	15.349	0.989	6.81	10.943	4.667	-23.278	34.169	-20.138	69.187
P5	thoracic	1	36.6	30	0.162	15.344	0.987	6.808	10.942	4.688	-23.214	34.159	-20.132	69.172
P5	thoracic	1	36.65	30	0.168	15.346	0.988	6.809	10.942	4.707	-23.156	34.162	-20.146	69.139
P5	thoracic	1	36.7	30	0.176	15.355	0.992	6.813	10.945	4.706	-23.152	34.181	-20.449	69.075
P5	thoracic	1	36.75	30	0.17	15.364	0.996	6.817	10.948	4.696	-23.178	34.198	-20.397	68.765
P5	thoracic	1	36.8	30	0.172	15.362	0.996	6.816	10.948	4.686	-23.207	34.194	-20.403	68.433
P5	thoracic	1	36.85	30	0.16	15.354	0.992	6.813	10.945	4.676	-23.248	34.177	-20.092	67.507
P5	thoracic	1	36.9	30	0.183	15.345	0.988	6.808	10.942	4.655	-23.328	34.156	-19.922	66.858
P5	thoracic	1	36.95	30	0.156	15.337	0.984	6.805	10.939	4.627	-23.433	34.14	-19.917	66.269
P5	thoracic	1	37	30	0.15	15.335	0.983	6.804	10.939	4.591	-23.548	34.139	-20.183	65.704
P5	thoracic	1	37.05	30	0.129	15.34	0.985	6.806	10.94	4.547	-23.677	34.149	-20.422	65.596
P5	thoracic	1	37.1	30	0.192	15.339	0.985	6.805	10.94	4.507	-23.789	34.149	-20.817	66.012
P5	thoracic	1	37.15	30	0.148	15.333	0.982	6.803	10.938	4.47	-23.89	34.136	-21.109	66.488
P5	thoracic	1	37.2	30	0.181	15.328	0.98	6.8	10.936	4.426	-24.016	34.125	-21.26	66.874
P5	thoracic	1	37.25	30	0.154	15.325	0.978	6.799	10.935	4.362	-24.194	34.121	-21.474	67.029
P5	thoracic	1	37.3	30	0.173	15.333	0.981	6.802	10.937	4.216	-24.595	34.14	-21.562	67.012
P5	thoracic	1	37.35	30	0.126	15.34	0.985	6.805	10.939	3.997	-25.183	34.159	-21.844	67.117
P5	thoracic	1	37.4	30	0.185	15.319	0.975	6.795	10.932	3.941	-25.284	34.115	-22.15	67.876
P5	thoracic	1	37.45	30	0.152	15.293	0.963	6.784	10.923	4.055	-24.879	34.058	-21.417	68.721
P5	thoracic	1	37.5	30	0.197	15.336	0.983	6.803	10.938	3.83	-25.429	34.154	-21.128	68.846
P5	thoracic	1	37.55	30	0.142	15.413	1.017	6.837	10.964	3.406	-26.575	34.324	-21.685	68.957
P5	thoracic	1	37.6	30	0.19	15.436	1.027	6.847	10.971	3.184	-27.196	34.373	-20.822	69.846
P5	thoracic	1	37.65	30	0.11	15.405	1.013	6.834	10.961	3.289	-26.908	34.304	-19.387	70.444
P5	thoracic	1	37.7	30	0.195	15.409	1.015	6.835	10.962	3.383	-26.642	34.311	-19.507	70.1
P5	thoracic	1	37.75	30	0.141	15.463	1.039	6.86	10.98	3.347	-26.735	34.432	-19.744	69.83
P5	thoracic	1	37.8	30	0.195	15.496	1.054	6.874	10.991	3.311	-26.832	34.504	-19.761	69.681
P5	thoracic	1	37.85	30	0.154	15.48	1.047	6.867	10.986	3.333	-26.762	34.468	-19.511	69.111
P5	thoracic	1	37.9	30	0.194	15.454	1.035	6.855	10.977	3.367	-26.66	34.41	-19.362	69.029
P5	thoracic	1	37.95	30	0.135	15.446	1.032	6.852	10.975	3.39	-26.587	34.394	-19.59	68.661
P5	thoracic	1	38	30	0.197	15.452	1.034	6.855	10.977	3.412	-26.517	34.407	-19.787	68.84
P5	thoracic	1	38.05	30	0.155	15.453	1.035	6.855	10.977	3.43	-26.457	34.411	-20.026	68.331
P5	thoracic	1	38.1	30	0.187	15.444	1.031	6.851	10.974	3.43	-26.445	34.393	-20.249	68.376
P5	thoracic	1	38.15	30	0.142	15.435	1.026	6.847	10.971	3.413	-26.482	34.373	-20.582	68.325
P5	thoracic	1	38.2	30	0.196	15.434	1.026	6.846	10.97	3.414	-26.475	34.372	-20.637	68.646
P5	thoracic	1	38.25	30	0.163	15.433	1.025	6.846	10.97	3.446	-26.37	34.371	-20.683	69.108
P5	thoracic	1	38.3	30	0.182	15.432	1.025	6.845	10.97	3.483	-26.239	34.368	-20.744	69.651
P5	thoracic	1	38.35	30	0.152	15.431	1.025	6.845	10.969	3.501	-26.169	34.367	-20.877	70.035
P5	thoracic	1	38.4	30	0.185	15.429	1.024	6.844	10.969	3.503	-26.154	34.362	-20.921	70.367
P5	thoracic	1	38.45	30	0.161	15.43	1.024	6.844	10.969	3.501	-26.156	34.363	-21.013	70.562
P5	thoracic	1	38.5	30	0.142	15.432	1.025	6.845	10.97	3.507	-26.138	34.369	-20.803	70.558
P5	thoracic	1	38.55	30	0.157	15.432	1.025	6.845	10.97	3.525	-26.085	34.37	-20.594	70.637
P5	thoracic	1	38.6	30	0.179	15.43	1.024	6.845	10.969	3.543	-26.034	34.367	-20.568	70.587
P5	thoracic	1	38.65	30	0.173	15.429	1.023	6.844	10.968	3.555	-26	34.362	-20.561	70.432
P5	thoracic	1	38.7	30	0.168	15.429	1.024	6.844	10.969	3.571	-25.954	34.364	-20.724	70.139
P5	thoracic	1	38.75	30	0.166	15.437	1.027	6.848	10.971	3.599	-25.879	34.38	-20.82	70.022
P5	thoracic	1	38.8	30	0.112	15.464	1.039	6.859	10.98	3.595	-25.892	34.438	-20.989	69.548
P5	thoracic	1	38.85	30	0.172	15.503	1.056	6.877	10.993	3.534	-26.061	34.524	-20.885	69.247
P5	thoracic	1	38.9	30	0.208	15.532	1.07	6.89	11.003	3.452	-26.28	34.588	-20.719	69.066
P5	thoracic	1	38.95	30	0.186	15.539	1.073	6.893	11.006	3.408	-26.388	34.603	-21.007	68.677
P5	thoracic	1	39	30	0.179	15.525	1.067	6.887	11.001	3.425	-26.336	34.571	-20.814	68.902
P5	thoracic	1	39.05	30	0.179	15.494	1.053	6.873	10.991	3.484	-26.181	34.501	-20.052	68.679
P5	thoracic	1	39.1	30	0.155	15.463	1.039	6.859	10.98	3.464	-26.241	34.433	-19.264	68.934
P5	thoracic	1	39.15	30	0.139	15.435	1.027	6.847	10.971	3.37	-26.484	34.374	-19.099	69.44
P5	thoracic	1	39.2	30	0.166	15.381	1.002	6.823	10.953	3.291	-26.639	34.255	-19.422	69.935
P5	thoracic	1	39.25	30	0.181	15.322	0.976	6.796	10.933	3.204	-26.801	34.122	-19.15	70.093
P5	thoracic	1	39.3	30	0.151	15.294	0.964	6.784	10.924	3.146	-26.934	34.058	-19.242	70.127
P5	thoracic	1	39.35	30	0.181	15.295	0.964	6.785	10.924	3.129	-26.997	34.058	-20.007	70.094
P5	thoracic	1	39.4	30	0.164	15.306	0.969	6.789	10.927	3.141	-26.974	34.083	-20.07	70.28
P5	thoracic	1	39.45	30	0.184	15.305	0.968	6.789	10.927	3.201	-26.802	34.082	-19.771	70.231
P5	thoracic	1	39.5	30	0.147	15.286	0.96	6.78	10.921	3.266	-26.606	34.041	-19.833	69.709
P5	thoracic	1	39.55	30	0.186	15.277	0.956	6.776	10.917	3.263	-26.564	34.021	-19.97	69.781
P5	thoracic	1	39.6	30	0.161	15.278	0.956	6.776	10.917	3.268	-26.475	34.024	-20.153	70.202
P5	thoracic	1	39.65	30	0.185	15.274	0.954	6.775	10.916	3.345	-26.2	34.016	-20.374	70.019
P5	thoracic	1	39.7	30	0.145	15.275	0.955	6.775	10.916	3.447	-25.854	34.02	-20.8	69.844
P5	thoracic	1	39.75	30	0.151	15.289	0.96	6.781	10.921	3.534	-25.556	34.052	-21.076	69.714
P5	thoracic	1	39.8	30	0.12	15.314	0.971	6.792	10.929	3.618	-25.289	34.11	-21.21	69.171
P5	thoracic	1	39.85	30	0.183	15.329	0.978	6.799	10.934	3.665	-25.166	34.147	-21.105	68.898
P5	thoracic	1	39.9	30	0.136	15.323	0.976	6.796	10.932	3.684	-25.122	34.133	-21.074	68.586
P5	thoracic	1	39.95	30	0.198	15.301	0.966	6.786	10.925	3.696	-25.079	34.081	-21.104	68.651
P5	thoracic	1	40	30	0.153	15.28	0.957	6.777	10.918	3.706	-25.032	34.034	-20.92	68.884
P5	thoracic	1	40.05	30	0.19	15.262	0.949	6.769	10.912	3.741	-24.901	33.995	-21.116	69.002
P5	thoracic	1	40.1	30	0.138	15.256	0.946	6.766	10.91	3.798	-24.707	33.98	-20.986	69.076
P5	thoracic	1	40.15	30	0.195	15.255	0.946	6.766	10.91	3.828	-24.619	33.979	-21.156	69.023
P5	thoracic	1	40.2	30	0.152	15.257	0.947	6.767	10.911	3.824	-24.647	33.981	-21.315	69.004
P5	thoracic	1	40.25	30	0.193	15.258	0.947	6.768	10.911	3.817	-24.682	33.983	-21.371	69.398
P5	thoracic	1	40.3	30	0.141	15.261	0.948	6.769	10.912	3.831	-24.623	33.99	-21.457	69.647
P5	thoracic	1	40.35	30	0.192	15.272	0.953	6.774	10.916	3.887	-24.414	34.016	-21.547	69.518
P5	thoracic	1	40.4	30	0.154	15.294	0.963	6.784	10.923	3.976	-24.112	34.064	-21.936	69.645
P5	thoracic	1	40.45	30	0.16	15.314	0.972	6.793	10.93	4.115	-23.667	34.106	-22.216	70.734
P5	thoracic	1	40.5	30	0.139	15.323	0.977	6.797	10.934	4.385	-22.828	34.122	-22.764	71.257
P5	thoracic	1	40.55	30	0.165	15.305	0.969	6.79	10.928	4.943	-21.164	34.076	-22.47	71.403
P5	thoracic	1	40.6	30	0.143	15.299	0.967	6.788	10.926	5.478	-19.562	34.059	-22.474	70.857
P5	thoracic	1	40.65	30	0.142	15.313	0.973	6.794	10.931	5.724	-18.712	34.089	-22.681	69.229
P5	thoracic	1	40.7	30	0.157	15.296	0.965	6.786	10.925	5.748	-18.406	34.051	-21.585	67.533
P5	thoracic	1	40.75	30	0.186	15.245	0.943	6.763	10.908	5.683	-18.276	33.943	-20.271	66.585
P5	thoracic	1	40.8	30	0.166	15.198	0.922	6.742	10.892	5.606	-18.164	33.844	-19.069	65.699
P5	thoracic	1	40.85	30	0.168	15.183	0.914	6.735	10.887	5.517	-18.147	33.812	-18.735	65.685
P5	thoracic	1	40.9	30	0.164	15.19	0.918	6.738	10.889	5.439	-18.249	33.828	-19.106	66.693
P5	thoracic	1	40.95	30	0.148	15.2	0.922	6.743	10.893	5.413	-18.367	33.847	-19.738	67.894
P5	thoracic	1	41	30	0.16	15.21	0.927	6.747	10.896	5.397	-18.551	33.869	-20.723	68.922
P5	thoracic	1	41.05	30	0.16	15.23	0.935	6.756	10.903	5.35	-18.878	33.915	-21.05	69.45
P5	thoracic	1	41.1	30	0.159	15.262	0.95	6.77	10.913	5.242	-19.354	33.991	-21.246	69.542
P5	thoracic	1	41.15	30	0.152	15.295	0.964	6.784	10.924	5.099	-19.884	34.067	-21.295	69.74
P5	thoracic	1	41.2	30	0.172	15.312	0.971	6.792	10.929	5.017	-20.218	34.108	-21.349	70.12
P5	thoracic	1	41.25	30	0.156	15.32	0.975	6.795	10.932	4.995	-20.404	34.124	-21.436	70.786
P5	thoracic	1	41.3	30	0.14	15.335	0.981	6.802	10.937	4.969	-20.631	34.155	-21.865	71.337
P5	thoracic	1	41.35	30	0.134	15.353	0.99	6.81	10.943	4.92	-20.923	34.193	-21.956	71.141
P5	thoracic	1	41.4	30	0.169	15.36	0.993	6.813	10.946	4.873	-21.192	34.209	-21.582	70.307
P5	thoracic	1	41.45	30	0.154	15.357	0.992	6.812	10.945	4.855	-21.334	34.204	-21.126	69.787
P5	thoracic	1	41.5	30	0.182	15.356	0.991	6.811	10.944	4.856	-21.386	34.201	-20.774	69.502
P5	thoracic	1	41.55	30	0.161	15.357	0.991	6.812	10.945	4.883	-21.362	34.203	-20.878	69.197
P5	thoracic	1	41.6	30	0.177	15.366	0.996	6.816	10.948	4.895	-21.38	34.222	-21.526	69.041
P5	thoracic	1	41.65	30	0.155	15.377	1.001	6.821	10.951	4.912	-21.381	34.242	-22.014	69.147
P5	thoracic	1	41.7	30	0.189	15.385	1.004	6.825	10.954	4.92	-21.407	34.258	-22.44	69.099
P5	thoracic	1	41.75	30	0.158	15.396	1.009	6.83	10.958	4.9	-21.526	34.284	-22.573	68.652
P5	thoracic	1	41.8	30	0.178	15.413	1.017	6.837	10.964	4.853	-21.722	34.322	-22.233	67.892
P5	thoracic	1	41.85	30	0.15	15.424	1.021	6.842	10.967	4.81	-21.891	34.347	-22.096	67.554
P5	thoracic	1	41.9	30	0.192	15.424	1.021	6.842	10.967	4.803	-21.946	34.349	-22.01	67.431
P5	thoracic	1	41.95	30	0.154	15.422	1.021	6.841	10.966	4.82	-21.92	34.344	-22.116	67.235
P5	thoracic	1	42	30	0.2	15.426	1.023	6.843	10.968	4.84	-21.884	34.353	-22.264	67.149
P5	thoracic	1	42.05	30	0.149	15.43	1.024	6.845	10.969	4.858	-21.867	34.36	-22.214	67.185
P5	thoracic	1	42.1	30	0.197	15.428	1.024	6.844	10.969	4.871	-21.874	34.355	-22.2	67.464
P5	thoracic	1	42.15	30	0.149	15.429	1.024	6.845	10.969	4.851	-21.967	34.358	-22.243	67.656
P5	thoracic	1	42.2	30	0.189	15.433	1.026	6.846	10.971	4.835	-22.044	34.367	-22.238	67.902
P5	thoracic	1	42.25	30	0.143	15.441	1.029	6.85	10.973	4.831	-22.076	34.385	-22.552	68.072
P5	thoracic	1	42.3	30	0.198	15.451	1.034	6.854	10.977	4.828	-22.099	34.408	-22.899	68.478
P5	thoracic	1	42.35	30	0.111713	15.456	1.036	6.857	10.979	4.816	-22.149	34.419	-22.919	68.868
P5	thoracic	1	42.4	30	0.11725	15.456	1.036	6.857	10.978	4.795	-22.228	34.416	-22.837	69.432
P5	thoracic	1	42.45	30	0.11721	15.455	1.036	6.856	10.978	4.757	-22.361	34.413	-22.607	69.608
P5	thoracic	1	42.5	30	0.111605	15.452	1.034	6.855	10.977	4.726	-22.481	34.405	-22.337	69.499
P5	thoracic	1	42.55	30	0.228	15.447	1.032	6.853	10.975	4.708	-22.567	34.394	-22.208	69.053
P5	thoracic	1	42.6	30	0.19	15.443	1.031	6.851	10.974	4.689	-22.656	34.387	-22.239	68.55
P5	thoracic	1	42.65	30	0.159	15.439	1.029	6.849	10.973	4.673	-22.724	34.379	-22.227	68.129
P5	thoracic	1	42.7	30	0.2	15.431	1.025	6.845	10.97	4.661	-22.769	34.36	-22.185	67.826
P5	thoracic	1	42.75	30	0.154	15.418	1.019	6.84	10.966	4.654	-22.793	34.332	-22.021	67.88
P5	thoracic	1	42.8	30	0.188	15.414	1.018	6.838	10.964	4.637	-22.844	34.324	-21.996	67.966
P5	thoracic	1	42.85	30	0.159	15.415	1.018	6.838	10.964	4.609	-22.922	34.325	-21.966	68.053
P5	thoracic	1	42.9	30	0.191	15.412	1.017	6.837	10.964	4.582	-22.979	34.32	-22.234	68.267
P5	thoracic	1	42.95	30	0.157	15.409	1.015	6.836	10.963	4.559	-23.018	34.315	-22.368	68.661
P5	thoracic	1	43	30	0.179	15.411	1.016	6.836	10.963	4.536	-23.052	34.319	-22.554	68.759
P5	thoracic	1	43.05	30	0.162	15.418	1.019	6.839	10.965	4.507	-23.102	34.335	-22.738	68.817
P5	thoracic	1	43.1	30	0.183	15.426	1.022	6.843	10.968	4.47	-23.18	34.353	-22.713	69.125
P5	thoracic	1	43.15	30	0.163	15.432	1.025	6.845	10.97	4.422	-23.285	34.367	-22.703	69.497
P5	thoracic	1	43.2	30	0.174	15.436	1.027	6.847	10.971	4.381	-23.373	34.378	-22.652	69.589
P5	thoracic	1	43.25	30	0.161	15.44	1.029	6.849	10.973	4.373	-23.384	34.388	-22.453	69.57
P5	thoracic	1	43.3	30	0.173	15.452	1.034	6.854	10.977	4.363	-23.409	34.415	-22.389	69.654
P5	thoracic	1	43.35	30	0.163	15.466	1.04	6.86	10.981	4.34	-23.456	34.446	-22.355	69.821
P5	thoracic	1	43.4	30	0.164	15.477	1.045	6.866	10.985	4.311	-23.507	34.472	-22.184	69.932
P5	thoracic	1	43.45	30	0.139	15.49	1.051	6.871	10.989	4.273	-23.574	34.5	-22.003	69.941
P5	thoracic	1	43.5	30	0.169	15.502	1.056	6.877	10.993	4.241	-23.612	34.527	-21.759	70.117
P5	thoracic	1	43.55	30	0.17	15.516	1.063	6.883	10.998	4.219	-23.616	34.559	-21.802	70.355
P5	thoracic	1	43.6	30	0.161	15.53	1.068	6.889	11.002	4.21	-23.597	34.588	-21.915	70.475
P5	thoracic	1	43.65	30	0.183	15.54	1.073	6.893	11.006	4.2	-23.586	34.61	-22.025	70.605
P5	thoracic	1	43.7	30	0.183	15.549	1.077	6.898	11.009	4.182	-23.592	34.632	-22.192	70.65
P5	thoracic	1	43.75	30	0.153	15.56	1.082	6.902	11.012	4.15	-23.637	34.655	-22.241	70.758
P5	thoracic	1	43.8	30	0.159	15.566	1.084	6.905	11.015	4.107	-23.712	34.669	-22.239	70.591
P5	thoracic	1	43.85	30	0.189	15.57	1.086	6.907	11.016	4.046	-23.821	34.678	-22.031	70.458
P5	thoracic	1	43.9	30	0.161	15.577	1.089	6.91	11.018	3.963	-23.95	34.694	-21.937	70.347
P5	thoracic	1	43.95	30	0.179	15.585	1.093	6.913	11.021	3.859	-24.073	34.714	-21.955	69.989
P5	thoracic	1	44	30	0.153	15.6	1.099	6.92	11.026	3.755	-24.158	34.747	-22.136	69.676
P5	thoracic	1	44.05	30	0.191	15.625	1.111	6.931	11.034	3.65	-24.224	34.804	-22.282	69.557
P5	thoracic	1	44.1	30	0.154	15.647	1.121	6.941	11.042	3.552	-24.259	34.853	-21.867	69.446
P5	thoracic	1	44.15	30	0.183	15.659	1.126	6.946	11.045	3.453	-24.295	34.879	-21.881	69.109
P5	thoracic	1	44.2	30	0.148	15.671	1.131	6.952	11.05	3.333	-24.404	34.908	-21.546	69.118
P5	thoracic	1	44.25	30	0.17	15.687	1.138	6.958	11.054	3.223	-24.523	34.942	-21.356	69.052
P5	thoracic	1	44.3	30	0.136	15.702	1.144	6.965	11.059	3.128	-24.634	34.977	-21.28	68.822
P5	thoracic	1	44.35	30	0.187	15.716	1.15	6.971	11.064	3.058	-24.699	35.009	-21.203	68.939
P5	thoracic	1	44.4	30	0.149	15.728	1.156	6.976	11.068	3	-24.752	35.038	-21.083	68.945
P5	thoracic	1	44.45	30	0.196	15.741	1.161	6.982	11.072	2.941	-24.831	35.068	-21.094	69.169
P5	thoracic	1	44.5	30	0.143	15.753	1.167	6.987	11.076	2.89	-24.919	35.098	-21.012	69.37
P5	thoracic	1	44.55	30	0.189	15.767	1.172	6.993	11.08	2.845	-24.986	35.13	-20.96	69.679
P5	thoracic	1	44.6	30	0.143	15.776	1.177	6.997	11.083	2.852	-24.925	35.151	-21.096	69.596
P5	thoracic	1	44.65	30	0.173	15.787	1.182	7.002	11.087	2.872	-24.881	35.176	-21.271	69.516
P5	thoracic	1	44.7	30	0.13	15.797	1.186	7.006	11.09	2.893	-24.885	35.198	-21.327	69.678
P5	thoracic	1	44.75	30	0.162	15.8	1.187	7.008	11.091	2.914	-24.901	35.205	-21.445	69.834
P5	thoracic	1	44.8	30	0.134	15.801	1.187	7.008	11.091	2.939	-24.893	35.206	-21.543	69.745
P5	thoracic	1	44.85	30	0.2	15.801	1.188	7.008	11.092	2.963	-24.874	35.208	-21.648	69.581
P5	thoracic	1	44.9	30	0.145	15.799	1.187	7.007	11.091	2.985	-24.844	35.201	-21.71	69.658
P5	thoracic	1	44.95	30	0.188	15.794	1.185	7.005	11.089	3.003	-24.812	35.19	-21.642	69.626
P5	thoracic	1	45	30	0.155	15.786	1.181	7.001	11.087	3.022	-24.789	35.172	-21.509	69.734
P5	thoracic	1	45.05	30	0.192	15.777	1.177	6.997	11.084	3.032	-24.797	35.151	-21.413	69.789
P5	thoracic	1	45.1	30	0.174	15.769	1.174	6.994	11.081	3.045	-24.805	35.134	-21.345	69.646
P5	thoracic	1	45.15	30	0.18	15.763	1.171	6.991	11.079	3.07	-24.789	35.12	-21.304	69.164
P5	thoracic	1	45.2	30	0.162	15.757	1.168	6.989	11.077	3.099	-24.769	35.107	-21.413	68.896
P5	thoracic	1	45.25	30	0.153	15.754	1.167	6.987	11.076	3.119	-24.77	35.1	-21.496	68.813
P5	thoracic	1	45.3	30	0.114	15.755	1.167	6.988	11.076	3.13	-24.799	35.1	-21.328	68.937
P5	thoracic	1	45.35	30	0.135	15.75	1.165	6.986	11.075	3.146	-24.807	35.09	-21.254	69.059
P5	thoracic	1	45.4	30	0.149	15.744	1.163	6.983	11.073	3.164	-24.786	35.075	-21.276	69.364
P5	thoracic	1	45.45	30	0.152	15.737	1.16	6.98	11.071	3.185	-24.718	35.06	-21.231	69.564
P5	thoracic	1	45.5	30	0.183	15.73	1.157	6.977	11.068	3.207	-24.639	35.044	-21.407	69.446
P5	thoracic	1	45.55	30	0.165	15.728	1.156	6.976	11.068	3.214	-24.622	35.038	-21.42	69.478
P5	thoracic	1	45.6	30	0.172	15.729	1.156	6.976	11.068	3.206	-24.658	35.042	-21.546	69.564
P5	thoracic	1	45.65	30	0.172	15.725	1.154	6.975	11.067	3.206	-24.667	35.035	-21.485	69.648
P5	thoracic	1	45.7	30	0.17	15.717	1.15	6.971	11.064	3.219	-24.637	35.015	-21.43	69.744
P5	thoracic	1	45.75	30	0.162	15.71	1.147	6.968	11.062	3.232	-24.606	35	-21.564	69.64
P5	thoracic	1	45.8	30	0.18	15.703	1.144	6.965	11.059	3.25	-24.556	34.984	-21.493	69.776
P5	thoracic	1	45.85	30	0.168	15.695	1.141	6.961	11.057	3.265	-24.517	34.968	-21.549	69.775
P5	thoracic	1	45.9	30	0.171	15.696	1.141	6.962	11.057	3.261	-24.538	34.971	-21.567	69.82
P5	thoracic	1	45.95	30	0.157	15.698	1.142	6.963	11.058	3.258	-24.552	34.975	-21.422	69.882
P5	thoracic	1	46	30	0.185	15.699	1.142	6.963	11.058	3.258	-24.551	34.976	-21.537	69.794
P5	thoracic	1	46.05	30	0.148	15.701	1.143	6.964	11.059	3.267	-24.535	34.981	-21.612	69.907
P5	thoracic	1	46.1	30	0.19	15.705	1.145	6.966	11.06	3.274	-24.532	34.992	-21.82	69.894
P5	thoracic	1	46.15	30	0.157	15.719	1.151	6.972	11.065	3.268	-24.565	35.021	-22.094	70.186
P5	thoracic	1	46.2	30	0.165	15.736	1.159	6.979	11.07	3.277	-24.553	35.059	-21.908	70.71
P5	thoracic	1	46.25	30	0.139	15.748	1.164	6.985	11.074	3.294	-24.522	35.086	-21.864	70.825
P5	thoracic	1	46.3	30	0.179	15.751	1.166	6.986	11.075	3.297	-24.538	35.09	-21.743	71.077
P5	thoracic	1	46.35	30	0.149	15.747	1.164	6.985	11.074	3.299	-24.56	35.082	-21.705	71.353
P5	thoracic	1	46.4	30	0.191	15.744	1.163	6.983	11.073	3.311	-24.556	35.075	-21.758	71.407
P5	thoracic	1	46.45	30	0.158	15.743	1.162	6.983	11.073	3.335	-24.526	35.072	-21.921	71.034
P5	thoracic	1	46.5	30	0.18	15.748	1.165	6.985	11.074	3.354	-24.51	35.084	-22.049	70.638
P5	thoracic	1	46.55	30	0.146	15.759	1.169	6.99	11.078	3.364	-24.535	35.105	-21.865	70.299
P5	thoracic	1	46.6	30	0.195	15.767	1.174	6.994	11.081	3.367	-24.564	35.122	-21.95	69.74
P5	thoracic	1	46.65	30	0.149	15.773	1.176	6.997	11.083	3.373	-24.58	35.131	-22.022	69.265
P5	thoracic	1	46.7	30	0.149	15.773	1.177	6.997	11.084	3.401	-24.552	35.128	-22.08	68.907
P5	thoracic	1	46.75	30	0.106	15.769	1.175	6.995	11.082	3.447	-24.481	35.116	-22.097	69.09
P5	thoracic	1	46.8	30	0.195	15.768	1.175	6.995	11.082	3.477	-24.436	35.115	-22.048	69.141
P5	thoracic	1	46.85	30	0.146	15.768	1.175	6.995	11.082	3.502	-24.398	35.116	-21.937	69.231
P5	thoracic	1	46.9	30	0.188	15.764	1.173	6.993	11.081	3.535	-24.339	35.106	-21.726	69.481
P5	thoracic	1	46.95	30	0.144	15.762	1.172	6.992	11.08	3.569	-24.275	35.101	-21.519	69.503
P5	thoracic	1	47	30	0.161	15.765	1.173	6.994	11.081	3.604	-24.202	35.11	-21.512	69.727
P5	thoracic	1	47.05	30	0.147	15.775	1.178	6.998	11.084	3.638	-24.146	35.132	-21.712	69.882
P5	thoracic	1	47.1	30	0.186	15.796	1.187	7.007	11.091	3.653	-24.161	35.179	-22.013	70.188
P5	thoracic	1	47.15	30	0.151	15.82	1.197	7.018	11.099	3.654	-24.246	35.233	-21.537	70.43
P5	thoracic	1	47.2	30	0.188	15.832	1.203	7.023	11.103	3.668	-24.306	35.258	-21.215	70.799
P5	thoracic	1	47.25	30	0.156	15.832	1.203	7.023	11.103	3.68	-24.381	35.255	-20.763	71.252
P5	thoracic	1	47.3	30	0.18	15.819	1.197	7.018	11.099	3.694	-24.454	35.225	-20.261	72.017
P5	thoracic	1	47.35	30	0.161	15.802	1.19	7.01	11.094	3.685	-24.608	35.184	-19.743	73.017
P5	thoracic	1	47.4	30	0.15	15.787	1.184	7.004	11.089	3.687	-24.748	35.147	-19.329	74.254
P5	thoracic	1	47.45	30	0.159	15.772	1.178	6.998	11.084	3.714	-24.815	35.111	-19.066	74.817
P5	thoracic	1	47.5	30	0.17	15.766	1.175	6.995	11.082	3.734	-24.886	35.093	-18.923	74.874
P5	thoracic	1	47.55	30	0.154	15.767	1.176	6.996	11.083	3.715	-25.063	35.094	-18.626	74.917
P5	thoracic	1	47.6	30	0.136	15.76	1.173	6.993	11.081	3.724	-25.164	35.075	-18.544	74.543
P5	thoracic	1	47.65	30	0.18	15.731	1.16	6.98	11.071	3.791	-25.116	35.008	-18.141	74.103
P5	thoracic	1	47.7	30	0.166	15.692	1.143	6.963	11.058	3.846	-25.088	34.92	-17.334	72.38
P5	thoracic	1	47.75	30	0.172	15.656	1.127	6.947	11.046	3.84	-25.204	34.842	-16.178	70.183
P5	thoracic	1	47.8	30	0.166	15.627	1.114	6.934	11.037	3.818	-25.337	34.781	-15.109	67.685
P5	thoracic	1	47.85	30	0.179	15.609	1.106	6.926	11.03	3.812	-25.384	34.743	-14.51	66.988
P5	thoracic	1	47.9	30	0.16	15.595	1.099	6.92	11.026	3.866	-25.232	34.713	-14.081	67.323
P5	thoracic	1	47.95	30	0.177	15.581	1.093	6.913	11.021	3.957	-24.979	34.681	-14.277	68.12
P5	thoracic	1	48	30	0.135	15.576	1.091	6.911	11.019	4.048	-24.741	34.667	-14.648	68.26
P5	thoracic	1	48.05	30	0.152	15.573	1.09	6.91	11.018	4.134	-24.495	34.658	-15.063	69.461
P5	thoracic	1	48.1	30	0.131	15.558	1.083	6.904	11.014	4.23	-24.193	34.624	-15.304	70.749
P5	thoracic	1	48.15	30	0.181	15.532	1.072	6.892	11.005	4.341	-23.831	34.565	-15.675	72.156
P5	thoracic	1	48.2	30	0.164	15.504	1.059	6.88	10.996	4.469	-23.425	34.501	-16.28	73.509
P5	thoracic	1	48.25	30	0.179	15.489	1.053	6.874	10.991	4.58	-23.08	34.466	-16.998	74.37
P5	thoracic	1	48.3	30	0.117	15.483	1.051	6.871	10.989	4.653	-22.877	34.449	-17.479	73.919
P5	thoracic	1	48.35	30	0.18	15.474	1.047	6.867	10.987	4.7	-22.782	34.427	-17.567	73.326
P5	thoracic	1	48.4	30	0.158	15.452	1.037	6.858	10.979	4.727	-22.752	34.38	-17.205	72.206
P5	thoracic	1	48.45	30	0.181	15.43	1.027	6.847	10.972	4.736	-22.774	34.332	-16.781	70.841
P5	thoracic	1	48.5	30	0.149	15.416	1.021	6.841	10.967	4.741	-22.806	34.304	-16.288	69.15
P5	thoracic	1	48.55	30	0.188	15.409	1.018	6.838	10.964	4.755	-22.795	34.291	-15.997	68.015
P5	thoracic	1	48.6	30	0.152	15.405	1.015	6.836	10.963	4.785	-22.718	34.281	-16.262	67.947
P5	thoracic	1	48.65	30	0.193	15.4	1.013	6.834	10.961	4.81	-22.641	34.271	-16.558	68.282
P5	thoracic	1	48.7	30	0.143	15.389	1.008	6.829	10.958	4.819	-22.607	34.245	-16.828	69.314
P5	thoracic	1	48.75	30	0.19	15.374	1.002	6.822	10.953	4.808	-22.623	34.213	-16.781	70.084
P5	thoracic	1	48.8	30	0.149	15.365	0.998	6.818	10.95	4.79	-22.661	34.192	-16.728	70.797
P5	thoracic	1	48.85	30	0.196	15.36	0.996	6.816	10.948	4.779	-22.679	34.181	-16.749	71.068
P5	thoracic	1	48.9	30	0.104	15.357	0.994	6.815	10.947	4.773	-22.694	34.175	-16.68	71.507
P5	thoracic	1	48.95	30	0.189	15.358	0.995	6.815	10.948	4.768	-22.71	34.179	-17.021	71.828
P5	thoracic	1	49	30	0.146	15.356	0.994	6.814	10.947	4.766	-22.722	34.173	-16.716	72.04
P5	thoracic	1	49.05	30	0.2	15.343	0.988	6.808	10.942	4.761	-22.734	34.144	-16.609	72.378
P5	thoracic	1	49.1	30	0.137	15.327	0.981	6.801	10.937	4.747	-22.772	34.11	-16.608	72.78
P5	thoracic	1	49.15	30	0.195	15.315	0.975	6.796	10.933	4.722	-22.848	34.082	-16.709	72.685
P5	thoracic	1	49.2	30	0.169	15.299	0.969	6.789	10.928	4.715	-22.879	34.049	-16.967	72.752
P5	thoracic	1	49.25	30	0.198	15.284	0.962	6.782	10.923	4.715	-22.892	34.016	-17.237	72.371
P5	thoracic	1	49.3	30	0.14	15.271	0.956	6.776	10.918	4.703	-22.934	33.988	-17.452	71.727
P5	thoracic	1	49.35	30	0.187	15.258	0.95	6.771	10.914	4.683	-22.993	33.961	-17.455	71.391
P5	thoracic	1	49.4	30	0.12	15.245	0.944	6.765	10.91	4.669	-23.033	33.932	-17.473	71.355
P5	thoracic	1	49.45	30	0.111461	15.232	0.938	6.759	10.905	4.663	-23.047	33.904	-17.553	71.309
P5	thoracic	1	49.5	30	0.11722	15.22	0.933	6.753	10.901	4.663	-23.042	33.876	-17.695	71.634
P5	thoracic	1	49.55	30	0.1172	15.213	0.93	6.75	10.899	4.659	-23.052	33.861	-17.824	71.716
P5	thoracic	1	49.6	30	0.11709	15.217	0.932	6.752	10.9	4.645	-23.093	33.87	-17.964	71.743
P5	thoracic	1	49.65	30	0.111612	15.222	0.934	6.754	10.902	4.633	-23.128	33.882	-17.798	71.582
P5	thoracic	1	49.7	30	0.196	15.226	0.935	6.756	10.903	4.624	-23.156	33.889	-17.734	71.597
P5	thoracic	1	49.75	30	0.189	15.231	0.938	6.758	10.905	4.615	-23.184	33.901	-17.558	71.626
P5	thoracic	1	49.8	30	0.173	15.24	0.942	6.762	10.908	4.606	-23.214	33.922	-17.684	71.902
P5	thoracic	1	49.85	30	0.165	15.253	0.947	6.768	10.912	4.596	-23.241	33.949	-17.806	71.932
P5	thoracic	1	49.9	30	0.17	15.266	0.954	6.774	10.917	4.584	-23.28	33.978	-17.964	72.051
P5	thoracic	1	49.95	30	0.167	15.274	0.957	6.777	10.919	4.574	-23.309	33.996	-17.809	72.136
P5	thoracic	1	50	30	0.142	15.279	0.959	6.78	10.921	4.568	-23.324	34.006	-17.825	72.131
P5	thoracic	1	50.05	30	0.136	15.282	0.961	6.781	10.922	4.569	-23.326	34.014	-17.701	71.983
P5	thoracic	1	50.1	30	0.168	15.284	0.961	6.782	10.922	4.574	-23.311	34.018	-17.579	71.774
P5	thoracic	1	50.15	30	0.164	15.284	0.961	6.782	10.922	4.587	-23.27	34.018	-17.705	71.784
P5	thoracic	1	50.2	30	0.189	15.29	0.964	6.785	10.924	4.597	-23.238	34.033	-17.765	71.534
P5	thoracic	1	50.25	30	0.153	15.323	0.978	6.799	10.935	4.604	-23.221	34.104	-17.751	71.985
P5	thoracic	1	50.3	30	0.178	15.326	0.98	6.8	10.936	4.633	-23.151	34.111	-17.632	72.567
P5	thoracic	1	50.35	30	0.16	15.27	0.955	6.775	10.917	4.666	-23.055	33.986	-17.815	72.638
P5	thoracic	1	50.4	30	0.194	15.197	0.923	6.743	10.893	4.696	-22.948	33.822	-16.898	73.122
P5	thoracic	1	50.45	30	0.15	15.177	0.914	6.734	10.886	4.628	-23.123	33.774	-16.279	72.854
P5	thoracic	1	50.5	30	0.18	15.24	0.942	6.762	10.908	4.491	-23.521	33.912	-16.829	72.654
P5	thoracic	1	50.55	30	0.157	15.347	0.99	6.81	10.944	4.422	-23.758	34.15	-17.815	71.309
P5	thoracic	1	50.6	30	0.194	15.412	1.019	6.839	10.965	4.482	-23.618	34.296	-18.329	70.352
P5	thoracic	1	50.65	30	0.139	15.407	1.016	6.837	10.963	4.585	-23.33	34.289	-17.816	69.686
P5	thoracic	1	50.7	30	0.166	15.37	0.999	6.82	10.95	4.606	-23.263	34.208	-16.913	68.756
P5	thoracic	1	50.75	30	0.14	15.305	0.971	6.791	10.929	4.645	-23.156	34.065	-16.627	68.324
P5	thoracic	1	50.8	30	0.19	15.242	0.943	6.763	10.908	4.774	-22.794	33.921	-17.07	68.15
P5	thoracic	1	50.85	30	0.144	15.218	0.932	6.753	10.901	4.9	-22.416	33.865	-17.132	67.855
P5	thoracic	1	50.9	30	0.164	15.218	0.933	6.753	10.901	4.96	-22.217	33.864	-17.853	67.584
P5	thoracic	1	50.95	30	0.151	15.217	0.932	6.753	10.901	4.954	-22.223	33.861	-18.01	67.213
P5	thoracic	1	51	30	0.18	15.209	0.929	6.749	10.898	4.924	-22.318	33.844	-17.942	66.928
P5	thoracic	1	51.05	30	0.135	15.188	0.919	6.74	10.891	4.927	-22.324	33.797	-17.331	67.085
P5	thoracic	1	51.1	30	0.197	15.158	0.906	6.726	10.881	4.96	-22.218	33.731	-17.383	67.495
P5	thoracic	1	51.15	30	0.158	15.134	0.895	6.715	10.873	4.998	-22.073	33.679	-17.423	67.87
P5	thoracic	1	51.2	30	0.185	15.114	0.886	6.706	10.866	5.016	-21.985	33.637	-17.721	68.1
P5	thoracic	1	51.25	30	0.141	15.091	0.876	6.696	10.858	5.008	-21.996	33.588	-18.247	68.298
P5	thoracic	1	51.3	30	0.191	15.065	0.864	6.684	10.849	4.998	-22.031	33.533	-18.312	69.109
P5	thoracic	1	51.35	30	0.15	15.041	0.853	6.673	10.841	4.994	-22.048	33.481	-18.285	69.937
P5	thoracic	1	51.4	30	0.151	15.025	0.846	6.666	10.835	4.983	-22.084	33.446	-18.437	70.673
P5	thoracic	1	51.45	30	0.149	15.019	0.843	6.664	10.834	4.972	-22.113	33.434	-18.327	71.139
P5	thoracic	1	51.5	30	0.18	15.022	0.845	6.665	10.835	4.966	-22.119	33.44	-18.457	71.263
P5	thoracic	1	51.55	30	0.145	15.021	0.844	6.665	10.834	4.95	-22.162	33.437	-18.503	70.655
P5	thoracic	1	51.6	30	0.181	15.005	0.837	6.658	10.829	4.953	-22.163	33.4	-18.722	69.68
P5	thoracic	1	51.65	30	0.159	14.971	0.822	6.643	10.818	5.023	-21.949	33.323	-18.351	69.056
P5	thoracic	1	51.7	30	0.188	14.933	0.805	6.626	10.805	5.119	-21.631	33.238	-17.824	68.872
P5	thoracic	1	51.75	30	0.156	14.917	0.798	6.618	10.799	5.134	-21.541	33.201	-18.043	68.932
P5	thoracic	1	51.8	30	0.176	14.913	0.796	6.617	10.798	5.104	-21.612	33.192	-18.088	69.076
P5	thoracic	1	51.85	30	0.165	14.901	0.791	6.611	10.794	5.079	-21.682	33.165	-17.993	69.796
P5	thoracic	1	51.9	30	0.182	14.885	0.784	6.605	10.789	5.066	-21.711	33.131	-18.045	69.967
P5	thoracic	1	51.95	30	0.156	14.873	0.778	6.599	10.785	5.051	-21.753	33.102	-17.997	70.539
P5	thoracic	1	52	30	0.172	14.872	0.778	6.599	10.785	5.004	-21.869	33.103	-17.995	70.58
P5	thoracic	1	52.05	30	0.132	14.878	0.781	6.601	10.787	4.952	-21.984	33.117	-18.169	70.557
P5	thoracic	1	52.1	30	0.177	14.886	0.784	6.605	10.789	4.904	-22.075	33.135	-18.126	70.538
P5	thoracic	1	52.15	30	0.157	14.893	0.787	6.608	10.791	4.9	-22.049	33.149	-17.952	70.663
P5	thoracic	1	52.2	30	0.136	14.898	0.79	6.61	10.793	4.893	-22.02	33.162	-17.906	70.546
P5	thoracic	1	52.25	30	0.17	14.918	0.798	6.619	10.8	4.811	-22.176	33.206	-17.771	70.541
P5	thoracic	1	52.3	30	0.17	14.943	0.809	6.63	10.808	4.637	-22.549	33.263	-17.571	70.716
P5	thoracic	1	52.35	30	0.169	14.957	0.815	6.636	10.812	4.413	-23.002	33.297	-17.091	70.677
P5	thoracic	1	52.4	30	0.157	14.978	0.824	6.645	10.819	4.111	-23.565	33.346	-16.874	70.427
P5	thoracic	1	52.45	30	0.183	15.006	0.837	6.657	10.828	3.815	-24.009	33.412	-16.711	70.115
P5	thoracic	1	52.5	30	0.16	15.038	0.851	6.671	10.839	3.573	-24.274	33.483	-16.763	69.786
P5	thoracic	1	52.55	30	0.175	15.082	0.87	6.691	10.854	3.268	-24.688	33.583	-16.854	69.585
P5	thoracic	1	52.6	30	0.127	15.129	0.891	6.711	10.869	2.981	-24.994	33.691	-16.979	69.73
P5	thoracic	1	52.65	30	0.187	15.17	0.909	6.729	10.882	2.802	-25.019	33.784	-16.854	70.069
P5	thoracic	1	52.7	30	0.146	15.215	0.929	6.749	10.898	2.693	-24.93	33.888	-17.097	70.719
P5	thoracic	1	52.75	30	0.18	15.266	0.951	6.772	10.915	2.609	-24.83	34.001	-17.441	71.988
P5	thoracic	1	52.8	30	0.159	15.318	0.974	6.795	10.932	2.526	-24.774	34.114	-17.852	72.263
P5	thoracic	1	52.85	30	0.17	15.363	0.994	6.815	10.947	2.446	-24.763	34.213	-17.926	72.191
P5	thoracic	1	52.9	30	0.127	15.402	1.012	6.832	10.96	2.359	-24.784	34.302	-18.076	72.172
P5	thoracic	1	52.95	30	0.171	15.44	1.028	6.848	10.972	2.258	-24.872	34.391	-17.976	71.029
P5	thoracic	1	53	30	0.165	15.471	1.042	6.862	10.982	2.184	-24.964	34.467	-17.829	69.888
P5	thoracic	1	53.05	30	0.193	15.486	1.048	6.868	10.987	2.156	-24.983	34.5	-17.594	68.747
P5	thoracic	1	53.1	30	0.145	15.481	1.046	6.866	10.985	2.153	-24.927	34.49	-17.011	68.466
P5	thoracic	1	53.15	30	0.188	15.47	1.041	6.861	10.981	2.156	-24.842	34.465	-16.629	68.662
P5	thoracic	1	53.2	30	0.148	15.46	1.036	6.857	10.978	2.158	-24.769	34.442	-16.361	68.863
P5	thoracic	1	53.25	30	0.192	15.452	1.033	6.853	10.975	2.169	-24.671	34.423	-16.105	68.933
P5	thoracic	1	53.3	30	0.146	15.451	1.032	6.853	10.975	2.191	-24.564	34.419	-16.106	69.269
P5	thoracic	1	53.35	30	0.191	15.454	1.034	6.855	10.976	2.211	-24.484	34.426	-16.076	69.37
P5	thoracic	1	53.4	30	0.151	15.454	1.034	6.854	10.976	2.226	-24.412	34.424	-16.083	69.444
P5	thoracic	1	53.45	30	0.189	15.454	1.034	6.854	10.976	2.23	-24.358	34.427	-16.196	69.803
P5	thoracic	1	53.5	30	0.143	15.454	1.034	6.855	10.977	2.237	-24.309	34.428	-16.378	69.847
P5	thoracic	1	53.55	30	0.193	15.454	1.034	6.854	10.976	2.248	-24.262	34.427	-16.602	70.27
P5	thoracic	1	53.6	30	0.153	15.44	1.028	6.848	10.972	2.273	-24.187	34.397	-16.892	70.606
P5	thoracic	1	53.65	30	0.188	15.415	1.017	6.837	10.963	2.299	-24.11	34.342	-16.851	71.023
P5	thoracic	1	53.7	30	0.147	15.385	1.003	6.824	10.953	2.319	-24.064	34.274	-16.826	71.459
P5	thoracic	1	53.75	30	0.192	15.362	0.993	6.813	10.946	2.33	-24.06	34.223	-16.726	71.706
P5	thoracic	1	53.8	30	0.166	15.346	0.986	6.806	10.94	2.341	-24.046	34.188	-16.489	71.906
P5	thoracic	1	53.85	30	0.175	15.334	0.981	6.801	10.937	2.355	-24.004	34.163	-16.396	71.848
P5	thoracic	1	53.9	30	0.153	15.333	0.98	6.8	10.936	2.363	-23.984	34.161	-16.295	71.388
P5	thoracic	1	53.95	30	0.184	15.339	0.983	6.803	10.938	2.377	-23.962	34.174	-15.925	71.232
P5	thoracic	1	54	30	0.17	15.34	0.983	6.803	10.938	2.403	-23.899	34.176	-15.706	71.357
P5	thoracic	1	54.05	30	0.17	15.333	0.98	6.8	10.936	2.437	-23.806	34.16	-15.453	71.749
P5	thoracic	1	54.1	30	0.163	15.318	0.973	6.794	10.931	2.475	-23.709	34.125	-15.157	72.095
P5	thoracic	1	54.15	30	0.2	15.303	0.967	6.787	10.926	2.503	-23.636	34.091	-14.966	72.198
P5	thoracic	1	54.2	30	0.163	15.301	0.966	6.787	10.926	2.512	-23.619	34.086	-14.788	72.184
P5	thoracic	1	54.25	30	0.165	15.307	0.969	6.789	10.928	2.522	-23.603	34.1	-14.667	71.944
P5	thoracic	1	54.3	30	0.169	15.311	0.97	6.791	10.929	2.542	-23.551	34.108	-14.639	71.625
P5	thoracic	1	54.35	30	0.179	15.31	0.97	6.79	10.929	2.574	-23.472	34.105	-14.703	71.406
P5	thoracic	1	54.4	30	0.166	15.307	0.969	6.789	10.928	2.601	-23.407	34.099	-14.715	71.231
P5	thoracic	1	54.45	30	0.158	15.302	0.967	6.787	10.926	2.627	-23.325	34.086	-14.779	71.359
P5	thoracic	1	54.5	30	0.176	15.299	0.965	6.786	10.925	2.651	-23.255	34.078	-15.171	71.322
P5	thoracic	1	54.55	30	0.178	15.297	0.965	6.785	10.925	2.674	-23.19	34.074	-15.44	71.239
P5	thoracic	1	54.6	30	0.168	15.294	0.964	6.784	10.924	2.704	-23.1	34.066	-16.066	71.093
P5	thoracic	1	54.65	30	0.159	15.293	0.963	6.784	10.924	2.741	-22.994	34.063	-16.313	70.735
P5	thoracic	1	54.7	30	0.174	15.295	0.964	6.784	10.924	2.777	-22.897	34.066	-16.435	70.364
P5	thoracic	1	54.75	30	0.169	15.298	0.966	6.786	10.925	2.805	-22.831	34.073	-16.383	70.049
P5	thoracic	1	54.8	30	0.173	15.305	0.968	6.789	10.927	2.814	-22.815	34.087	-16.173	69.591
P5	thoracic	1	54.85	30	0.161	15.309	0.97	6.791	10.929	2.814	-22.827	34.095	-15.775	69.217
P5	thoracic	1	54.9	30	0.161	15.309	0.971	6.791	10.929	2.819	-22.821	34.096	-15.459	69.198
P5	thoracic	1	54.95	30	0.165	15.309	0.97	6.791	10.929	2.836	-22.792	34.095	-15.13	68.962
P5	thoracic	1	55	30	0.151	15.307	0.969	6.79	10.928	2.873	-22.714	34.088	-15.073	69.056
P5	thoracic	1	55.05	30	0.138	15.308	0.97	6.791	10.929	2.907	-22.623	34.09	-15.003	69.308
P5	thoracic	1	55.1	30	0.187	15.32	0.975	6.796	10.932	2.926	-22.562	34.115	-15.421	69.398
P5	thoracic	1	55.15	30	0.156	15.334	0.982	6.802	10.937	2.94	-22.501	34.147	-15.293	69.298
P5	thoracic	1	55.2	30	0.178	15.346	0.987	6.807	10.941	2.96	-22.422	34.172	-15.592	69.437
P5	thoracic	1	55.25	30	0.155	15.356	0.992	6.812	10.945	2.977	-22.368	34.196	-15.498	69.532
P5	thoracic	1	55.3	30	0.193	15.368	0.997	6.817	10.949	2.979	-22.365	34.222	-15.391	69.846
P5	thoracic	1	55.35	30	0.143	15.38	1.002	6.822	10.953	2.972	-22.39	34.247	-15.134	70.122
P5	thoracic	1	55.4	30	0.184	15.384	1.004	6.825	10.954	2.973	-22.399	34.256	-14.853	70.72
P5	thoracic	1	55.45	30	0.151	15.378	1.002	6.822	10.952	2.988	-22.366	34.242	-14.455	70.942
P5	thoracic	1	55.5	30	0.197	15.37	0.998	6.818	10.949	2.996	-22.346	34.223	-14.409	71.093
P5	thoracic	1	55.55	30	0.139	15.364	0.996	6.816	10.948	2.999	-22.347	34.211	-14.254	71.486
P5	thoracic	1	55.6	30	0.187	15.363	0.995	6.815	10.947	3.007	-22.328	34.206	-14.069	71.654
P5	thoracic	1	55.65	30	0.115	15.364	0.995	6.816	10.948	3.029	-22.277	34.208	-14.068	71.625
P5	thoracic	1	55.7	30	0.192	15.372	0.999	6.819	10.95	3.049	-22.233	34.224	-13.94	71.713
P5	thoracic	1	55.75	30	0.138	15.376	1.001	6.821	10.952	3.074	-22.184	34.233	-13.814	71.497
P5	thoracic	1	55.8	30	0.191	15.377	1.001	6.822	10.952	3.093	-22.144	34.235	-13.879	71.439
P5	thoracic	1	55.85	30	0.161	15.379	1.002	6.823	10.953	3.104	-22.125	34.239	-13.744	71.099
P5	thoracic	1	55.9	30	0.154	15.381	1.003	6.824	10.953	3.114	-22.111	34.243	-13.619	71.075
P5	thoracic	1	55.95	30	0.134	15.383	1.004	6.825	10.954	3.126	-22.085	34.247	-13.524	71.09
P5	thoracic	1	56	30	0.188	15.386	1.005	6.826	10.955	3.136	-22.065	34.253	-13.386	71.169
P5	thoracic	1	56.05	30	0.166	15.387	1.006	6.826	10.955	3.143	-22.057	34.255	-13.421	71.171
P5	thoracic	1	56.1	30	0.175	15.385	1.005	6.826	10.955	3.143	-22.067	34.251	-13.344	71.305
P5	thoracic	1	56.15	30	0.148	15.38	1.003	6.823	10.953	3.146	-22.076	34.239	-13.188	71.353
P5	thoracic	1	56.2	30	0.148	15.375	1.001	6.821	10.952	3.15	-22.08	34.227	-13.161	71.354
P5	thoracic	1	56.25	30	0.171	15.372	1	6.82	10.951	3.15	-22.096	34.221	-13.198	71.129
P5	thoracic	1	56.3	30	0.169	15.375	1.001	6.821	10.952	3.148	-22.113	34.227	-13.395	71.152
P5	thoracic	1	56.35	30	0.181	15.379	1.003	6.823	10.953	3.15	-22.121	34.236	-13.322	70.979
P5	thoracic	1	56.4	30	0.176	15.38	1.003	6.824	10.953	3.151	-22.127	34.238	-13.612	71.115
P5	thoracic	1	56.45	30	0.166	15.378	1.002	6.822	10.952	3.153	-22.122	34.233	-13.617	71.001
P5	thoracic	1	56.5	30	0.169	15.375	1	6.821	10.951	3.158	-22.119	34.226	-13.742	71.019
P5	thoracic	1	56.55	30	0.164	15.374	1	6.821	10.951	3.162	-22.115	34.227	-13.772	71.23
P5	thoracic	1	56.6	30	0.11119	15.373	1	6.82	10.951	3.169	-22.106	34.224	-13.852	71.23
P5	thoracic	1	56.65	30	0.1172	15.368	0.998	6.818	10.949	3.172	-22.106	34.212	-13.826	71.087
P5	thoracic	1	56.7	30	0.11717	15.362	0.995	6.816	10.947	3.167	-22.126	34.199	-13.733	71.057
P5	thoracic	1	56.75	30	0.11706	15.358	0.993	6.813	10.946	3.164	-22.147	34.188	-13.58	70.844
P5	thoracic	1	56.8	30	0.111382	15.357	0.993	6.813	10.945	3.162	-22.169	34.186	-13.397	70.827
P5	thoracic	1	56.85	30	0.167	15.358	0.993	6.814	10.946	3.164	-22.175	34.19	-13.387	70.749
P5	thoracic	1	56.9	30	0.172	15.361	0.995	6.815	10.947	3.171	-22.165	34.196	-13.32	70.764
P5	thoracic	1	56.95	30	0.182	15.365	0.996	6.817	10.948	3.183	-22.136	34.205	-13.402	70.73
P5	thoracic	1	57	30	0.179	15.367	0.997	6.817	10.949	3.191	-22.126	34.208	-13.224	70.698
P5	thoracic	1	57.05	30	0.175	15.364	0.996	6.816	10.948	3.19	-22.137	34.202	-13.341	70.897
P5	thoracic	1	57.1	30	0.161	15.36	0.994	6.815	10.947	3.191	-22.142	34.194	-13.389	70.793
P5	thoracic	1	57.15	30	0.184	15.356	0.992	6.813	10.945	3.196	-22.139	34.184	-13.466	70.93
P5	thoracic	1	57.2	30	0.171	15.349	0.989	6.81	10.943	3.207	-22.116	34.168	-13.514	70.996
P5	thoracic	1	57.25	30	0.134	15.342	0.986	6.807	10.941	3.216	-22.103	34.152	-13.647	71.29
P5	thoracic	1	57.3	30	0.154	15.333	0.983	6.803	10.938	3.228	-22.085	34.131	-13.75	71.353
P5	thoracic	1	57.35	30	0.186	15.325	0.979	6.799	10.935	3.236	-22.07	34.112	-13.713	71.471
P5	thoracic	1	57.4	30	0.163	15.318	0.976	6.796	10.933	3.242	-22.06	34.096	-13.611	71.259
P5	thoracic	1	57.45	30	0.175	15.318	0.976	6.796	10.933	3.249	-22.049	34.096	-13.496	71.211
P5	thoracic	1	57.5	30	0.153	15.323	0.978	6.799	10.935	3.262	-22.019	34.11	-13.489	71.16
P5	thoracic	1	57.55	30	0.189	15.332	0.982	6.802	10.937	3.277	-21.982	34.129	-13.316	71.02
P5	thoracic	1	57.6	30	0.15	15.341	0.986	6.806	10.94	3.291	-21.948	34.15	-13.488	71.062
P5	thoracic	1	57.65	30	0.184	15.345	0.988	6.808	10.942	3.312	-21.904	34.159	-13.122	70.969
P5	thoracic	1	57.7	30	0.154	15.339	0.985	6.806	10.94	3.331	-21.857	34.146	-13.163	71.244
P5	thoracic	1	57.75	30	0.199	15.332	0.982	6.802	10.937	3.344	-21.825	34.13	-13.147	71.24
P5	thoracic	1	57.8	30	0.132	15.325	0.979	6.799	10.935	3.361	-21.79	34.114	-13.204	71.397
P5	thoracic	1	57.85	30	0.174	15.317	0.975	6.795	10.932	3.387	-21.726	34.094	-13.145	71.589
P5	thoracic	1	57.9	30	0.149	15.306	0.97	6.791	10.929	3.41	-21.666	34.07	-13.114	71.615
P5	thoracic	1	57.95	30	0.156	15.295	0.966	6.786	10.925	3.424	-21.627	34.046	-13.173	71.522
P5	thoracic	1	58	30	0.14	15.283	0.96	6.781	10.921	3.438	-21.587	34.02	-13.175	71.509
P5	thoracic	1	58.05	30	0.19	15.269	0.954	6.775	10.917	3.453	-21.549	33.989	-13.267	71.135
P5	thoracic	1	58.1	30	0.153	15.257	0.948	6.769	10.912	3.468	-21.513	33.961	-13.292	71.157
P5	thoracic	1	58.15	30	0.159	15.241	0.941	6.762	10.907	3.491	-21.452	33.926	-13.192	71.008
P5	thoracic	1	58.2	30	0.137	15.223	0.934	6.754	10.901	3.519	-21.382	33.886	-13.223	71.002
P5	thoracic	1	58.25	30	0.189	15.209	0.927	6.748	10.897	3.546	-21.32	33.854	-13.19	70.918
P5	thoracic	1	58.3	30	0.166	15.194	0.921	6.741	10.892	3.577	-21.241	33.82	-12.96	70.832
P5	thoracic	1	58.35	30	0.174	15.177	0.913	6.734	10.886	3.618	-21.139	33.781	-12.923	70.895
P5	thoracic	1	58.4	30	0.15	15.162	0.906	6.727	10.881	3.65	-21.071	33.747	-13.025	71.092
P5	thoracic	1	58.45	30	0.186	15.151	0.902	6.722	10.877	3.664	-21.038	33.724	-12.859	71.143
P5	thoracic	1	58.5	30	0.163	15.144	0.898	6.719	10.875	3.671	-21.016	33.707	-12.759	71.144
P5	thoracic	1	58.55	30	0.173	15.139	0.896	6.717	10.873	3.683	-20.99	33.696	-12.65	71.037
P5	thoracic	1	58.6	30	0.16	15.133	0.894	6.714	10.871	3.696	-20.963	33.682	-12.579	71.31
P5	thoracic	1	58.65	30	0.188	15.129	0.892	6.712	10.87	3.71	-20.932	33.673	-12.615	71.301
P5	thoracic	1	58.7	30	0.168	15.127	0.891	6.711	10.869	3.724	-20.906	33.667	-12.54	71.457
P5	thoracic	1	58.75	30	0.162	15.12	0.888	6.708	10.867	3.742	-20.867	33.651	-12.301	71.678
P5	thoracic	1	58.8	30	0.129	15.113	0.885	6.706	10.865	3.755	-20.843	33.635	-12.312	71.457
P5	thoracic	1	58.85	30	0.178	15.115	0.886	6.707	10.866	3.756	-20.854	33.64	-12.422	71.565
P5	thoracic	1	58.9	30	0.165	15.122	0.889	6.71	10.868	3.764	-20.849	33.653	-12.157	71.419
P5	thoracic	1	58.95	30	0.161	15.123	0.89	6.71	10.868	3.789	-20.794	33.654	-11.903	71.19
P5	thoracic	1	59	30	0.172	15.121	0.889	6.709	10.868	3.817	-20.732	33.65	-11.908	71.283
P5	thoracic	1	59.05	30	0.176	15.117	0.887	6.708	10.867	3.838	-20.688	33.641	-11.766	71.308
P5	thoracic	1	59.1	30	0.168	15.112	0.885	6.706	10.865	3.853	-20.652	33.629	-11.878	71.293
P5	thoracic	1	59.15	30	0.126	15.108	0.883	6.704	10.863	3.864	-20.631	33.619	-11.933	71.141
P5	thoracic	1	59.2	30	0.172	15.1	0.88	6.7	10.861	3.883	-20.592	33.601	-11.877	70.903
P5	thoracic	1	59.25	30	0.169	15.088	0.875	6.695	10.857	3.923	-20.507	33.574	-11.94	70.782
P5	thoracic	1	59.3	30	0.168	15.068	0.866	6.686	10.85	4.017	-20.33	33.527	-12.159	70.412
P5	thoracic	1	59.35	30	0.159	15.031	0.849	6.67	10.838	4.24	-19.935	33.445	-12.207	69.887
P5	thoracic	1	59.4	30	0.18	14.945	0.811	6.632	10.81	4.771	-18.971	33.253	-12.221	69.208
P5	thoracic	1	59.45	30	0.174	14.793	0.744	6.564	10.759	5.778	-17.008	32.912	-11.997	69.182
P5	thoracic	1	59.5	30	0.167	14.591	0.654	6.475	10.692	7.272	-13.905	32.465	-11.507	69.603
P5	thoracic	1	59.55	30	0.154	14.385	0.562	6.383	10.623	8.982	-10.095	32.008	-10.875	70.335
P5	thoracic	1	59.6	30	0.185	14.196	0.478	6.299	10.56	10.698	-5.902	31.592	-10.942	71.26
P5	thoracic	1	59.65	30	0.161	14.066	0.42	6.241	10.516	12.118	-2.101	31.306	-11.402	72.295
P5	thoracic	1	59.7	30	0.175	13.989	0.386	6.207	10.491	12.975	0.328	31.138	-12.011	72.94
P5	thoracic	1	59.75	30	0.152	13.943	0.366	6.186	10.476	13.416	1.604	31.035	-13.063	73.204
P5	thoracic	1	59.8	30	0.151	13.91	0.351	6.171	10.464	13.632	2.234	30.959	-13.65	73.39
P5	thoracic	1	59.85	30	0.155	13.883	0.339	6.159	10.455	13.8	2.723	30.9	-14.159	72.917
P5	thoracic	1	59.9	30	0.177	13.874	0.335	6.155	10.452	13.918	3.049	30.882	-14.648	72.032
P5	thoracic	1	59.95	30	0.149	13.877	0.336	6.157	10.453	13.964	3.153	30.891	-14.656	71.206
P5	thoracic	1	60	30	0.194	13.876	0.335	6.156	10.453	13.999	3.228	30.888	-14.608	70.686
P5	thoracic	1	60.05	30	0.146	13.861	0.329	6.149	10.448	14.053	3.366	30.854	-14.429	70.442
P5	thoracic	1	60.1	30	0.198	13.839	0.319	6.14	10.441	14.094	3.468	30.803	-14.341	70.682
P5	thoracic	1	60.15	30	0.158	13.81	0.307	6.127	10.431	14.134	3.559	30.738	-13.591	70.995
P5	thoracic	1	60.2	30	0.199	13.783	0.295	6.115	10.422	14.155	3.626	30.676	-13.203	70.85
P5	thoracic	1	60.25	30	0.138	13.758	0.284	6.104	10.414	14.176	3.711	30.622	-12.513	70.667
P5	thoracic	1	60.3	30	0.16	13.74	0.275	6.096	10.408	14.2	3.794	30.582	-11.881	70.716
P5	thoracic	1	60.35	30	0.139	13.723	0.268	6.088	10.402	14.233	3.883	30.546	-11.618	70.571
P5	thoracic	1	60.4	30	0.208	13.717	0.265	6.086	10.4	14.241	3.896	30.531	-11.553	70.496
P5	thoracic	1	60.45	30	0.134	13.724	0.268	6.089	10.402	14.219	3.81	30.548	-11.581	70.186
P5	thoracic	1	60.5	30	0.144	13.734	0.273	6.093	10.406	14.2	3.748	30.57	-11.788	70.082
P5	thoracic	1	60.55	30	0.155	13.742	0.276	6.097	10.408	14.192	3.751	30.59	-11.972	70.739
P5	thoracic	1	60.6	30	0.198	13.748	0.279	6.099	10.41	14.206	3.829	30.605	-12.16	71.318
P5	thoracic	1	60.65	30	0.146	13.758	0.283	6.103	10.413	14.238	3.962	30.628	-12.236	71.716
P5	thoracic	1	60.7	30	0.176	13.773	0.289	6.11	10.418	14.288	4.14	30.662	-12.365	71.837
P5	thoracic	1	60.75	30	0.164	13.786	0.295	6.116	10.423	14.355	4.353	30.693	-12.543	72.238
P5	thoracic	1	60.8	30	0.187	13.796	0.299	6.12	10.426	14.44	4.623	30.714	-12.506	72.652
P5	thoracic	1	60.85	30	0.145	13.805	0.303	6.124	10.429	14.533	4.924	30.736	-12.518	73.45
P5	thoracic	1	60.9	30	0.177	13.817	0.309	6.129	10.433	14.622	5.214	30.764	-12.389	73.922
P5	thoracic	1	60.95	30	0.173	13.836	0.317	6.137	10.439	14.686	5.444	30.809	-12.235	74.577
P5	thoracic	1	61	30	0.181	13.868	0.331	6.152	10.449	14.775	5.759	30.882	-12.4	75.034
P5	thoracic	1	61.05	30	0.157	13.91	0.349	6.17	10.463	14.912	6.221	30.976	-12.649	76.094
P5	thoracic	1	61.1	30	0.168	13.952	0.368	6.188	10.477	15.029	6.653	31.072	-12.573	76.647
P5	thoracic	1	61.15	30	0.175	13.982	0.381	6.201	10.487	15.067	6.881	31.141	-12.607	77.124
P5	thoracic	1	61.2	30	0.176	14.014	0.395	6.216	10.498	15.021	6.864	31.213	-12.546	77.489
P5	thoracic	1	61.25	30	0.162	14.057	0.414	6.235	10.512	14.941	6.732	31.31	-12.386	77.824
P5	thoracic	1	61.3	30	0.163	14.107	0.436	6.257	10.528	14.862	6.598	31.424	-11.919	77.474
P5	thoracic	1	61.35	30	0.178	14.169	0.463	6.284	10.548	14.771	6.431	31.567	-11.784	77.14
P5	thoracic	1	61.4	30	0.171	14.225	0.488	6.308	10.567	14.69	6.269	31.701	-11.829	76.978
P5	thoracic	1	61.45	30	0.171	14.26	0.503	6.323	10.578	14.633	6.146	31.784	-11.742	77.035
P5	thoracic	1	61.5	30	0.156	14.26	0.503	6.323	10.578	14.629	6.144	31.787	-11.967	76.675
P5	thoracic	1	61.55	30	0.187	14.239	0.494	6.314	10.571	14.639	6.154	31.738	-12.353	76.446
P5	thoracic	1	61.6	30	0.163	14.214	0.483	6.303	10.563	14.623	6.082	31.68	-12.706	76.874
P5	thoracic	1	61.65	30	0.167	14.184	0.469	6.29	10.553	14.618	6.029	31.61	-13.481	77.42
P5	thoracic	1	61.7	30	0.155	14.152	0.456	6.276	10.543	14.618	5.985	31.537	-14.078	76.927
P5	thoracic	1	61.75	30	0.184	14.127	0.445	6.266	10.535	14.635	5.998	31.478	-14.138	76.285
P5	thoracic	1	61.8	30	0.132	14.103	0.435	6.255	10.528	14.67	6.071	31.421	-13.907	76.091
P5	thoracic	1	61.85	30	0.165	14.076	0.423	6.244	10.519	14.668	6.048	31.359	-14.273	75.317
P5	thoracic	1	61.9	30	0.154	14.051	0.412	6.232	10.511	14.645	5.966	31.305	-14.466	74.903
P5	thoracic	1	61.95	30	0.186	14.027	0.401	6.222	10.502	14.626	5.893	31.251	-14.554	75.083
P5	thoracic	1	62	30	0.159	14.005	0.391	6.212	10.495	14.632	5.895	31.198	-14.433	74.897
P5	thoracic	1	62.05	30	0.149	13.988	0.384	6.205	10.49	14.646	5.923	31.156	-14.626	75.06
P5	thoracic	1	62.1	30	0.153	13.978	0.38	6.2	10.486	14.679	6.007	31.129	-14.218	74.553
P5	thoracic	1	62.15	30	0.193	13.979	0.381	6.201	10.487	14.702	6.055	31.129	-14.193	74.168
P5	thoracic	1	62.2	30	0.154	13.986	0.384	6.205	10.49	14.733	6.124	31.144	-14.116	72.967
P5	thoracic	1	62.25	30	0.179	13.994	0.388	6.208	10.492	14.835	6.402	31.16	-14.134	72.153
P5	thoracic	1	62.3	30	0.113	13.991	0.387	6.207	10.492	15.058	7.036	31.151	-13.938	71.059
P5	thoracic	1	62.35	30	0.192	13.986	0.385	6.205	10.49	15.26	7.622	31.135	-14.283	70.466
P5	thoracic	1	62.4	30	0.143	13.984	0.384	6.205	10.49	15.388	7.996	31.128	-14.251	69.644
P5	thoracic	1	62.45	30	0.185	13.975	0.38	6.201	10.487	15.538	8.429	31.107	-13.871	69.409
P5	thoracic	1	62.5	30	0.152	13.957	0.372	6.192	10.481	15.71	8.922	31.066	-13.676	69.277
P5	thoracic	1	62.55	30	0.208	13.953	0.37	6.191	10.479	15.836	9.277	31.061	-13.939	68.782
P5	thoracic	1	62.6	30	0.133	13.977	0.381	6.201	10.487	15.931	9.545	31.115	-13.723	68.265
P5	thoracic	1	62.65	30	0.185	14.012	0.396	6.217	10.499	16.031	9.825	31.191	-13.874	68.506
P5	thoracic	1	62.7	30	0.154	14.047	0.412	6.232	10.51	16.099	10.02	31.268	-14.097	68.452
P5	thoracic	1	62.75	30	0.206	14.071	0.423	6.243	10.519	16.138	10.131	31.322	-13.952	68.76
P5	thoracic	1	62.8	30	0.141	14.082	0.428	6.248	10.522	16.161	10.194	31.345	-13.507	69.105
P5	thoracic	1	62.85	30	0.176	14.085	0.429	6.249	10.523	16.161	10.194	31.351	-13.334	69.632
P5	thoracic	1	62.9	30	0.161	14.079	0.426	6.247	10.521	16.151	10.156	31.336	-12.997	69.305
P5	thoracic	1	62.95	30	0.195	14.047	0.412	6.233	10.51	16.181	10.218	31.264	-13.003	69.69
P5	thoracic	1	63	30	0.142	14.004	0.393	6.214	10.496	16.278	10.445	31.166	-12.462	69.014
P5	thoracic	1	63.05	30	0.176	13.962	0.375	6.195	10.482	16.397	10.698	31.069	-12.734	68.82
P5	thoracic	1	63.1	30	0.169	13.94	0.365	6.186	10.475	16.478	10.827	31.02	-12.213	67.981
P5	thoracic	1	63.15	30	0.183	13.941	0.365	6.186	10.475	16.501	10.794	31.023	-12.036	68.09
P5	thoracic	1	63.2	30	0.153	13.954	0.371	6.191	10.479	16.505	10.713	31.052	-11.34	67.88
P5	thoracic	1	63.25	30	0.172	13.973	0.379	6.2	10.486	16.465	10.497	31.094	-10.673	67.838
P5	thoracic	1	63.3	30	0.174	13.997	0.39	6.21	10.494	16.373	10.126	31.147	-10.107	68.235
P5	thoracic	1	63.35	30	0.175	14.034	0.407	6.227	10.506	16.23	9.616	31.23	-9.593	68.81
P5	thoracic	1	63.4	30	0.154	14.081	0.427	6.248	10.522	16.046	9.016	31.334	-8.955	70.019
P5	thoracic	1	63.45	30	0.11553	14.126	0.447	6.267	10.536	15.839	8.382	31.435	-8.466	71.334
P5	thoracic	1	63.5	30	0.11722	14.165	0.465	6.285	10.55	15.615	7.708	31.523	-7.551	72.26
P5	thoracic	1	63.55	30	0.11718	14.201	0.481	6.301	10.562	15.382	7.006	31.602	-6.629	73.625
P5	thoracic	1	63.6	30	0.1171	14.238	0.497	6.318	10.574	15.138	6.266	31.685	-5.588	75.057
P5	thoracic	1	63.65	30	0.111799	14.274	0.513	6.334	10.586	14.872	5.466	31.766	-4.844	76.439
P5	thoracic	1	63.7	30	0.228	14.299	0.524	6.344	10.594	14.589	4.651	31.822	-3.839	78.768
P5	thoracic	1	63.75	30	0.173	14.313	0.53	6.35	10.599	14.311	3.901	31.856	-2.856	81
P5	thoracic	1	63.8	30	0.124	14.308	0.528	6.348	10.597	14.013	3.145	31.848	-1.717	83.684
P5	thoracic	1	63.85	30	0.165	14.284	0.517	6.337	10.589	13.7	2.397	31.796	-0.75	87.111
P5	thoracic	1	63.9	30	0.203	14.247	0.5	6.321	10.577	13.4	1.72	31.712	0.118	89.891
P5	thoracic	1	63.95	30	0.146	14.193	0.477	6.297	10.559	13.216	1.352	31.59	0.859	92.699
P5	thoracic	1	64	30	0.178	14.161	0.463	6.284	10.549	13.162	1.326	31.515	1.4	95.874
P5	thoracic	1	64.05	30	0.161	14.169	0.467	6.288	10.552	13.115	1.332	31.531	1.258	99.953
P5	thoracic	1	64.1	30	0.197	14.191	0.477	6.298	10.56	13.03	1.275	31.576	1.029	103.258
P5	thoracic	1	64.15	30	0.143	14.186	0.476	6.296	10.559	13.033	1.489	31.558	1.292	105.975
P5	thoracic	1	64.2	30	0.181	14.151	0.461	6.281	10.547	13.253	2.283	31.473	1.797	108.571
P5	thoracic	1	64.25	30	0.16	14.135	0.454	6.275	10.543	13.558	3.268	31.432	2.297	110.8
P5	thoracic	1	64.3	30	0.157	14.14	0.457	6.278	10.545	13.793	4.028	31.438	2.776	114.412
P5	thoracic	1	64.35	30	0.14	14.123	0.45	6.27	10.539	13.986	4.638	31.394	3.875	117.2
P5	thoracic	1	64.4	30	0.183	14.048	0.417	6.237	10.515	14.179	5.199	31.225	4.677	118.468
P5	thoracic	1	64.45	30	0.12	13.913	0.357	6.177	10.47	14.339	5.638	30.921	5.664	119.719
P5	thoracic	1	64.5	30	0.187	13.728	0.275	6.095	10.408	14.42	5.842	30.508	6.11	120.427
P5	thoracic	1	64.55	30	0.142	13.517	0.181	6.002	10.338	14.45	5.891	30.04	6.543	120.239
P5	thoracic	1	64.6	30	0.188	13.305	0.087	5.907	10.267	14.451	5.849	29.566	7.017	118.895
P5	thoracic	1	64.65	30	0.153	13.092	-0.007	5.813	10.196	14.435	5.754	29.092	7.359	118.014
P5	thoracic	1	64.7	30	0.192	12.901	-0.092	5.728	10.133	14.37	5.52	28.665	7.507	115.838
P5	thoracic	1	64.75	30	0.14	12.736	-0.166	5.655	10.078	14.266	5.17	28.298	7.834	113.94
P5	thoracic	1	64.8	30	0.192	12.597	-0.227	5.593	10.032	14.154	4.806	27.99	8.157	111.682
P5	thoracic	1	64.85	30	0.162	12.489	-0.275	5.545	9.996	14.049	4.466	27.749	8.503	109.591
P5	thoracic	1	64.9	30	0.184	12.4	-0.315	5.506	9.966	14.009	4.322	27.552	8.55	107.714
P5	thoracic	1	64.95	30	0.14	12.317	-0.352	5.469	9.938	13.971	4.19	27.366	8.946	105.772
P5	thoracic	1	65	30	0.186	12.223	-0.394	5.427	9.907	13.924	4.031	27.158	9.487	103.902
P5	thoracic	1	65.05	30	0.174	12.113	-0.442	5.378	9.87	13.87	3.854	26.914	10.046	101.817
P5	thoracic	1	65.1	30	0.142	11.997	-0.494	5.326	9.832	13.831	3.719	26.655	10.593	100.337
P5	thoracic	1	65.15	30	0.141	11.884	-0.544	5.276	9.794	13.784	3.558	26.403	10.987	99.204
P5	thoracic	1	65.2	30	0.18	11.768	-0.595	5.225	9.755	13.758	3.457	26.145	11.259	98.053
P5	thoracic	1	65.25	30	0.171	11.654	-0.646	5.174	9.717	13.727	3.342	25.891	11.112	96.251
P5	thoracic	1	65.3	30	0.138	11.538	-0.697	5.123	9.679	13.71	3.257	25.633	10.904	94.229
P5	thoracic	1	65.35	30	0.154	11.435	-0.743	5.077	9.644	13.689	3.146	25.402	10.779	91.584
P5	thoracic	1	65.4	30	0.176	11.376	-0.77	5.051	9.625	13.607	2.848	25.27	10.357	88.572
P5	thoracic	1	65.45	30	0.184	11.364	-0.775	5.045	9.621	13.464	2.361	25.243	9.365	85.675
P5	thoracic	1	65.5	30	0.155	11.352	-0.78	5.04	9.616	13.289	1.767	25.217	8.701	82.087
P5	thoracic	1	65.55	30	0.168	11.315	-0.797	5.024	9.604	13.112	1.16	25.138	8.838	78.662
P5	thoracic	1	65.6	30	0.172	11.254	-0.824	4.996	9.583	12.942	0.583	25.006	9.101	75.519
P5	thoracic	1	65.65	30	0.186	11.194	-0.852	4.969	9.563	12.7	-0.207	24.875	9.135	72.492
P5	thoracic	1	65.7	30	0.152	11.152	-0.871	4.95	9.548	12.357	-1.29	24.786	9.035	70.244
P5	thoracic	1	65.75	30	0.171	11.14	-0.876	4.944	9.544	11.911	-2.647	24.763	8.42	68.476
P5	thoracic	1	65.8	30	0.168	11.134	-0.879	4.941	9.542	11.477	-3.945	24.754	8.197	66.754
P5	thoracic	1	65.85	30	0.184	11.119	-0.887	4.934	9.536	10.994	-5.357	24.723	7.501	66.303
P5	thoracic	1	65.9	30	0.152	11.091	-0.899	4.921	9.527	10.593	-6.53	24.663	6.512	65.877
P5	thoracic	1	65.95	30	0.138	11.058	-0.914	4.907	9.516	10.307	-7.372	24.589	5.308	66.292
P5	thoracic	1	66	30	0.16	11.046	-0.919	4.901	9.512	10.011	-8.221	24.562	3.697	66.841
P5	thoracic	1	66.05	30	0.172	11.044	-0.92	4.9	9.511	9.769	-8.926	24.557	2.704	67.653
P5	thoracic	1	66.1	30	0.149	11.048	-0.918	4.902	9.512	9.595	-9.465	24.565	1.913	67.832
P5	thoracic	1	66.15	30	0.181	11.065	-0.91	4.91	9.518	9.437	-9.954	24.606	1.121	67.714
P5	thoracic	1	66.2	30	0.188	11.088	-0.901	4.92	9.525	9.265	-10.461	24.66	0.706	67.991
P5	thoracic	1	66.25	30	0.175	11.109	-0.892	4.929	9.532	9.077	-11.004	24.711	0.408	68.248
P5	thoracic	1	66.3	30	0.131	11.141	-0.878	4.943	9.542	8.812	-11.761	24.785	0.085	68.695
P5	thoracic	1	66.35	30	0.174	11.173	-0.864	4.956	9.553	8.498	-12.645	24.858	0.337	69.304
P5	thoracic	1	66.4	30	0.169	11.192	-0.856	4.965	9.559	8.176	-13.534	24.901	0.765	70.114
P5	thoracic	1	66.45	30	0.124	11.2	-0.852	4.969	9.562	7.861	-14.388	24.921	1.11	70.804
P5	thoracic	1	66.5	30	0.138	11.217	-0.844	4.976	9.568	7.523	-15.304	24.958	1.207	71.481
P5	thoracic	1	66.55	30	0.182	11.243	-0.833	4.988	9.576	7.162	-16.251	25.016	1.289	72.218
P5	thoracic	1	66.6	30	0.13	11.279	-0.817	5.004	9.588	6.792	-17.193	25.096	0.942	72.833
P5	thoracic	1	66.65	30	0.144	11.319	-0.799	5.022	9.602	6.442	-18.043	25.186	0.933	73.286
P5	thoracic	1	66.7	30	0.13	11.348	-0.786	5.034	9.611	6.15	-18.717	25.25	0.798	73.353
P5	thoracic	1	66.75	30	0.187	11.369	-0.777	5.043	9.618	5.878	-19.298	25.297	0.763	73.749
P5	thoracic	1	66.8	30	0.162	11.388	-0.769	5.052	9.625	5.609	-19.827	25.341	0.239	73.98
P5	thoracic	1	66.85	30	0.175	11.413	-0.758	5.063	9.633	5.348	-20.317	25.398	-0.583	74.311
P5	thoracic	1	66.9	30	0.106	11.436	-0.748	5.073	9.64	5.119	-20.706	25.45	-1.375	75.007
P5	thoracic	1	66.95	30	0.187	11.453	-0.74	5.08	9.646	4.945	-20.934	25.491	-1.99	75.258
P5	thoracic	1	67	30	0.158	11.471	-0.732	5.088	9.652	4.796	-21.103	25.532	-2.422	75.205
P5	thoracic	1	67.05	30	0.196	11.499	-0.72	5.101	9.661	4.632	-21.359	25.596	-2.841	75.295
P5	thoracic	1	67.1	30	0.109	11.537	-0.703	5.117	9.673	4.424	-21.772	25.682	-2.887	75.411
P5	thoracic	1	67.15	30	0.187	11.568	-0.69	5.13	9.683	4.227	-22.128	25.752	-2.779	75.887
P5	thoracic	1	67.2	30	0.162	11.589	-0.681	5.14	9.69	4.085	-22.322	25.802	-2.451	75.981
P5	thoracic	1	67.25	30	0.132	11.612	-0.671	5.15	9.698	3.956	-22.521	25.854	-2.029	76.29
P5	thoracic	1	67.3	30	0.141	11.646	-0.656	5.165	9.709	3.783	-22.876	25.93	-1.678	76.234
P5	thoracic	1	67.35	30	0.187	11.686	-0.638	5.182	9.722	3.591	-23.268	26.021	-1.397	76.43
P5	thoracic	1	67.4	30	0.17	11.712	-0.627	5.194	9.731	3.445	-23.518	26.081	-1.108	76.485
P5	thoracic	1	67.45	30	0.166	11.727	-0.62	5.2	9.736	3.331	-23.713	26.117	-1.001	76.399
P5	thoracic	1	67.5	30	0.161	11.746	-0.612	5.208	9.742	3.227	-23.911	26.16	-0.908	76.477
P5	thoracic	1	67.55	30	0.182	11.763	-0.604	5.216	9.748	3.122	-24.09	26.202	-1.202	76.7
P5	thoracic	1	67.6	30	0.165	11.771	-0.601	5.219	9.75	3.056	-24.138	26.222	-1.484	76.834
P5	thoracic	1	67.65	30	0.15	11.777	-0.599	5.222	9.752	3.016	-24.13	26.238	-1.761	77.262
P5	thoracic	1	67.7	30	0.166	11.784	-0.596	5.225	9.754	2.984	-24.12	26.255	-1.925	77.575
P5	thoracic	1	67.75	30	0.15	11.791	-0.593	5.228	9.756	2.946	-24.162	26.272	-2.202	77.71
P5	thoracic	1	67.8	30	0.159	11.794	-0.592	5.229	9.757	2.914	-24.198	26.279	-2.242	77.812
P5	thoracic	1	67.85	30	0.159	11.796	-0.591	5.23	9.758	2.909	-24.168	26.284	-2.059	77.938
P5	thoracic	1	67.9	30	0.157	11.796	-0.591	5.23	9.758	2.916	-24.116	26.285	-2.019	77.934
P5	thoracic	1	67.95	30	0.153	11.798	-0.589	5.231	9.759	2.922	-24.073	26.289	-1.887	77.912
P5	thoracic	1	68	30	0.16	11.799	-0.589	5.231	9.759	2.941	-24.02	26.288	-1.694	77.718
P5	thoracic	1	68.05	30	0.147	11.798	-0.589	5.231	9.759	2.96	-23.988	26.285	-1.508	77.652
P5	thoracic	1	68.1	30	0.175	11.803	-0.587	5.233	9.761	2.969	-23.982	26.296	-1.118	77.343
P5	thoracic	1	68.15	30	0.185	11.801	-0.588	5.233	9.76	2.989	-23.955	26.29	-0.757	77.217
P5	thoracic	1	68.2	30	0.176	11.792	-0.592	5.228	9.757	3.02	-23.888	26.269	-0.592	77.154
P5	thoracic	1	68.25	30	0.146	11.785	-0.595	5.225	9.755	3.054	-23.806	26.253	-0.673	77.423
P5	thoracic	1	68.3	30	0.169	11.771	-0.601	5.219	9.75	3.09	-23.728	26.222	-0.836	77.396
P5	thoracic	1	68.35	30	0.17	11.746	-0.612	5.209	9.742	3.142	-23.605	26.167	-0.628	77.555
P5	thoracic	1	68.4	30	0.139	11.713	-0.627	5.194	9.731	3.197	-23.467	26.091	-0.595	77.58
P5	thoracic	1	68.45	30	0.154	11.679	-0.642	5.179	9.72	3.231	-23.388	26.016	-0.919	77.453
P5	thoracic	1	68.5	30	0.18	11.657	-0.651	5.169	9.712	3.233	-23.4	25.968	-1.329	77.349
P5	thoracic	1	68.55	30	0.162	11.636	-0.661	5.16	9.705	3.245	-23.379	25.922	-1.476	77.254
P5	thoracic	1	68.6	30	0.138	11.609	-0.673	5.148	9.696	3.284	-23.273	25.863	-1.504	77.301
P5	thoracic	1	68.65	30	0.146	11.576	-0.688	5.133	9.685	3.324	-23.16	25.79	-1.608	77.022
P5	thoracic	1	68.7	30	0.145	11.546	-0.701	5.12	9.675	3.344	-23.103	25.722	-1.798	77.306
P5	thoracic	1	68.75	30	0.163	11.522	-0.711	5.109	9.667	3.352	-23.091	25.669	-1.69	77.037
P5	thoracic	1	68.8	30	0.169	11.51	-0.717	5.104	9.663	3.356	-23.092	25.641	-1.858	77.308
P5	thoracic	1	68.85	30	0.142	11.499	-0.722	5.099	9.66	3.366	-23.078	25.618	-1.742	77.467
P5	thoracic	1	68.9	30	0.192	11.487	-0.727	5.093	9.656	3.375	-23.058	25.591	-1.823	77.311
P5	thoracic	1	68.95	30	0.163	11.479	-0.731	5.09	9.653	3.374	-23.06	25.575	-1.911	77.293
P5	thoracic	1	69	30	0.115	11.477	-0.732	5.089	9.652	3.379	-23.058	25.57	-1.981	77.667
P5	thoracic	1	69.05	30	0.146	11.478	-0.731	5.089	9.653	3.392	-23.034	25.574	-2.184	77.737
P5	thoracic	1	69.1	30	0.149	11.485	-0.728	5.092	9.655	3.396	-23.025	25.589	-2.499	78.056
P5	thoracic	1	69.15	30	0.159	11.484	-0.729	5.092	9.654	3.397	-23.019	25.586	-2.354	78.489
P5	thoracic	1	69.2	30	0.155	11.473	-0.734	5.087	9.651	3.402	-23.006	25.562	-2.401	78.974
P5	thoracic	1	69.25	30	0.108	11.459	-0.74	5.081	9.646	3.396	-23.03	25.531	-2.586	78.963
P5	thoracic	1	69.3	30	0.187	11.459	-0.74	5.081	9.646	3.37	-23.115	25.53	-2.723	79.044
P5	thoracic	1	69.35	30	0.181	11.471	-0.734	5.086	9.65	3.343	-23.195	25.557	-2.781	78.775
P5	thoracic	1	69.4	30	0.175	11.479	-0.731	5.09	9.653	3.346	-23.19	25.574	-3.005	78.387
P5	thoracic	1	69.45	30	0.149	11.478	-0.731	5.09	9.653	3.374	-23.113	25.572	-2.733	78.078
P5	thoracic	1	69.5	30	0.186	11.482	-0.729	5.091	9.654	3.382	-23.091	25.58	-2.52	77.828
P5	thoracic	1	69.55	30	0.165	11.489	-0.726	5.094	9.656	3.361	-23.143	25.594	-2.388	77.423
P5	thoracic	1	69.6	30	0.14	11.495	-0.724	5.097	9.658	3.344	-23.167	25.608	-2.351	76.914
P5	thoracic	1	69.65	30	0.149	11.5	-0.721	5.099	9.66	3.366	-23.09	25.619	-2.349	76.414
P5	thoracic	1	69.7	30	0.179	11.502	-0.72	5.1	9.661	3.407	-22.964	25.624	-2.274	76.47
P5	thoracic	1	69.75	30	0.175	11.501	-0.721	5.1	9.66	3.446	-22.836	25.622	-2.146	76.786
P5	thoracic	1	69.8	30	0.16	11.5	-0.721	5.099	9.66	3.473	-22.744	25.62	-1.993	77.158
P5	thoracic	1	69.85	30	0.163	11.502	-0.721	5.1	9.66	3.475	-22.718	25.625	-2.141	77.694
P5	thoracic	1	69.9	30	0.174	11.507	-0.719	5.102	9.662	3.468	-22.715	25.636	-2.648	78.33
P5	thoracic	1	69.95	30	0.178	11.51	-0.717	5.103	9.663	3.476	-22.67	25.643	-2.67	78.743
P5	thoracic	1	70	30	0.156	11.514	-0.715	5.105	9.664	3.503	-22.574	25.65	-2.854	78.94
P5	thoracic	1	70.05	30	0.169	11.518	-0.713	5.107	9.666	3.533	-22.47	25.661	-2.781	79.047
P5	thoracic	1	70.1	30	0.167	11.526	-0.71	5.11	9.668	3.558	-22.383	25.677	-2.732	79.189
P5	thoracic	1	70.15	30	0.179	11.538	-0.704	5.116	9.673	3.574	-22.324	25.705	-2.821	79.002
P5	thoracic	1	70.2	30	0.155	11.556	-0.697	5.124	9.679	3.587	-22.281	25.744	-2.646	78.976
P5	thoracic	1	70.25	30	0.173	11.571	-0.69	5.131	9.684	3.612	-22.203	25.777	-2.522	78.896
P5	thoracic	1	70.3	30	0.17	11.578	-0.687	5.134	9.686	3.654	-22.068	25.791	-2.335	78.749
P5	thoracic	1	70.35	30	0.171	11.583	-0.684	5.136	9.688	3.698	-21.926	25.803	-2.049	78.514
P5	thoracic	1	70.4	30	0.153	11.585	-0.683	5.137	9.688	3.742	-21.786	25.806	-1.929	78.147
P5	thoracic	1	70.45	30	0.18	11.59	-0.681	5.139	9.69	3.792	-21.631	25.815	-1.813	78.057
P5	thoracic	1	70.5	30	0.171	11.598	-0.677	5.143	9.693	3.829	-21.511	25.833	-1.8	78.141
P5	thoracic	1	70.55	30	0.149	11.603	-0.675	5.145	9.695	3.862	-21.408	25.845	-1.687	78.221
P5	thoracic	1	70.6	30	0.129	11.603	-0.675	5.145	9.695	3.894	-21.314	25.844	-1.332	78.121
P5	thoracic	1	70.65	30	0.184	11.603	-0.675	5.145	9.695	3.913	-21.252	25.843	-1.345	77.744
P5	thoracic	1	70.7	30	0.169	11.603	-0.675	5.145	9.695	3.925	-21.205	25.844	-1.234	77.745
P5	thoracic	1	70.75	30	0.17	11.604	-0.675	5.146	9.695	3.946	-21.13	25.844	-1.233	77.818
P5	thoracic	1	70.8	30	0.146	11.604	-0.675	5.146	9.695	3.982	-21.02	25.844	-1.501	77.954
P5	thoracic	1	70.85	30	0.188	11.609	-0.673	5.148	9.697	4.016	-20.911	25.854	-1.578	78.188
P5	thoracic	1	70.9	30	0.169	11.615	-0.669	5.151	9.699	4.045	-20.82	25.869	-1.477	78.304
P5	thoracic	1	70.95	30	0.17	11.614	-0.67	5.15	9.698	4.085	-20.697	25.865	-1.441	78.253
P5	thoracic	1	71	30	0.153	11.608	-0.673	5.148	9.696	4.129	-20.566	25.852	-1.281	78.256
P5	thoracic	1	71.05	30	0.184	11.603	-0.675	5.146	9.695	4.131	-20.564	25.841	-1.238	77.987
P5	thoracic	1	71.1	30	0.157	11.595	-0.678	5.142	9.692	4.095	-20.658	25.824	-1.186	78.285
P5	thoracic	1	71.15	30	0.175	11.584	-0.683	5.137	9.688	4.076	-20.702	25.799	-1.165	78.13
P5	thoracic	1	71.2	30	0.146	11.575	-0.688	5.133	9.685	4.086	-20.669	25.779	-1.276	78.202
P5	thoracic	1	71.25	30	0.145	11.572	-0.689	5.132	9.684	4.094	-20.637	25.774	-1.464	78.619
P5	thoracic	1	71.3	30	0.136	11.571	-0.689	5.131	9.684	4.104	-20.6	25.772	-1.744	78.654
P5	thoracic	1	71.35	30	0.18	11.566	-0.691	5.129	9.682	4.126	-20.534	25.762	-1.759	78.589
P5	thoracic	1	71.4	30	0.149	11.559	-0.695	5.126	9.68	4.145	-20.472	25.747	-1.812	78.651
P5	thoracic	1	71.45	30	0.195	11.553	-0.697	5.123	9.678	4.146	-20.465	25.734	-1.774	78.89
P5	thoracic	1	71.5	30	0.155	11.548	-0.7	5.121	9.676	4.139	-20.489	25.721	-1.718	78.831
P5	thoracic	1	71.55	30	0.174	11.547	-0.7	5.12	9.676	4.132	-20.508	25.718	-1.585	78.78
P5	thoracic	1	71.6	30	0.148	11.542	-0.702	5.118	9.674	4.139	-20.484	25.706	-1.341	78.873
P5	thoracic	1	71.65	30	0.192	11.531	-0.707	5.113	9.671	4.159	-20.418	25.682	-1.444	78.615
P5	thoracic	1	71.7	30	0.152	11.521	-0.711	5.109	9.668	4.189	-20.329	25.661	-1.332	78.69
P5	thoracic	1	71.75	30	0.173	11.513	-0.715	5.105	9.665	4.216	-20.258	25.641	-1.165	78.588
P5	thoracic	1	71.8	30	0.163	11.504	-0.719	5.102	9.662	4.225	-20.225	25.623	-1.134	78.696
P5	thoracic	1	71.85	30	0.19	11.498	-0.722	5.099	9.66	4.217	-20.242	25.609	-1.018	78.624
P5	thoracic	1	71.9	30	0.156	11.489	-0.725	5.095	9.657	4.202	-20.29	25.588	-1.074	78.687
P5	thoracic	1	71.95	30	0.17	11.476	-0.731	5.089	9.652	4.196	-20.308	25.559	-1.241	78.415
P5	thoracic	1	72	30	0.166	11.462	-0.738	5.083	9.648	4.202	-20.287	25.529	-1.531	78.322
P5	thoracic	1	72.05	30	0.179	11.451	-0.743	5.078	9.644	4.224	-20.22	25.503	-1.63	78.134
P5	thoracic	1	72.1	30	0.159	11.44	-0.747	5.073	9.64	4.256	-20.127	25.48	-1.78	78.289
P5	thoracic	1	72.15	30	0.168	11.436	-0.749	5.071	9.639	4.279	-20.06	25.471	-1.863	77.984
P5	thoracic	1	72.2	30	0.17	11.44	-0.747	5.073	9.64	4.285	-20.047	25.478	-1.775	77.875
P5	thoracic	1	72.25	30	0.172	11.444	-0.746	5.075	9.642	4.289	-20.034	25.486	-1.564	77.704
P5	thoracic	1	72.3	30	0.162	11.449	-0.743	5.077	9.643	4.303	-19.995	25.498	-1.598	77.621
P5	thoracic	1	72.35	30	0.165	11.454	-0.741	5.079	9.645	4.325	-19.935	25.508	-1.442	77.681
P5	thoracic	1	72.4	30	0.179	11.458	-0.739	5.081	9.647	4.351	-19.864	25.519	-1.29	77.774
P5	thoracic	1	72.45	30	0.175	11.47	-0.734	5.087	9.651	4.357	-19.85	25.544	-0.986	77.98
P5	thoracic	1	72.5	30	0.159	11.48	-0.73	5.091	9.654	4.347	-19.886	25.565	-0.819	78.118
P5	thoracic	1	72.55	30	0.154	11.48	-0.729	5.091	9.654	4.345	-19.898	25.567	-0.603	78.49
P5	thoracic	1	72.6	30	0.182	11.479	-0.73	5.09	9.654	4.353	-19.879	25.563	-0.54	78.592
P5	thoracic	1	72.65	30	0.162	11.481	-0.729	5.091	9.654	4.355	-19.874	25.567	-0.725	78.59
P5	thoracic	1	72.7	30	0.159	11.488	-0.726	5.095	9.657	4.351	-19.886	25.584	-0.823	78.576
P5	thoracic	1	72.75	30	0.157	11.498	-0.721	5.099	9.66	4.353	-19.886	25.606	-1.152	78.639
P5	thoracic	1	72.8	30	0.175	11.512	-0.715	5.105	9.665	4.348	-19.915	25.636	-1.253	78.663
P5	thoracic	1	72.85	30	0.15	11.523	-0.71	5.11	9.668	4.338	-19.956	25.659	-1.155	78.689
P5	thoracic	1	72.9	30	0.171	11.534	-0.705	5.115	9.672	4.322	-20.007	25.685	-1.251	78.831
P5	thoracic	1	72.95	30	0.151	11.549	-0.699	5.122	9.677	4.308	-20.056	25.716	-1.335	78.766
P5	thoracic	1	73	30	0.188	11.565	-0.692	5.129	9.682	4.299	-20.097	25.752	-1.498	78.759
P5	thoracic	1	73.05	30	0.149	11.58	-0.685	5.136	9.688	4.293	-20.123	25.786	-1.8	79.02
P5	thoracic	1	73.1	30	0.179	11.596	-0.678	5.143	9.693	4.284	-20.153	25.821	-1.679	79.026
P5	thoracic	1	73.15	30	0.155	11.606	-0.673	5.147	9.696	4.265	-20.204	25.843	-1.609	78.936
P5	thoracic	1	73.2	30	0.198	11.614	-0.67	5.151	9.699	4.245	-20.262	25.861	-1.457	78.693
P5	thoracic	1	73.25	30	0.12	11.623	-0.665	5.155	9.702	4.23	-20.318	25.88	-1.457	78.314
P5	thoracic	1	73.3	30	0.178	11.633	-0.661	5.159	9.705	4.224	-20.348	25.9	-1.328	78.172
P5	thoracic	1	73.35	30	0.154	11.646	-0.655	5.165	9.709	4.219	-20.37	25.928	-1.453	78.134
P5	thoracic	1	73.4	30	0.195	11.664	-0.647	5.173	9.716	4.21	-20.403	25.969	-1.442	78.065
P5	thoracic	1	73.45	30	0.131	11.681	-0.64	5.181	9.721	4.205	-20.421	26.006	-1.447	78.041
P5	thoracic	1	73.5	30	0.186	11.694	-0.634	5.187	9.726	4.203	-20.428	26.035	-1.433	78.005
P5	thoracic	1	73.55	30	0.154	11.707	-0.628	5.192	9.73	4.201	-20.441	26.062	-1.361	77.827
P5	thoracic	1	73.6	30	0.179	11.717	-0.623	5.197	9.733	4.196	-20.464	26.085	-1.283	77.94
P5	thoracic	1	73.65	30	0.135	11.725	-0.62	5.201	9.736	4.19	-20.477	26.103	-1.465	77.982
P5	thoracic	1	73.7	30	0.186	11.732	-0.617	5.203	9.738	4.184	-20.492	26.117	-1.299	77.97
P5	thoracic	1	73.75	30	0.152	11.733	-0.616	5.204	9.739	4.185	-20.487	26.121	-1.348	78.165
P5	thoracic	1	73.8	30	0.192	11.732	-0.617	5.203	9.738	4.186	-20.484	26.117	-1.259	78.488
P5	thoracic	1	73.85	30	0.142	11.732	-0.617	5.204	9.739	4.185	-20.494	26.119	-1.185	78.417
P5	thoracic	1	73.9	30	0.182	11.736	-0.615	5.205	9.74	4.184	-20.498	26.126	-1.309	78.456
P5	thoracic	1	73.95	30	0.158	11.743	-0.612	5.208	9.742	4.185	-20.495	26.142	-1.568	78.66
P5	thoracic	1	74	30	0.144	11.753	-0.608	5.213	9.745	4.193	-20.482	26.163	-1.572	78.389
P5	thoracic	1	74.05	30	0.115	11.758	-0.605	5.215	9.747	4.206	-20.461	26.176	-1.336	78.262
P5	thoracic	1	74.1	30	0.175	11.759	-0.605	5.215	9.747	4.217	-20.431	26.176	-1.41	78.31
P5	thoracic	1	74.15	30	0.182	11.756	-0.606	5.214	9.746	4.229	-20.4	26.17	-1.493	78.179
P5	thoracic	1	74.2	30	0.159	11.756	-0.606	5.214	9.746	4.236	-20.385	26.169	-1.358	78.356
P5	thoracic	1	74.25	30	0.159	11.758	-0.605	5.215	9.747	4.24	-20.372	26.175	-1.366	78.319
P5	thoracic	1	74.3	30	0.171	11.761	-0.604	5.217	9.748	4.241	-20.374	26.18	-1.335	78.273
P5	thoracic	1	74.35	30	0.183	11.761	-0.604	5.217	9.748	4.245	-20.365	26.181	-1.245	78.085
P5	thoracic	1	74.4	30	0.156	11.761	-0.604	5.217	9.748	4.249	-20.354	26.18	-1.268	78.115
P5	thoracic	1	74.45	30	0.17	11.762	-0.604	5.217	9.748	4.253	-20.351	26.182	-1.248	77.87
P5	thoracic	1	74.5	30	0.168	11.764	-0.602	5.218	9.749	4.261	-20.338	26.187	-1.219	77.979
P5	thoracic	1	74.55	30	0.179	11.766	-0.602	5.219	9.75	4.274	-20.302	26.191	-1.114	77.933
P5	thoracic	1	74.6	30	0.153	11.771	-0.599	5.221	9.752	4.279	-20.288	26.201	-1.366	78.156
P5	thoracic	1	74.65	30	0.174	11.777	-0.597	5.224	9.754	4.279	-20.299	26.214	-1.182	78.238
P5	thoracic	1	74.7	30	0.158	11.774	-0.598	5.223	9.753	4.287	-20.28	26.208	-1.134	78.155
P5	thoracic	1	74.75	30	0.176	11.772	-0.599	5.222	9.752	4.292	-20.266	26.203	-1.07	78.007
P5	thoracic	1	74.8	30	0.142	11.774	-0.598	5.223	9.753	4.292	-20.276	26.208	-1.335	78.139
P5	thoracic	1	74.85	30	0.138	11.78	-0.595	5.225	9.755	4.301	-20.256	26.222	-1.381	78.054
P5	thoracic	1	74.9	30	0.167	11.787	-0.592	5.228	9.757	4.32	-20.207	26.236	-1.554	78.168
P5	thoracic	1	74.95	30	0.17	11.79	-0.591	5.23	9.758	4.338	-20.163	26.243	-1.428	78.1
P5	thoracic	1	75	30	0.15	11.788	-0.592	5.229	9.757	4.34	-20.161	26.238	-1.3	78.051
P5	thoracic	1	75.05	30	0.182	11.784	-0.593	5.227	9.756	4.33	-20.189	26.231	-1.289	78.11
P5	thoracic	1	75.1	30	0.165	11.78	-0.595	5.225	9.755	4.33	-20.192	26.221	-1.21	78.1
P5	thoracic	1	75.15	30	0.173	11.778	-0.596	5.224	9.754	4.34	-20.164	26.216	-1.197	77.962
P5	thoracic	1	75.2	30	0.152	11.774	-0.598	5.223	9.753	4.359	-20.115	26.208	-1.233	78.041
P5	thoracic	1	75.25	30	0.189	11.772	-0.599	5.222	9.752	4.37	-20.085	26.203	-1.268	77.934
P5	thoracic	1	75.3	30	0.17	11.773	-0.598	5.222	9.752	4.371	-20.084	26.205	-1.321	77.857
P5	thoracic	1	75.35	30	0.147	11.77	-0.599	5.221	9.752	4.378	-20.07	26.199	-1.015	77.95
P5	thoracic	1	75.4	30	0.135	11.76	-0.604	5.216	9.748	4.389	-20.034	26.176	-1.121	77.809
P5	thoracic	1	75.45	30	0.186	11.751	-0.608	5.212	9.745	4.401	-20.005	26.157	-1.313	77.805
P5	thoracic	1	75.5	30	0.157	11.744	-0.611	5.209	9.743	4.413	-19.975	26.142	-1.242	77.618
P5	thoracic	1	75.55	30	0.172	11.739	-0.613	5.207	9.741	4.43	-19.927	26.131	-1.516	77.866
P5	thoracic	1	75.6	30	0.152	11.734	-0.616	5.205	9.739	4.448	-19.879	26.12	-1.445	77.904
P5	thoracic	1	75.65	30	0.19	11.727	-0.619	5.202	9.737	4.461	-19.843	26.103	-1.309	78.249
P5	thoracic	1	75.7	30	0.151	11.714	-0.625	5.196	9.733	4.477	-19.797	26.075	-1.049	78.16
P5	thoracic	1	75.75	30	0.177	11.701	-0.63	5.19	9.728	4.49	-19.76	26.047	-0.998	78.202
P5	thoracic	1	75.8	30	0.151	11.693	-0.634	5.187	9.726	4.5	-19.733	26.03	-1.001	78.42
P5	thoracic	1	75.85	30	0.19	11.682	-0.639	5.182	9.722	4.521	-19.673	26.004	-0.966	78.024
P5	thoracic	1	75.9	30	0.142	11.668	-0.645	5.175	9.717	4.55	-19.599	25.973	-1.081	78.008
P5	thoracic	1	75.95	30	0.183	11.658	-0.649	5.171	9.714	4.57	-19.547	25.951	-1.106	77.93
P5	thoracic	1	76	30	0.151	11.646	-0.655	5.166	9.71	4.586	-19.507	25.922	-0.995	77.935
P5	thoracic	1	76.05	30	0.199	11.632	-0.661	5.16	9.705	4.596	-19.474	25.893	-1.065	77.763
P5	thoracic	1	76.1	30	0.14	11.623	-0.665	5.156	9.702	4.608	-19.441	25.874	-1.247	77.604
P5	thoracic	1	76.15	30	0.194	11.616	-0.668	5.153	9.7	4.626	-19.393	25.859	-1.184	77.366
P5	thoracic	1	76.2	30	0.163	11.611	-0.671	5.15	9.698	4.648	-19.329	25.846	-1.272	77.5
P5	thoracic	1	76.25	30	0.193	11.604	-0.673	5.147	9.696	4.661	-19.294	25.833	-1.168	77.626
P5	thoracic	1	76.3	30	0.147	11.596	-0.677	5.143	9.693	4.666	-19.281	25.813	-1.211	77.821
P5	thoracic	1	76.35	30	0.174	11.587	-0.681	5.139	9.69	4.666	-19.288	25.796	-0.958	77.907
P5	thoracic	1	76.4	30	0.15	11.582	-0.683	5.137	9.689	4.66	-19.31	25.785	-0.926	78.029
P5	thoracic	1	76.45	30	0.176	11.577	-0.686	5.135	9.687	4.661	-19.305	25.773	-0.504	78.265
P5	thoracic	1	76.5	30	0.158	11.564	-0.691	5.129	9.683	4.676	-19.267	25.745	-0.529	78.066
P5	thoracic	1	76.55	30	0.167	11.561	-0.693	5.128	9.681	4.681	-19.264	25.737	-0.876	78.214
P5	thoracic	1	76.6	30	0.139	11.566	-0.69	5.13	9.683	4.67	-19.307	25.748	-0.802	78.29
P5	thoracic	1	76.65	30	0.161	11.566	-0.691	5.13	9.683	4.676	-19.297	25.747	-0.907	78.34
P5	thoracic	1	76.7	30	0.131	11.561	-0.693	5.128	9.681	4.692	-19.257	25.737	-1.075	78.005
P5	thoracic	1	76.75	30	0.166	11.561	-0.693	5.128	9.682	4.697	-19.25	25.738	-1.205	78.098
P5	thoracic	1	76.8	30	0.174	11.567	-0.69	5.13	9.684	4.686	-19.282	25.751	-1.361	78.043
P5	thoracic	1	76.85	30	0.125	11.576	-0.686	5.134	9.687	4.668	-19.336	25.772	-1.55	77.905
P5	thoracic	1	76.9	30	0.172	11.584	-0.683	5.138	9.689	4.655	-19.383	25.788	-1.415	78.05
P5	thoracic	1	76.95	30	0.163	11.582	-0.683	5.137	9.689	4.652	-19.402	25.784	-1.377	78.03
P5	thoracic	1	77	30	0.182	11.578	-0.685	5.135	9.687	4.653	-19.412	25.774	-1.153	77.892
P5	thoracic	1	77.05	30	0.117	11.578	-0.685	5.135	9.687	4.644	-19.438	25.775	-1.107	77.893
P5	thoracic	1	77.1	30	0.173	11.577	-0.686	5.135	9.687	4.643	-19.44	25.773	-1.221	78.074
P5	thoracic	1	77.15	30	0.175	11.576	-0.686	5.135	9.687	4.654	-19.414	25.772	-1.351	78.142
P5	thoracic	1	77.2	30	0.172	11.577	-0.685	5.135	9.687	4.67	-19.375	25.773	-1.213	78.221
P5	thoracic	1	77.25	30	0.147	11.572	-0.688	5.133	9.685	4.689	-19.319	25.762	-1.356	78.218
P5	thoracic	1	77.3	30	0.179	11.571	-0.688	5.132	9.685	4.701	-19.286	25.758	-1.348	78.062
P5	thoracic	1	77.35	30	0.169	11.573	-0.687	5.133	9.686	4.718	-19.247	25.764	-1.218	77.914
P5	thoracic	1	77.4	30	0.173	11.581	-0.684	5.137	9.688	4.732	-19.22	25.78	-1.317	78.109
P5	thoracic	1	77.45	30	0.152	11.592	-0.679	5.141	9.692	4.735	-19.217	25.804	-1.577	77.979
P5	thoracic	1	77.5	30	0.182	11.608	-0.672	5.149	9.697	4.724	-19.253	25.84	-1.455	77.951
P5	thoracic	1	77.55	30	0.164	11.617	-0.668	5.153	9.7	4.71	-19.297	25.858	-1.462	77.777
P5	thoracic	1	77.6	30	0.173	11.623	-0.665	5.156	9.702	4.691	-19.369	25.872	-1.379	77.603
P5	thoracic	1	77.65	30	0.148	11.633	-0.66	5.16	9.706	4.668	-19.449	25.894	-1.259	77.403
P5	thoracic	1	77.7	30	0.182	11.643	-0.656	5.165	9.709	4.659	-19.483	25.916	-1.186	77.204
P5	thoracic	1	77.75	30	0.16	11.654	-0.651	5.169	9.713	4.663	-19.479	25.938	-1.145	76.952
P5	thoracic	1	77.8	30	0.178	11.673	-0.642	5.178	9.719	4.653	-19.522	25.98	-1.25	76.936
P5	thoracic	1	77.85	30	0.15	11.696	-0.632	5.188	9.727	4.628	-19.605	26.03	-1.208	76.826
P5	thoracic	1	77.9	30	0.191	11.708	-0.627	5.194	9.731	4.614	-19.65	26.057	-1.348	76.95
P5	thoracic	1	77.95	30	0.159	11.717	-0.623	5.198	9.734	4.605	-19.672	26.078	-1.517	77.226
P5	thoracic	1	78	30	0.148	11.725	-0.619	5.201	9.737	4.601	-19.685	26.095	-1.568	77.53
P5	thoracic	1	78.05	30	0.133	11.732	-0.616	5.204	9.739	4.592	-19.716	26.11	-1.661	77.921
P5	thoracic	1	78.1	30	0.192	11.744	-0.611	5.209	9.743	4.569	-19.783	26.136	-1.854	78.41
P5	thoracic	1	78.15	30	0.151	11.75	-0.608	5.212	9.745	4.552	-19.832	26.152	-1.819	78.516
P5	thoracic	1	78.2	30	0.139	11.75	-0.608	5.212	9.745	4.545	-19.856	26.152	-1.741	78.583
P5	thoracic	1	78.25	30	0.147	11.749	-0.609	5.212	9.745	4.531	-19.897	26.15	-1.6	78.257
P5	thoracic	1	78.3	30	0.197	11.756	-0.606	5.215	9.747	4.509	-19.962	26.165	-1.683	78.224
P5	thoracic	1	78.35	30	0.15	11.761	-0.603	5.217	9.748	4.499	-19.995	26.177	-1.686	78.231
P5	thoracic	1	78.4	30	0.178	11.764	-0.602	5.218	9.749	4.504	-19.984	26.183	-1.815	77.985
P5	thoracic	1	78.45	30	0.154	11.769	-0.6	5.221	9.751	4.499	-19.999	26.195	-1.834	77.887
P5	thoracic	1	78.5	30	0.19	11.775	-0.597	5.223	9.753	4.482	-20.051	26.206	-1.523	77.814
P5	thoracic	1	78.55	30	0.154	11.773	-0.598	5.223	9.753	4.469	-20.083	26.203	-1.641	77.733
P5	thoracic	1	78.6	30	0.171	11.769	-0.6	5.221	9.751	4.467	-20.091	26.194	-1.625	77.462
P5	thoracic	1	78.65	30	0.177	11.764	-0.602	5.219	9.75	4.472	-20.084	26.184	-1.788	77.467
P5	thoracic	1	78.7	30	0.151	11.766	-0.601	5.219	9.75	4.469	-20.088	26.186	-1.892	77.566
P5	thoracic	1	78.75	30	0.157	11.767	-0.601	5.22	9.751	4.467	-20.098	26.19	-2.168	77.504
P5	thoracic	1	78.8	30	0.166	11.766	-0.601	5.219	9.75	4.466	-20.108	26.187	-2.043	77.753
P5	thoracic	1	78.85	30	0.114	11.762	-0.603	5.217	9.749	4.454	-20.143	26.178	-1.913	77.356
P5	thoracic	1	78.9	30	0.172	11.756	-0.606	5.215	9.747	4.437	-20.192	26.166	-1.908	77.415
P5	thoracic	1	78.95	30	0.161	11.754	-0.606	5.214	9.746	4.422	-20.238	26.162	-1.852	77.317
P5	thoracic	1	79	30	0.177	11.753	-0.607	5.214	9.746	4.419	-20.251	26.16	-2.112	77.508
P5	thoracic	1	79.05	30	0.182	11.75	-0.608	5.212	9.745	4.423	-20.245	26.152	-1.96	77.467
P5	thoracic	1	79.1	30	0.171	11.747	-0.61	5.211	9.744	4.424	-20.24	26.146	-1.98	77.522
P5	thoracic	1	79.15	30	0.158	11.742	-0.612	5.208	9.742	4.423	-20.25	26.133	-1.845	77.582
P5	thoracic	1	79.2	30	0.163	11.732	-0.616	5.204	9.739	4.415	-20.276	26.11	-2.083	77.428
P5	thoracic	1	79.25	30	0.185	11.724	-0.62	5.2	9.736	4.409	-20.293	26.093	-2.069	77.25
P5	thoracic	1	79.3	30	0.162	11.716	-0.623	5.197	9.733	4.409	-20.3	26.077	-2.442	76.977
P5	thoracic	1	79.35	30	0.133	11.707	-0.628	5.193	9.73	4.408	-20.296	26.057	-2.693	76.875
P5	thoracic	1	79.4	30	0.15	11.698	-0.632	5.189	9.727	4.399	-20.313	26.038	-2.745	76.798
P5	thoracic	1	79.45	30	0.189	11.686	-0.637	5.184	9.723	4.389	-20.334	26.012	-2.601	76.838
P5	thoracic	1	79.5	30	0.117	11.667	-0.646	5.175	9.717	4.383	-20.344	25.97	-2.513	77
P5	thoracic	1	79.55	30	0.175	11.646	-0.655	5.166	9.71	4.377	-20.358	25.925	-2.427	76.871
P5	thoracic	1	79.6	30	0.156	11.631	-0.662	5.159	9.705	4.371	-20.374	25.891	-2.241	77.018
P5	thoracic	1	79.65	30	0.2	11.613	-0.67	5.151	9.699	4.376	-20.351	25.853	-2.168	77.168
P5	thoracic	1	79.7	30	0.11122	11.589	-0.68	5.14	9.691	4.404	-20.274	25.801	-2.245	77.355
P5	thoracic	1	79.75	30	0.11715	11.565	-0.691	5.129	9.683	4.425	-20.215	25.748	-2.244	77.595
P5	thoracic	1	79.8	30	0.11715	11.551	-0.697	5.123	9.678	4.423	-20.218	25.716	-2.492	77.605
P5	thoracic	1	79.85	30	0.111747	11.536	-0.704	5.116	9.673	4.422	-20.219	25.682	-2.213	77.709
P5	thoracic	1	79.9	30	0.259	11.515	-0.713	5.107	9.666	4.43	-20.191	25.638	-2.433	77.599
P5	thoracic	1	79.95	30	0.2	11.496	-0.722	5.099	9.66	4.44	-20.158	25.597	-2.606	77.62
P5	thoracic	1	80	30	0.163	11.481	-0.729	5.092	9.655	4.453	-20.122	25.564	-2.75	77.723
P5	thoracic	1	80.05	30	0.204	11.47	-0.734	5.087	9.651	4.473	-20.064	25.54	-2.956	77.594
P5	thoracic	1	80.1	30	0.142	11.459	-0.739	5.082	9.647	4.491	-20.017	25.516	-2.746	77.587
P5	thoracic	1	80.15	30	0.148	11.445	-0.745	5.076	9.642	4.497	-20	25.486	-2.725	77.664
P5	thoracic	1	80.2	30	0.138	11.43	-0.752	5.069	9.637	4.495	-20.007	25.453	-2.503	77.872
P5	thoracic	1	80.25	30	0.194	11.416	-0.758	5.063	9.633	4.492	-20.019	25.423	-2.588	77.957
P5	thoracic	1	80.3	30	0.143	11.411	-0.76	5.06	9.631	4.483	-20.042	25.412	-2.633	77.886
P5	thoracic	1	80.35	30	0.193	11.413	-0.759	5.061	9.632	4.482	-20.045	25.416	-2.928	77.766
P5	thoracic	1	80.4	30	0.167	11.417	-0.757	5.063	9.633	4.491	-20.031	25.425	-3.132	77.458
P5	thoracic	1	80.45	30	0.184	11.428	-0.752	5.068	9.637	4.488	-20.052	25.449	-3.17	77.329
P5	thoracic	1	80.5	30	0.155	11.438	-0.748	5.073	9.64	4.473	-20.103	25.471	-3.08	77.225
P5	thoracic	1	80.55	30	0.186	11.446	-0.745	5.076	9.643	4.454	-20.165	25.488	-3.146	77.435
P5	thoracic	1	80.6	30	0.168	11.453	-0.741	5.079	9.645	4.436	-20.228	25.505	-3.175	77.382
P5	thoracic	1	80.65	30	0.173	11.47	-0.734	5.087	9.651	4.414	-20.297	25.542	-3.234	76.937
P5	thoracic	1	80.7	30	0.149	11.496	-0.722	5.098	9.659	4.403	-20.338	25.598	-3.444	76.937
P5	thoracic	1	80.75	30	0.186	11.523	-0.71	5.11	9.668	4.41	-20.336	25.658	-3.429	76.731
P5	thoracic	1	80.8	30	0.169	11.542	-0.702	5.119	9.675	4.423	-20.308	25.7	-3.379	76.867
P5	thoracic	1	80.85	30	0.13	11.556	-0.696	5.125	9.679	4.429	-20.298	25.732	-3.29	76.914
P5	thoracic	1	80.9	30	0.158	11.571	-0.689	5.132	9.684	4.419	-20.338	25.765	-3.145	77.049
P5	thoracic	1	80.95	30	0.174	11.588	-0.681	5.139	9.69	4.412	-20.369	25.802	-3.326	77.153
P5	thoracic	1	81	30	0.173	11.602	-0.675	5.145	9.695	4.416	-20.364	25.833	-3.281	77.376
P5	thoracic	1	81.05	30	0.163	11.62	-0.667	5.153	9.701	4.422	-20.363	25.873	-3.356	77.316
P5	thoracic	1	81.1	30	0.169	11.636	-0.66	5.161	9.706	4.424	-20.37	25.908	-3.119	77.58
P5	thoracic	1	81.15	30	0.173	11.644	-0.656	5.164	9.709	4.432	-20.359	25.925	-3.353	77.577
P5	thoracic	1	81.2	30	0.161	11.651	-0.653	5.167	9.711	4.435	-20.358	25.94	-3.527	77.562
P5	thoracic	1	81.25	30	0.133	11.661	-0.648	5.172	9.715	4.429	-20.383	25.964	-3.678	77.303
P5	thoracic	1	81.3	30	0.174	11.67	-0.645	5.176	9.717	4.43	-20.387	25.983	-3.797	77.05
P5	thoracic	1	81.35	30	0.179	11.678	-0.641	5.18	9.72	4.434	-20.381	26.002	-3.928	76.764
P5	thoracic	1	81.4	30	0.172	11.688	-0.637	5.184	9.724	4.435	-20.382	26.024	-3.943	76.74
P5	thoracic	1	81.45	30	0.15	11.695	-0.634	5.187	9.726	4.433	-20.386	26.039	-4.087	76.72
P5	thoracic	1	81.5	30	0.121	11.698	-0.632	5.188	9.727	4.434	-20.388	26.047	-4.097	76.602
P5	thoracic	1	81.55	30	0.169	11.702	-0.63	5.19	9.728	4.439	-20.376	26.055	-3.934	76.678
P5	thoracic	1	81.6	30	0.168	11.706	-0.629	5.192	9.729	4.446	-20.358	26.063	-3.83	76.608
P5	thoracic	1	81.65	30	0.118	11.712	-0.626	5.194	9.731	4.445	-20.361	26.075	-3.67	76.613
P5	thoracic	1	81.7	30	0.173	11.722	-0.622	5.199	9.735	4.437	-20.386	26.098	-3.736	76.608
P5	thoracic	1	81.75	30	0.164	11.729	-0.618	5.202	9.737	4.442	-20.382	26.113	-3.661	76.658
P5	thoracic	1	81.8	30	0.185	11.729	-0.618	5.202	9.737	4.454	-20.35	26.113	-3.611	76.805
P5	thoracic	1	81.85	30	0.163	11.727	-0.619	5.201	9.737	4.47	-20.304	26.107	-3.52	76.968
P5	thoracic	1	81.9	30	0.187	11.726	-0.619	5.201	9.736	4.484	-20.267	26.106	-3.423	76.885
P5	thoracic	1	81.95	30	0.162	11.729	-0.618	5.202	9.737	4.491	-20.24	26.112	-3.55	76.774
P5	thoracic	1	82	30	0.173	11.731	-0.617	5.203	9.738	4.489	-20.246	26.117	-3.709	76.656
P5	thoracic	1	82.05	30	0.151	11.727	-0.619	5.201	9.737	4.492	-20.236	26.108	-3.946	76.521
P5	thoracic	1	82.1	30	0.19	11.716	-0.624	5.196	9.733	4.507	-20.193	26.084	-3.956	76.283
P5	thoracic	1	82.15	30	0.12	11.705	-0.629	5.191	9.729	4.521	-20.164	26.059	-3.834	76.037
P5	thoracic	1	82.2	30	0.167	11.698	-0.632	5.189	9.727	4.543	-20.129	26.045	-3.864	76.172
P5	thoracic	1	82.25	30	0.154	11.695	-0.634	5.187	9.726	4.56	-20.08	26.036	-3.742	76.087
P5	thoracic	1	82.3	30	0.194	11.689	-0.636	5.184	9.724	4.574	-20.033	26.023	-3.753	76.232
P5	thoracic	1	82.35	30	0.152	11.69	-0.636	5.185	9.724	4.569	-20.044	26.025	-3.707	76.256
P5	thoracic	1	82.4	30	0.179	11.689	-0.636	5.185	9.724	4.556	-20.081	26.024	-3.54	76.442
P5	thoracic	1	82.45	30	0.145	11.684	-0.638	5.182	9.722	4.534	-20.094	26.012	-3.651	76.71
P5	thoracic	1	82.5	30	0.206	11.691	-0.635	5.185	9.725	4.378	-20.201	26.028	-3.521	76.991
P5	thoracic	1	82.55	30	0.136	11.704	-0.63	5.191	9.729	4.086	-20.338	26.06	-3.575	76.498
P5	thoracic	1	82.6	30	0.185	11.668	-0.646	5.175	9.717	4.063	-19.959	25.985	-4.182	75.952
P5	thoracic	1	82.65	30	0.153	11.545	-0.701	5.119	9.675	4.586	-18.757	25.716	-4.071	75.852
P5	thoracic	1	82.7	30	0.201	11.392	-0.77	5.051	9.624	5.434	-17.166	25.383	-5.03	76.401
P5	thoracic	1	82.75	30	0.134	11.298	-0.812	5.008	9.592	6.348	-15.436	25.183	-5.912	76.774
P5	thoracic	1	82.8	30	0.185	11.211	-0.851	4.969	9.562	7.387	-13.051	24.996	-5.528	77.614
P5	thoracic	1	82.85	30	0.157	11.071	-0.914	4.906	9.515	8.504	-10.159	24.687	-4.439	78.103
P5	thoracic	1	82.9	30	0.196	10.884	-0.997	4.824	9.453	9.643	-7.065	24.271	-3.209	78.668
P5	thoracic	1	82.95	30	0.146	10.72	-1.069	4.751	9.399	10.639	-4.36	23.907	-2.464	78.52
P5	thoracic	1	83	30	0.177	10.643	-1.104	4.717	9.373	11.33	-2.5	23.735	-2.295	77.945
P5	thoracic	1	83.05	30	0.166	10.623	-1.113	4.708	9.367	11.75	-1.389	23.691	-1.906	77.878
P5	thoracic	1	83.1	30	0.186	10.615	-1.116	4.704	9.364	12.075	-0.541	23.673	-1.711	77.751
P5	thoracic	1	83.15	30	0.151	10.617	-1.115	4.705	9.365	12.271	-0.026	23.678	-1.493	77.609
P5	thoracic	1	83.2	30	0.173	10.638	-1.106	4.715	9.372	12.302	0.032	23.722	-1.491	77.842
P5	thoracic	1	83.25	30	0.174	10.684	-1.085	4.735	9.387	12.288	-0.032	23.822	-1.567	78.921
P5	thoracic	1	83.3	30	0.181	10.742	-1.059	4.761	9.407	12.28	-0.069	23.95	-1.539	80.024
P5	thoracic	1	83.35	30	0.157	10.78	-1.042	4.778	9.419	12.332	0.066	24.033	-0.974	80.916
P5	thoracic	1	83.4	30	0.166	10.791	-1.037	4.783	9.423	12.39	0.212	24.057	-0.213	81.47
P5	thoracic	1	83.45	30	0.18	10.792	-1.037	4.784	9.424	12.425	0.294	24.059	0.138	82.216
P5	thoracic	1	83.5	30	0.173	10.798	-1.034	4.787	9.426	12.453	0.365	24.074	0.209	82.24
P5	thoracic	1	83.55	30	0.164	10.813	-1.028	4.793	9.431	12.49	0.469	24.106	-0.159	82.415
P5	thoracic	1	83.6	30	0.16	10.834	-1.018	4.802	9.438	12.545	0.625	24.153	-0.757	82.379
P5	thoracic	1	83.65	30	0.142	10.851	-1.011	4.81	9.443	12.617	0.831	24.192	-1.036	82.302
P5	thoracic	1	83.7	30	0.167	10.863	-1.005	4.815	9.447	12.647	0.915	24.218	-1.278	82.104
P5	thoracic	1	83.75	30	0.186	10.905	-0.986	4.834	9.462	12.387	0.088	24.31	-1.439	81.569
P5	thoracic	1	83.8	30	0.159	11.027	-0.932	4.888	9.502	11.632	-2.327	24.581	-1.572	80.784
P5	thoracic	1	83.85	30	0.184	11.182	-0.864	4.956	9.553	10.654	-5.56	24.932	-0.472	81.315
P5	thoracic	1	83.9	30	0.163	11.32	-0.804	5.017	9.598	9.828	-8.032	25.247	2.356	83.441
P5	thoracic	1	83.95	30	0.139	11.329	-0.8	5.021	9.6	9.462	-8.497	25.254	5.097	87.28
P5	thoracic	1	84	30	0.14	11.246	-0.834	4.987	9.573	9.18	-8.428	25.03	5.32	88.623
P5	thoracic	1	84.05	30	0.193	11.259	-0.824	4.996	9.579	8.404	-10.075	25.01	4.944	88.328
P5	thoracic	1	84.1	30	0.156	11.335	-0.787	5.034	9.606	7.702	-11.812	25.138	3.082	86.642
P5	thoracic	1	84.15	30	0.122	11.423	-0.747	5.074	9.635	7.281	-12.801	25.315	1.465	81.957
P5	thoracic	1	84.2	30	0.14	11.563	-0.687	5.134	9.679	7.015	-13.345	25.642	0.221	76.772
P5	thoracic	1	84.25	30	0.189	11.746	-0.61	5.21	9.736	6.858	-13.63	26.088	-1.038	72.883
P5	thoracic	1	84.3	30	0.115	11.896	-0.548	5.272	9.781	6.807	-13.666	26.464	-1.699	70.347
P5	thoracic	1	84.35	30	0.173	11.974	-0.517	5.304	9.805	6.831	-13.541	26.667	-1.199	70.323
P5	thoracic	1	84.4	30	0.152	12.008	-0.501	5.319	9.815	6.775	-13.694	26.745	-1.545	71.559
P5	thoracic	1	84.45	30	0.192	11.973	-0.516	5.305	9.804	6.715	-13.865	26.653	-2.069	73.784
P5	thoracic	1	84.5	30	0.139	11.868	-0.562	5.258	9.769	6.768	-13.694	26.415	-2.073	75.77
P5	thoracic	1	84.55	30	0.181	11.787	-0.601	5.219	9.74	6.895	-13.336	26.263	-3.608	76.65
P5	thoracic	1	84.6	30	0.151	11.791	-0.603	5.217	9.738	6.979	-13.1	26.315	-4.677	75.352
P5	thoracic	1	84.65	30	0.2	11.839	-0.584	5.236	9.752	7.052	-12.849	26.437	-4.868	74.052
P5	thoracic	1	84.7	30	0.135	11.872	-0.568	5.253	9.764	7.165	-12.449	26.498	-4.865	74.253
P5	thoracic	1	84.75	30	0.182	11.913	-0.548	5.273	9.78	7.26	-12.134	26.562	-5.424	75.289
P5	thoracic	1	84.8	30	0.114	11.983	-0.515	5.305	9.804	7.217	-12.253	26.701	-6.305	75.949
P5	thoracic	1	84.85	30	0.195	12.032	-0.494	5.327	9.82	7.172	-12.4	26.816	-6.953	75.964
P5	thoracic	1	84.9	30	0.134	12.025	-0.499	5.321	9.815	7.214	-12.297	26.827	-7.968	75.138
P5	thoracic	1	84.95	30	0.157	11.96	-0.533	5.287	9.789	7.317	-12.038	26.736	-8.645	73.57
P5	thoracic	1	85	30	0.144	11.98	-0.529	5.292	9.792	7.268	-12.23	26.827	-8.835	70.915
P5	thoracic	1	85.05	30	0.193	12.079	-0.488	5.333	9.823	7.161	-12.523	27.073	-8.553	69.156
P5	thoracic	1	85.1	30	0.139	12.201	-0.435	5.385	9.862	7.069	-12.752	27.361	-8.881	67.15
P5	thoracic	1	85.15	30	0.181	12.32	-0.383	5.437	9.901	7.045	-12.807	27.636	-8.983	66.236
P5	thoracic	1	85.2	30	0.163	12.485	-0.309	5.511	9.957	6.999	-12.898	27.997	-8.322	66.15
P5	thoracic	1	85.25	30	0.179	12.73	-0.201	5.62	10.038	6.832	-13.313	28.539	-10.744	66.185
P5	thoracic	1	85.3	30	0.154	12.932	-0.112	5.709	10.105	6.743	-13.57	28.993	-13.199	64.578
P5	thoracic	1	85.35	30	0.178	13.103	-0.034	5.786	10.163	6.618	-13.919	29.351	-12.492	63.097
P5	thoracic	1	85.4	30	0.17	13.198	0.011	5.831	10.197	6.598	-13.915	29.537	-11.837	63.22
P5	thoracic	1	85.45	30	0.166	13.267	0.042	5.862	10.221	6.648	-13.75	29.68	-12.057	64.538
P5	thoracic	1	85.5	30	0.163	13.368	0.086	5.906	10.254	6.662	-13.723	29.911	-12.414	64.5
P5	thoracic	1	85.55	30	0.172	13.475	0.132	5.953	10.289	6.659	-13.716	30.169	-12.567	64.123
P5	thoracic	1	85.6	30	0.175	13.562	0.169	5.989	10.316	6.62	-13.79	30.382	-13.543	62.934
P5	thoracic	1	85.65	30	0.125	13.582	0.178	5.998	10.322	6.671	-13.645	30.417	-15.314	61.133
P5	thoracic	1	85.7	30	0.129	13.477	0.134	5.954	10.289	6.989	-12.809	30.152	-16.414	61.297
P5	thoracic	1	85.75	30	0.163	13.186	0.005	5.826	10.193	8.176	-9.965	29.505	-17.036	65.313
P5	thoracic	1	85.8	30	0.19	12.737	-0.199	5.622	10.04	10.46	-4.661	28.572	-16.24	68.107
P5	thoracic	1	85.85	30	0.147	12.247	-0.423	5.397	9.873	13.286	2.271	27.576	-16.061	66.412
P5	thoracic	1	85.9	30	0.173	12.006	-0.535	5.286	9.791	16.055	9.668	27.107	-18.422	60.551
P5	thoracic	1	85.95	30	0.163	12.173	-0.461	5.359	9.848	18.015	15.287	27.513	-21.42	52.503
P5	thoracic	1	86	30	0.189	12.532	-0.301	5.52	9.97	19.227	18.942	28.321	-21.88	46.07
P5	thoracic	1	86.05	30	0.145	12.819	-0.171	5.649	10.069	19.901	21.073	28.961	-22.2	41.011
P5	thoracic	1	86.1	30	0.182	12.989	-0.095	5.726	10.128	19.997	21.588	29.351	-20.055	37.13
P5	thoracic	1	86.15	30	0.156	13.043	-0.07	5.751	10.148	19.63	20.769	29.497	-15.782	33.929
P5	thoracic	1	86.2	30	0.191	12.939	-0.114	5.707	10.117	18.787	18.497	29.267	-10.148	31.73
P5	thoracic	1	86.25	30	0.141	12.769	-0.185	5.635	10.064	17.339	14.222	28.854	-6.776	30.181
P5	thoracic	1	86.3	30	0.181	12.754	-0.19	5.63	10.06	15.477	8.328	28.788	-3.991	32.58
P5	thoracic	1	86.35	30	0.154	12.98	-0.09	5.73	10.133	13.506	2.237	29.261	-1.211	37.712
P5	thoracic	1	86.4	30	0.156	13.431	0.112	5.933	10.283	11.48	-3.214	30.194	-1.685	43.312
P5	thoracic	1	86.45	30	0.139	13.806	0.284	6.104	10.41	9.7	-7.364	30.935	-3.73	50.246
P5	thoracic	1	86.5	30	0.184	14.056	0.4	6.22	10.495	8.114	-10.981	31.408	-5.592	55.26
P5	thoracic	1	86.55	30	0.151	14.131	0.439	6.259	10.524	7.005	-13.428	31.5	-6.892	58.741
P5	thoracic	1	86.6	30	0.195	14.092	0.426	6.246	10.513	6.493	-14.407	31.361	-7.214	61
P5	thoracic	1	86.65	30	0.14	14.046	0.407	6.228	10.499	6.32	-14.576	31.228	-4.642	61.835
P5	thoracic	1	86.7	30	0.146	14.048	0.41	6.231	10.501	6.209	-14.604	31.211	-1.809	61.917
P5	thoracic	1	86.75	30	0.145	14.105	0.437	6.258	10.521	6.063	-14.808	31.313	0.106	61.542
P5	thoracic	1	86.8	30	0.208	14.198	0.481	6.301	10.554	5.879	-15.216	31.494	1.432	60.475
P5	thoracic	1	86.85	30	0.131	14.286	0.522	6.343	10.585	5.743	-15.574	31.666	0.404	59.012
P5	thoracic	1	86.9	30	0.187	14.36	0.557	6.377	10.611	5.651	-15.872	31.808	-0.847	58.628
P5	thoracic	1	86.95	30	0.114	14.426	0.587	6.407	10.633	5.581	-16.136	31.941	-1.022	57.93
P5	thoracic	1	87	30	0.186	14.475	0.609	6.43	10.649	5.541	-16.293	32.047	-0.311	58.293
P5	thoracic	1	87.05	30	0.142	14.49	0.616	6.436	10.654	5.573	-16.19	32.078	2.018	58.915
P5	thoracic	1	87.1	30	0.191	14.476	0.609	6.43	10.65	5.693	-15.799	32.048	4.132	59.178
P5	thoracic	1	87.15	30	0.157	14.481	0.611	6.432	10.651	5.827	-15.349	32.066	4.633	59.097
P5	thoracic	1	87.2	30	0.183	14.526	0.631	6.452	10.666	5.941	-14.948	32.171	3.913	59.437
P5	thoracic	1	87.25	30	0.145	14.624	0.675	6.495	10.7	5.992	-14.759	32.389	0.163	59.151
P5	thoracic	1	87.3	30	0.191	14.785	0.748	6.568	10.754	5.944	-14.849	32.733	-2.564	58.971
P5	thoracic	1	87.35	30	0.17	14.936	0.816	6.637	10.806	5.941	-14.762	33.051	-3.157	59.658
P5	thoracic	1	87.4	30	0.177	15.061	0.873	6.694	10.849	5.973	-14.571	33.318	-2.971	59.422
P5	thoracic	1	87.45	30	0.147	15.16	0.917	6.737	10.882	5.991	-14.446	33.539	-2.393	58.954
P5	thoracic	1	87.5	30	0.179	15.175	0.922	6.743	10.886	6.055	-14.229	33.592	-2.148	58.17
P5	thoracic	1	87.55	30	0.177	15.116	0.893	6.714	10.864	6.101	-14.118	33.482	-1.445	56.921
P5	thoracic	1	87.6	30	0.134	15.008	0.843	6.664	10.826	6.09	-14.184	33.266	-2.425	55.509
P5	thoracic	1	87.65	30	0.147	14.895	0.792	6.612	10.788	6.033	-14.395	33.027	-2.979	54.071
P5	thoracic	1	87.7	30	0.17	14.777	0.74	6.56	10.749	5.982	-14.576	32.767	-1.392	54.176
P5	thoracic	1	87.75	30	0.173	14.653	0.685	6.505	10.708	6.036	-14.439	32.493	-0.839	55.454
P5	thoracic	1	87.8	30	0.122	14.565	0.646	6.466	10.679	6.139	-14.14	32.299	0.37	58.183
P5	thoracic	1	87.85	30	0.162	14.547	0.638	6.458	10.673	6.221	-13.911	32.259	2.749	60.983
P5	thoracic	1	87.9	30	0.169	14.592	0.658	6.478	10.688	6.294	-13.716	32.364	3.29	61.785
P5	thoracic	1	87.95	30	0.185	14.684	0.698	6.518	10.718	6.341	-13.58	32.574	1.729	60.795
P5	thoracic	1	88	30	0.132	14.752	0.727	6.548	10.74	6.378	-13.49	32.734	-0.084	58.81
P5	thoracic	1	88.05	30	0.174	14.779	0.738	6.559	10.748	6.398	-13.472	32.797	-0.553	57.773
P5	thoracic	1	88.1	30	0.157	14.766	0.732	6.553	10.744	6.425	-13.451	32.776	0.246	57.611
P5	thoracic	1	88.15	30	0.188	14.754	0.726	6.546	10.739	6.491	-13.327	32.765	1.985	58.665
P5	thoracic	1	88.2	30	0.144	14.773	0.733	6.554	10.744	6.572	-13.125	32.816	4.849	60.627
P5	thoracic	1	88.25	30	0.176	14.795	0.743	6.564	10.752	6.637	-12.907	32.861	6.698	62.324
P5	thoracic	1	88.3	30	0.158	14.778	0.737	6.557	10.748	6.688	-12.712	32.818	4.308	61.889
P5	thoracic	1	88.35	30	0.19	14.729	0.715	6.535	10.731	6.76	-12.477	32.713	1.542	60.931
P5	thoracic	1	88.4	30	0.143	14.658	0.682	6.503	10.707	6.862	-12.179	32.567	-0.457	59.579
P5	thoracic	1	88.45	30	0.142	14.611	0.661	6.481	10.691	6.942	-11.966	32.471	-0.976	58.817
P5	thoracic	1	88.5	30	0.154	14.614	0.662	6.482	10.692	7.018	-11.751	32.479	0.697	58.974
P5	thoracic	1	88.55	30	0.191	14.692	0.697	6.517	10.718	7.078	-11.576	32.648	3.4	60.425
P5	thoracic	1	88.6	30	0.141	14.806	0.748	6.568	10.757	7.135	-11.441	32.898	5.317	61.036
P5	thoracic	1	88.65	30	0.183	14.879	0.78	6.6	10.78	7.213	-11.266	33.069	4.503	61.199
P5	thoracic	1	88.7	30	0.149	14.865	0.773	6.593	10.775	7.308	-11.017	33.047	2.349	59.982
P5	thoracic	1	88.75	30	0.19	14.771	0.73	6.551	10.743	7.384	-10.795	32.846	0.982	57.976
P5	thoracic	1	88.8	30	0.145	14.651	0.676	6.496	10.702	7.436	-10.654	32.588	1.613	57.89
P5	thoracic	1	88.85	30	0.189	14.57	0.639	6.46	10.675	7.464	-10.583	32.413	3.551	58.59
P5	thoracic	1	88.9	30	0.149	14.547	0.629	6.449	10.667	7.472	-10.548	32.367	6.466	60.699
P5	thoracic	1	88.95	30	0.156	14.562	0.635	6.456	10.672	7.496	-10.464	32.401	9.817	62.993
P5	thoracic	1	89	30	0.138	14.576	0.642	6.462	10.677	7.579	-10.223	32.435	9.615	63.16
P5	thoracic	1	89.05	30	0.187	14.601	0.653	6.473	10.685	7.644	-10.039	32.486	6.269	61.848
P5	thoracic	1	89.1	30	0.149	14.66	0.68	6.5	10.705	7.613	-10.113	32.608	2.677	60.752
P5	thoracic	1	89.15	30	0.195	14.702	0.699	6.52	10.72	7.592	-10.155	32.698	1.138	60.535
P5	thoracic	1	89.2	30	0.138	14.702	0.699	6.519	10.72	7.623	-10.062	32.701	0.893	60.43
P5	thoracic	1	89.25	30	0.19	14.654	0.677	6.497	10.703	7.694	-9.879	32.605	3.611	60.98
P5	thoracic	1	89.3	30	0.15	14.566	0.636	6.456	10.673	7.779	-9.675	32.424	7.652	62.286
P5	thoracic	1	89.35	30	0.211	14.421	0.57	6.391	10.623	7.878	-9.454	32.122	8.198	61.424
P5	thoracic	1	89.4	30	0.139	14.187	0.465	6.285	10.544	7.91	-9.465	31.619	5.583	59.262
P5	thoracic	1	89.45	30	0.187	13.845	0.311	6.132	10.429	7.978	-9.588	30.876	3.8	58.685
P5	thoracic	1	89.5	30	0.156	13.438	0.129	5.95	10.293	8.37	-9.335	29.99	3.578	60.402
P5	thoracic	1	89.55	30	0.203	13.008	-0.061	5.759	10.15	9.153	-8.302	29.035	3.331	60.918
P5	thoracic	1	89.6	30	0.152	12.593	-0.244	5.576	10.014	10.364	-5.894	28.108	5.721	61.992
P5	thoracic	1	89.65	30	0.183	12.389	-0.335	5.486	9.946	11.843	-2.225	27.663	8.789	62.772
P5	thoracic	1	89.7	30	0.17	12.466	-0.302	5.519	9.972	13.089	1.3	27.851	8.561	61.072
P5	thoracic	1	89.75	30	0.121	12.655	-0.219	5.602	10.034	13.938	3.945	28.284	5.847	58.259
P5	thoracic	1	89.8	30	0.144	12.801	-0.154	5.666	10.083	14.497	5.741	28.612	5.197	57.361
P5	thoracic	1	89.85	30	0.177	12.858	-0.129	5.692	10.102	14.94	7.155	28.74	6.668	58.023
P5	thoracic	1	89.9	30	0.178	12.875	-0.12	5.7	10.109	15.342	8.391	28.774	8.582	59.002
P5	thoracic	1	89.95	30	0.164	12.9	-0.108	5.712	10.119	15.506	8.906	28.822	12.233	61.902
P5	thoracic	1	90	30	0.162	12.937	-0.091	5.729	10.132	15.579	9.139	28.898	16.664	66.39
P5	thoracic	1	90.05	30	0.168	12.98	-0.072	5.748	10.146	15.666	9.308	28.998	18.017	68.518
P5	thoracic	1	90.1	30	0.185	13.005	-0.061	5.76	10.155	15.816	9.659	29.049	16.76	68.638
P5	thoracic	1	90.15	30	0.155	13.033	-0.047	5.773	10.165	15.941	9.993	29.105	14.964	68.493
P5	thoracic	1	90.2	30	0.155	13.093	-0.021	5.8	10.185	16.004	10.181	29.235	14.002	68.515
P5	thoracic	1	90.25	30	0.137	13.178	0.018	5.838	10.214	16.027	10.251	29.421	13.847	68.388
P5	thoracic	1	90.3	30	0.187	13.286	0.066	5.886	10.25	16.031	10.268	29.655	14.413	68.551
P5	thoracic	1	90.35	30	0.148	13.437	0.133	5.954	10.3	16.045	10.313	29.988	16.043	69.464
P5	thoracic	1	90.4	30	0.16	13.59	0.201	6.022	10.351	16.066	10.381	30.325	15.267	69.143
P5	thoracic	1	90.45	30	0.137	13.686	0.245	6.065	10.384	16.088	10.429	30.537	12.247	68.37
P5	thoracic	1	90.5	30	0.191	13.705	0.253	6.073	10.39	16.154	10.59	30.58	9.656	67.391
P5	thoracic	1	90.55	30	0.144	13.68	0.241	6.062	10.381	16.188	10.678	30.527	8.838	67.641
P5	thoracic	1	90.6	30	0.185	13.635	0.221	6.042	10.366	16.209	10.738	30.43	9.231	68.232
P5	thoracic	1	90.65	30	0.153	13.637	0.222	6.043	10.367	16.186	10.669	30.437	12.114	68.941
P5	thoracic	1	90.7	30	0.176	13.687	0.245	6.065	10.384	16.064	10.315	30.549	16.436	70.107
P5	thoracic	1	90.75	30	0.135	13.749	0.272	6.093	10.405	15.665	9.18	30.686	17.827	70.03
P5	thoracic	1	90.8	30	0.183	13.794	0.292	6.113	10.42	14.849	6.851	30.784	16.235	68.238
P5	thoracic	1	90.85	30	0.154	13.797	0.293	6.114	10.421	13.752	3.682	30.789	13.352	66.011
P5	thoracic	1	90.9	30	0.184	13.751	0.273	6.093	10.405	12.573	0.241	30.688	11.22	65.41
P5	thoracic	1	90.95	30	0.148	13.694	0.248	6.068	10.386	11.406	-3.148	30.563	10.006	66.542
P5	thoracic	1	91	30	0.188	13.661	0.233	6.053	10.375	10.329	-6.273	30.491	10.483	68.253
P5	thoracic	1	91.05	30	0.15	13.665	0.235	6.055	10.376	9.386	-9.008	30.499	11.697	69.84
P5	thoracic	1	91.1	30	0.187	13.697	0.249	6.07	10.387	8.558	-11.414	30.567	10.458	69.969
P5	thoracic	1	91.15	30	0.145	13.718	0.259	6.079	10.394	7.875	-13.405	30.61	7.341	69.305
P5	thoracic	1	91.2	30	0.191	13.696	0.249	6.07	10.387	7.376	-14.852	30.561	3.999	68.518
P5	thoracic	1	91.25	30	0.111568	13.624	0.217	6.038	10.364	7.045	-15.799	30.399	2.512	68.196
P5	thoracic	1	91.3	30	0.11726	13.519	0.171	5.992	10.329	6.796	-16.496	30.161	2.48	68.698
P5	thoracic	1	91.35	30	0.11721	13.414	0.125	5.946	10.295	6.594	-17.058	29.925	4.754	69.771
P5	thoracic	1	91.4	30	0.11716	13.333	0.089	5.91	10.268	6.448	-17.462	29.743	8.281	71.771
P5	thoracic	1	91.45	30	0.11199	13.274	0.063	5.883	10.248	6.365	-17.683	29.612	9.168	72.061
P5	thoracic	1	91.5	30	0.228	13.232	0.044	5.865	10.234	6.329	-17.782	29.52	6.582	70.765
P5	thoracic	1	91.55	30	0.149	13.187	0.024	5.845	10.219	6.333	-17.767	29.422	2.754	69.289
P5	thoracic	1	91.6	30	0.203	13.132	0	5.821	10.201	6.411	-17.534	29.299	0.538	68.773
P5	thoracic	1	91.65	30	0.163	13.079	-0.023	5.797	10.184	6.584	-17.034	29.177	-0.292	69.475
P5	thoracic	1	91.7	30	0.194	13.052	-0.035	5.786	10.175	6.825	-16.339	29.115	0.345	70.518
P5	thoracic	1	91.75	30	0.1	13.062	-0.03	5.79	10.179	7.075	-15.628	29.133	2.341	71.587
P5	thoracic	1	91.8	30	0.19	13.086	-0.019	5.801	10.187	7.316	-14.935	29.188	1.977	71.681
P5	thoracic	1	91.85	30	0.166	13.1	-0.013	5.807	10.191	7.584	-14.159	29.219	-0.792	70.333
P5	thoracic	1	91.9	30	0.178	13.101	-0.013	5.808	10.192	7.849	-13.404	29.225	-4.29	68.456
P5	thoracic	1	91.95	30	0.151	13.095	-0.016	5.805	10.19	8.06	-12.798	29.213	-6.662	67.017
P5	thoracic	1	92	30	0.184	13.079	-0.023	5.798	10.184	8.269	-12.19	29.178	-6.829	66.898
P5	thoracic	1	92.05	30	0.176	13.047	-0.037	5.783	10.173	8.637	-11.118	29.109	-4.765	68.09
P5	thoracic	1	92.1	30	0.166	13.016	-0.051	5.769	10.163	9.246	-9.355	29.042	-1.488	69.711
P5	thoracic	1	92.15	30	0.159	13	-0.059	5.762	10.158	10.054	-7.043	29.011	-0.801	69.891
P5	thoracic	1	92.2	30	0.174	13.011	-0.054	5.767	10.161	10.877	-4.701	29.037	-2.738	68.584
P5	thoracic	1	92.25	30	0.174	13.026	-0.047	5.773	10.166	11.557	-2.795	29.068	-5.575	66.915
P5	thoracic	1	92.3	30	0.163	13.013	-0.053	5.768	10.162	11.994	-1.583	29.041	-6.613	66.396
P5	thoracic	1	92.35	30	0.161	12.974	-0.07	5.75	10.149	12.211	-0.99	28.954	-5.946	67.019
P5	thoracic	1	92.4	30	0.109	12.927	-0.091	5.729	10.133	12.295	-0.771	28.849	-3.68	68.402
P5	thoracic	1	92.45	30	0.109	12.902	-0.102	5.718	10.125	12.318	-0.722	28.795	0.613	70.534
P5	thoracic	1	92.5	30	0.246	12.905	-0.101	5.72	10.126	12.354	-0.645	28.801	1.9	71.476
P5	thoracic	1	92.55	30	0.209	12.929	-0.091	5.73	10.134	12.415	-0.496	28.853	0.223	70.764
P5	thoracic	1	92.6	30	0.19	12.958	-0.078	5.743	10.143	12.461	-0.389	28.917	-2.787	69.478
P5	thoracic	1	92.65	30	0.173	12.972	-0.071	5.749	10.148	12.501	-0.295	28.95	-4.4	68.662
P5	thoracic	1	92.7	30	0.156	12.967	-0.074	5.747	10.146	12.537	-0.2	28.941	-4.556	68.463
P5	thoracic	1	92.75	30	0.159	12.964	-0.075	5.746	10.145	12.549	-0.167	28.935	-3.391	69.617
P5	thoracic	1	92.8	30	0.137	12.967	-0.074	5.747	10.146	12.558	-0.157	28.94	0.071	71.69
P5	thoracic	1	92.85	30	0.187	12.967	-0.073	5.747	10.146	12.574	-0.128	28.94	1.474	73.008
P5	thoracic	1	92.9	30	0.157	12.958	-0.077	5.743	10.143	12.594	-0.075	28.92	0.458	72.479
P5	thoracic	1	92.95	30	0.177	12.942	-0.085	5.736	10.138	12.573	-0.13	28.884	-1.639	71.106
P5	thoracic	1	93	30	0.152	12.917	-0.096	5.725	10.13	12.511	-0.293	28.83	-3.09	69.924
P5	thoracic	1	93.05	30	0.19	12.884	-0.11	5.71	10.119	12.432	-0.503	28.759	-3.627	69.922
P5	thoracic	1	93.1	30	0.153	12.847	-0.127	5.693	10.106	12.347	-0.724	28.676	-2.612	70.644
P5	thoracic	1	93.15	30	0.182	12.807	-0.145	5.675	10.093	12.291	-0.865	28.588	0.023	72.001
P5	thoracic	1	93.2	30	0.148	12.777	-0.158	5.662	10.083	12.26	-0.938	28.523	0.584	72.39
P5	thoracic	1	93.25	30	0.155	12.772	-0.161	5.66	10.081	12.225	-1.033	28.511	-1.644	71.566
P5	thoracic	1	93.3	30	0.149	12.793	-0.151	5.669	10.088	12.181	-1.164	28.559	-4.866	70.244
P5	thoracic	1	93.35	30	0.182	12.818	-0.14	5.68	10.096	12.154	-1.25	28.616	-6.554	69.142
P5	thoracic	1	93.4	30	0.146	12.834	-0.133	5.688	10.102	12.133	-1.305	28.652	-7.047	69.154
P5	thoracic	1	93.45	30	0.197	12.839	-0.131	5.69	10.103	12.1	-1.391	28.664	-5.314	70.049
P5	thoracic	1	93.5	30	0.147	12.835	-0.133	5.688	10.102	12.055	-1.514	28.653	-2.378	71.393
P5	thoracic	1	93.55	30	0.188	12.828	-0.136	5.685	10.1	12.006	-1.655	28.638	-1.892	71.449
P5	thoracic	1	93.6	30	0.14	12.828	-0.136	5.685	10.1	11.925	-1.892	28.639	-3.63	70.432
P5	thoracic	1	93.65	30	0.201	12.84	-0.13	5.69	10.104	11.808	-2.251	28.667	-5.865	69.189
P5	thoracic	1	93.7	30	0.145	12.869	-0.118	5.703	10.113	11.626	-2.819	28.732	-7.126	68.579
P5	thoracic	1	93.75	30	0.19	12.917	-0.097	5.723	10.129	11.352	-3.661	28.842	-7.203	68.889
P5	thoracic	1	93.8	30	0.138	12.963	-0.077	5.744	10.144	11.079	-4.515	28.951	-5.53	70.331
P5	thoracic	1	93.85	30	0.202	13.011	-0.056	5.764	10.159	10.835	-5.283	29.063	-3.297	71.916
P5	thoracic	1	93.9	30	0.109	13.05	-0.039	5.781	10.172	10.633	-5.908	29.152	-3.4	71.755
P5	thoracic	1	93.95	30	0.184	13.076	-0.028	5.793	10.181	10.493	-6.336	29.21	-5.398	70.527
P5	thoracic	1	94	30	0.143	13.098	-0.018	5.803	10.188	10.378	-6.665	29.259	-7.914	69.132
P5	thoracic	1	94.05	30	0.159	13.119	-0.009	5.812	10.195	10.299	-6.879	29.306	-8.721	68.208
P5	thoracic	1	94.1	30	0.147	13.136	-0.001	5.819	10.2	10.244	-7.033	29.344	-8.326	67.984
P5	thoracic	1	94.15	30	0.18	13.144	0.002	5.823	10.203	10.214	-7.124	29.364	-6.389	68.323
P5	thoracic	1	94.2	30	0.155	13.146	0.003	5.823	10.203	10.206	-7.152	29.368	-4.838	68.594
P5	thoracic	1	94.25	30	0.19	13.139	0	5.82	10.201	10.187	-7.21	29.354	-5.892	67.62
P5	thoracic	1	94.3	30	0.154	13.134	-0.002	5.818	10.199	10.173	-7.253	29.342	-8.089	66.551
P5	thoracic	1	94.35	30	0.176	13.136	-0.001	5.819	10.2	10.163	-7.281	29.348	-9.952	66.053
P5	thoracic	1	94.4	30	0.125	13.143	0.002	5.822	10.202	10.185	-7.219	29.362	-10.418	66.087
P5	thoracic	1	94.45	30	0.181	13.152	0.006	5.826	10.205	10.247	-7.043	29.379	-9.258	67.089
P5	thoracic	1	94.5	30	0.16	13.162	0.01	5.831	10.209	10.313	-6.853	29.398	-7.233	68.452
P5	thoracic	1	94.55	30	0.165	13.172	0.015	5.836	10.212	10.351	-6.738	29.418	-6.172	69.192
P5	thoracic	1	94.6	30	0.17	13.186	0.021	5.842	10.217	10.355	-6.719	29.446	-7.04	68.73
P5	thoracic	1	94.65	30	0.177	13.201	0.028	5.849	10.222	10.354	-6.718	29.478	-8.449	67.952
P5	thoracic	1	94.7	30	0.164	13.214	0.034	5.855	10.227	10.367	-6.679	29.508	-9.357	67.234
P5	thoracic	1	94.75	30	0.162	13.232	0.042	5.863	10.233	10.374	-6.66	29.548	-8.968	67.111
P5	thoracic	1	94.8	30	0.175	13.247	0.049	5.869	10.238	10.382	-6.637	29.583	-7.299	67.488
P5	thoracic	1	94.85	30	0.153	13.257	0.053	5.874	10.241	10.39	-6.619	29.605	-5.227	68.463
P5	thoracic	1	94.9	30	0.166	13.262	0.056	5.876	10.243	10.382	-6.648	29.617	-5.211	68.36
P5	thoracic	1	94.95	30	0.156	13.263	0.056	5.876	10.243	10.363	-6.71	29.619	-6.92	67.334
P5	thoracic	1	95	30	0.174	13.262	0.055	5.876	10.242	10.339	-6.782	29.618	-8.667	66.776
P5	thoracic	1	95.05	30	0.128	13.261	0.055	5.875	10.242	10.333	-6.804	29.616	-9.289	66.729
P5	thoracic	1	95.1	30	0.171	13.261	0.054	5.875	10.242	10.348	-6.766	29.615	-8.581	67.304
P5	thoracic	1	95.15	30	0.154	13.259	0.054	5.874	10.241	10.379	-6.682	29.613	-6.749	68.503
P5	thoracic	1	95.2	30	0.166	13.258	0.053	5.874	10.241	10.397	-6.632	29.611	-5.539	69.534
P5	thoracic	1	95.25	30	0.137	13.258	0.053	5.874	10.241	10.389	-6.654	29.61	-6.525	68.951
P5	thoracic	1	95.3	30	0.179	13.262	0.055	5.876	10.242	10.359	-6.734	29.619	-8.249	68.261
P5	thoracic	1	95.35	30	0.149	13.276	0.061	5.882	10.247	10.328	-6.82	29.65	-9.418	67.655
P5	thoracic	1	95.4	30	0.19	13.288	0.067	5.887	10.251	10.328	-6.822	29.675	-9.089	67.658
P5	thoracic	1	95.45	30	0.222	13.288	0.067	5.887	10.251	10.349	-6.762	29.676	-7.803	68.237
P5	thoracic	1	95.5	30	0.099	13.285	0.065	5.886	10.25	10.354	-6.749	29.671	-5.823	68.992
P5	thoracic	1	95.55	30	0.128	13.286	0.066	5.886	10.25	10.334	-6.807	29.673	-5.535	68.873
P5	thoracic	1	95.6	30	0.19	13.293	0.069	5.889	10.253	10.3	-6.901	29.689	-7.468	67.811
P5	thoracic	1	95.65	30	0.142	13.315	0.079	5.899	10.26	10.246	-7.048	29.738	-9.264	67.359
P5	thoracic	1	95.7	30	0.188	13.349	0.093	5.914	10.271	10.191	-7.201	29.812	-9.972	67.377
P5	thoracic	1	95.75	30	0.141	13.383	0.109	5.929	10.282	10.143	-7.332	29.888	-9.174	68.3
P5	thoracic	1	95.8	30	0.198	13.421	0.125	5.946	10.295	10.074	-7.508	29.974	-7.489	69.728
P5	thoracic	1	95.85	30	0.148	13.461	0.143	5.963	10.308	9.96	-7.809	30.068	-6.086	71.657
P5	thoracic	1	95.9	30	0.148	13.483	0.152	5.972	10.314	9.861	-8.07	30.122	-6.996	71.716
P5	thoracic	1	95.95	30	0.135	13.481	0.151	5.971	10.314	9.82	-8.171	30.123	-9.069	70.915
P5	thoracic	1	96	30	0.201	13.477	0.149	5.969	10.312	9.813	-8.184	30.117	-10.633	70.328
P5	thoracic	1	96.05	30	0.147	13.482	0.15	5.971	10.313	9.819	-8.155	30.128	-10.908	70.105
P5	thoracic	1	96.1	30	0.187	13.484	0.151	5.972	10.314	9.841	-8.087	30.135	-10.2	70.108
P5	thoracic	1	96.15	30	0.14	13.468	0.144	5.965	10.309	9.883	-7.965	30.099	-8.903	69.952
P5	thoracic	1	96.2	30	0.182	13.44	0.132	5.952	10.299	9.918	-7.865	30.036	-8.718	68.543
P5	thoracic	1	96.25	30	0.141	13.419	0.122	5.943	10.292	9.917	-7.872	29.989	-10.206	66.832
P5	thoracic	1	96.3	30	0.183	13.413	0.119	5.94	10.29	9.901	-7.921	29.977	-11.794	65.721
P5	thoracic	1	96.35	30	0.116	13.419	0.122	5.942	10.292	9.909	-7.902	29.99	-12.631	65.026
P5	thoracic	1	96.4	30	0.188	13.422	0.124	5.944	10.293	9.958	-7.762	29.996	-11.969	65.493
P5	thoracic	1	96.45	30	0.15	13.422	0.124	5.944	10.293	10.001	-7.636	29.995	-10.468	66.487
P5	thoracic	1	96.5	30	0.179	13.418	0.122	5.942	10.292	10.009	-7.611	29.986	-9.097	67.175
P5	thoracic	1	96.55	30	0.162	13.414	0.12	5.941	10.291	9.983	-7.685	29.978	-9.735	66.851
P5	thoracic	1	96.6	30	0.186	13.417	0.121	5.942	10.291	9.949	-7.782	29.983	-11.479	66.173
P5	thoracic	1	96.65	30	0.153	13.433	0.128	5.949	10.297	9.921	-7.865	30.019	-12.748	65.727
P5	thoracic	1	96.7	30	0.171	13.46	0.14	5.961	10.306	9.908	-7.904	30.08	-12.76	65.517
P5	thoracic	1	96.75	30	0.166	13.485	0.152	5.972	10.314	9.915	-7.886	30.138	-11.461	66.319
P5	thoracic	1	96.8	30	0.182	13.507	0.161	5.982	10.321	9.918	-7.881	30.188	-9.715	67.361
P5	thoracic	1	96.85	30	0.16	13.529	0.171	5.992	10.329	9.906	-7.916	30.237	-9.694	67.51
P5	thoracic	1	96.9	30	0.166	13.549	0.18	6	10.335	9.903	-7.926	30.281	-11.18	67.359
P5	thoracic	1	96.95	30	0.171	13.567	0.188	6.008	10.341	9.941	-7.822	30.322	-12.719	67.035
P5	thoracic	1	97	30	0.17	13.579	0.193	6.013	10.345	10.046	-7.525	30.348	-13.164	67.011
P5	thoracic	1	97.05	30	0.124	13.566	0.187	6.008	10.341	10.269	-6.879	30.32	-12.498	67.742
P5	thoracic	1	97.1	30	0.16	13.521	0.167	5.988	10.326	10.683	-5.636	30.219	-10.952	68.625
P5	thoracic	1	97.15	30	0.179	13.464	0.142	5.963	10.307	11.293	-3.781	30.09	-10.05	68.774
P5	thoracic	1	97.2	30	0.159	13.424	0.125	5.946	10.295	11.938	-1.779	29.998	-10.994	68.296
P5	thoracic	1	97.25	30	0.169	13.428	0.127	5.948	10.296	12.388	-0.329	30.003	-12.439	66.645
P5	thoracic	1	97.3	30	0.16	13.457	0.141	5.961	10.306	12.616	0.439	30.063	-13.225	65.814
P5	thoracic	1	97.35	30	0.185	13.467	0.146	5.966	10.31	12.791	0.992	30.082	-12.058	66.27
P5	thoracic	1	97.4	30	0.126	13.46	0.142	5.963	10.307	12.911	1.343	30.063	-10.138	66.656
P5	thoracic	1	97.45	30	0.167	13.454	0.14	5.96	10.306	12.958	1.463	30.05	-7.916	67.197
P5	thoracic	1	97.5	30	0.154	13.459	0.142	5.962	10.307	12.97	1.486	30.06	-7.862	67.042
P5	thoracic	1	97.55	30	0.189	13.478	0.151	5.971	10.314	12.987	1.533	30.103	-9.586	66.633
P5	thoracic	1	97.6	30	0.155	13.508	0.164	5.984	10.323	13.009	1.595	30.168	-11.096	66.518
P5	thoracic	1	97.65	30	0.144	13.534	0.175	5.996	10.332	13.049	1.698	30.226	-11.497	66.748
P5	thoracic	1	97.7	30	0.144	13.553	0.184	6.004	10.339	13.077	1.773	30.268	-10.69	67.492
P5	thoracic	1	97.75	30	0.193	13.562	0.188	6.008	10.342	13.103	1.849	30.288	-8.989	68.121
P5	thoracic	1	97.8	30	0.145	13.563	0.188	6.009	10.342	13.126	1.918	30.289	-7.911	68.772
P5	thoracic	1	97.85	30	0.163	13.566	0.19	6.01	10.343	13.136	1.935	30.296	-8.642	68.498
P5	thoracic	1	97.9	30	0.127	13.578	0.195	6.016	10.347	13.142	1.935	30.323	-10.157	68
P5	thoracic	1	97.95	30	0.176	13.586	0.199	6.019	10.35	13.18	2.024	30.339	-11.065	67.537
P5	thoracic	1	98	30	0.14	13.587	0.199	6.02	10.35	13.224	2.145	30.34	-11.029	67.782
P5	thoracic	1	98.05	30	0.192	13.586	0.199	6.019	10.35	13.255	2.232	30.338	-9.617	68.366
P5	thoracic	1	98.1	30	0.14	13.584	0.198	6.018	10.349	13.25	2.221	30.331	-8.126	69.006
P5	thoracic	1	98.15	30	0.204	13.586	0.199	6.019	10.35	13.155	1.969	30.336	-8.274	68.893
P5	thoracic	1	98.2	30	0.133	13.604	0.207	6.028	10.356	12.821	1.121	30.375	-9.522	68.371
P5	thoracic	1	98.25	30	0.194	13.64	0.223	6.044	10.368	12.126	-0.534	30.45	-10.652	67.482
P5	thoracic	1	98.3	30	0.14	13.676	0.24	6.061	10.381	11.198	-2.605	30.522	-10.901	66.294
P5	thoracic	1	98.35	30	0.204	13.713	0.258	6.078	10.394	10.231	-4.6	30.594	-10.009	66.187
P5	thoracic	1	98.4	30	0.137	13.767	0.283	6.103	10.413	9.361	-6.254	30.702	-9.238	66.917
P5	thoracic	1	98.45	30	0.184	13.859	0.325	6.145	10.445	8.568	-7.741	30.896	-9.789	67.329
P5	thoracic	1	98.5	30	0.132	13.957	0.369	6.19	10.478	7.904	-9.001	31.108	-11.282	66.914
P5	thoracic	1	98.55	30	0.158	14.018	0.397	6.217	10.499	7.467	-9.81	31.239	-12.694	66.386
P5	thoracic	1	98.6	30	0.146	14.053	0.412	6.233	10.511	7.174	-10.389	31.313	-12.988	67.306
P5	thoracic	1	98.65	30	0.182	14.075	0.422	6.243	10.519	6.955	-10.852	31.363	-11.675	68.84
P5	thoracic	1	98.7	30	0.117	14.089	0.429	6.249	10.523	6.781	-11.193	31.392	-9.442	69.976
P5	thoracic	1	98.75	30	0.182	14.095	0.431	6.252	10.525	6.691	-11.331	31.404	-7.45	70.915
P5	thoracic	1	98.8	30	0.158	14.095	0.431	6.252	10.525	6.643	-11.391	31.405	-7.91	70.669
P5	thoracic	1	98.85	30	0.177	14.09	0.429	6.249	10.523	6.615	-11.428	31.394	-9.605	69.524
P5	thoracic	1	98.9	30	0.169	14.083	0.426	6.246	10.521	6.595	-11.463	31.38	-10.952	68.328
P5	thoracic	1	98.95	30	0.173	14.073	0.422	6.242	10.518	6.609	-11.437	31.358	-11.139	67.846
P5	thoracic	1	99	30	0.163	14.061	0.416	6.236	10.514	6.624	-11.411	31.331	-10.207	68.21
P5	thoracic	1	99.05	30	0.168	14.046	0.41	6.23	10.509	6.624	-11.417	31.3	-8.816	68.598
P5	thoracic	1	99.1	30	0.178	14.023	0.399	6.22	10.501	6.62	-11.434	31.247	-8.511	68.761
P5	thoracic	1	99.15	30	0.16	13.999	0.389	6.209	10.493	6.601	-11.499	31.193	-9.687	67.98
P5	thoracic	1	99.2	30	0.111259	13.987	0.383	6.204	10.489	6.565	-11.619	31.166	-11.142	66.99
P5	thoracic	1	99.25	30	0.11724	13.985	0.382	6.203	10.488	6.536	-11.704	31.161	-11.661	66.424
P5	thoracic	1	99.3	30	0.1172	13.984	0.382	6.202	10.488	6.539	-11.68	31.159	-11.124	66.064
P5	thoracic	1	99.35	30	0.11713	13.983	0.381	6.202	10.488	6.562	-11.61	31.159	-9.68	66.312
P5	thoracic	1	99.4	30	0.568	13.986	0.382	6.203	10.488	6.564	-11.601	31.165	-8.629	66.612
P5	thoracic	1	99.45	30	0.187	13.99	0.385	6.205	10.49	6.545	-11.656	31.176	-9.246	66.36
P5	thoracic	1	99.5	30	0.199	13.998	0.388	6.208	10.493	6.526	-11.713	31.193	-10.755	65.925
P5	thoracic	1	99.55	30	0.158	14.008	0.392	6.213	10.496	6.527	-11.723	31.215	-11.845	65.745
P5	thoracic	1	99.6	30	0.187	14.023	0.399	6.219	10.501	6.533	-11.73	31.247	-11.843	66.297
P5	thoracic	1	99.65	30	0.166	14.041	0.407	6.227	10.507	6.536	-11.754	31.285	-10.432	67.311
P5	thoracic	1	99.7	30	0.184	14.052	0.412	6.232	10.51	6.543	-11.761	31.309	-9.029	67.918
P5	thoracic	1	99.75	30	0.149	14.06	0.416	6.236	10.513	6.53	-11.816	31.329	-8.954	68.227
P5	thoracic	1	99.8	30	0.193	14.072	0.421	6.241	10.517	6.501	-11.918	31.355	-10.308	67.913
P5	thoracic	1	99.85	30	0.131	14.089	0.428	6.249	10.523	6.491	-11.97	31.392	-11.706	67.706
P5	thoracic	1	99.9	30	0.175	14.106	0.436	6.256	10.529	6.517	-11.921	31.43	-12.083	67.514
[truncated: 68,318 more rows]

## Sheet: scTS_aveKinematics_COP_Fig.3
Subject_ID	StimSite_T11(1)_L1(2)	Timepoint	ave_jointangle_L5S1	ave_jointangle_L4L3	ave_jointangle_L1T12	ave_jointangle_T9T8	ave_jointangle_T1C7	ave_jointangle_T8Head	ave_jointangle_PelvisT8	Norm_COP_AP	Norm_COP_ML
P5	1	baseline_preT11	15.2342	0.9395	6.7599	10.9055	3.4324	-25.5263	33.8989	0	0
P5	1	stim_on_T11	-4.2796	-7.7289	-1.9085	4.4053	16.8478	9.51501	-9.5064	58.9408	0.8499
P5	2	baseline_preL1	14.635	0.674	6.494	10.707	8.718	-12.6143	32.572	0	0
P5	2	stim_on_L1	-0.89	-6.221	-0.401	5.537	16.194	10.2475	-1.997	33.796	0.777
P14	1	baseline_preT11	26.259	5.8439	11.6643	14.5846	15.3128	7.7001	58.3514	0	0
P14	1	stim_on_T11	-12.6148	-11.4256	-5.6052	1.6356	27.2231	42.2685	-28.2203	54.0944	1.7827
P14	2	baseline_preL1	26.7893	6.0878	11.9082	14.7678	13.5414	2.6376	59.4804	0	0
P14	2	stim_on_L1	-3.3341	-7.3076	-1.4872	4.722	26.5133	40.2441	-7.4307	38.2185	-0.6899
P4	1	baseline_preT11	16.074	1.339	7.16	11.216	5.891	-21.655	35.811	0	0
P4	1	stim_on_T11	10.261	-1.26	4.56	9.259	11.25	-4.382	22.788	9.696	9.315
P4	2	baseline_preL1	13.7569	0.3067	6.1272	10.4342	10.2585	-8.1744	30.4236	0	0
P4	2	stim_on_L1	12.4088	-0.2948	5.5256	9.9836	10.6421	-6.6991	27.4556	15.4837	2.913
P23	1	baseline_preT11
P23	1	stim_on_T11	7.2438	-2.6063	3.2141	8.2478	14.4977	5.512	16.0986	5.0875	-11.5196
P23	2	baseline_preL1	17.9374	2.1451	7.9656	11.8139	9.3872	-10.8215	39.992	0	0
P23	2	stim_on_L1	1.3147	-5.2435	0.5769	6.2677	14.8062	6.2357	2.952	12.6064	4.8165
P49	1	baseline_preT11	37.8571	17.0331	1.7451	7.5655	11.5112	13.6178	17.4108	0	0
P49	1	stim_on_T11	35.1431	15.8148	1.2022	7.0226	11.1033	16.2834	18.1773	-24.0236	5.5285
P49	2	baseline_preL1	42.1352	18.9378	2.5884	8.4088	12.1436	17.1445	18.9198	0	0
P49	2	stim_on_L1	31.2892	14.0816	0.4348	6.2552	10.5286	12.7498	18.4697	61.514	24.8911
P34	1	baseline_preT11	14.8589	0.7776	10.7863	6.5981	11.069	-4.41665	33.0551	0	0
P34	1	stim_on_T11	-3.8022	-7.5229	4.5601	-1.7025	16.3706	12.8686	-8.4116	38.2326	40.4181
P34	2	baseline_preL1	17.148	1.7914	11.5465	7.6118	14.9888	7.65482	38.1913	0	0
P34	2	stim_on_L1	-5.3141	-8.196	4.0573	-2.3756	17.2596	14.3911	-11.8344	60.0248	-5.3187
P1	1	baseline_preT11	16.2604	1.3965	7.2169	11.2502	10.4406	-5.49254	36.217
P1	1	stim_on_T11	7.4926	-2.5007	3.3197	8.3265	19.6605	9.49701	16.7048
P1	2	baseline_preL1	14.077	0.4165	6.2369	10.5144	9.7144	-9.05986	31.4836
P1	2	stim_on_L1	6.4372	-2.9627	2.8578	7.9817	22.6511	27.7281	14.2897

## Sheet: DataDictionary
VariableName	Title	Unit_of_Measure	Description	DataType	PermittedValues	MinimumValue	MaximumValue
Subject_ID	Subject identifier		Unique identifiers for each subject in the dataset	Categorical	P49, P34, P23, P14, P4, P21, P1, P5
Age	Age of the subject	years	Age of the subject at start of experiment.	Numeric	3, 4, 5, 9, 13, 14	3	14
Injury_level	Spinal cord level of the injury		Spinal cord injury level as stated in the medical record	Categorical	cervical, thoracic
Injury_details	Other details referent to injury		Other details referent to the injury that might be relevant to understand the severity and type of injury performed	Free text
SATCO_score	Segmental assessment of trunk control (SATCO) score		Segmental Assessment of Trunk Control Score	numerical	0 -21	0	21
Day	experimental day number	day	day of the experiment, first, second or third.	numerical	1, 2, 3	3	1
Timepoint	timepoint within experiment		timepoint of outcome measures assessment within each experimental day, including: baseline_preT11 = upon participant arrival, before transcutaneous stimulation, participant in seated position; stim_on_T11 = with transcutaneous spinal stimulation at T11 (optional); baseline_preL1 = before transcutaneous stimulation at L1 stim (relevant for kinematics and center of pressure outcome measures on day …	categorical	baseline_preT11, stim_on_T11, preL1, stim_on_L1, stim_on_C5, stim_on_C5_T11_L1, stim_on_T11_L1, post
systolic_blood_pressure	Systolic blood pressure	mmHg	Systolic blood pressure monitored with ambulatory blood pressure monitor (ABPM-05,Meditech, Budapest, Hungary) at three mandatory timepoint within each experimental day baseline, stimulation on at multiple sites (T11 and L1 or C5, T11 and L1) and at the end of experiment; additional measures were taken if the particpant displayed signs of autonomic dysreflexia at any time point, such as facial fl…	numerical	80-140	140	80
diastolic_blood_pressure	Diastolic blood pressure	mmHg	Diastolic blood pressure monitored with ambulatory blood pressure monitor (ABPM-05,Meditech, Budapest, Hungary) at three mandatory timepoint within each experimental day baseline, stimulation on at multiple sites (T11 and L1 or C5, T11 and L1) and at the end of experiment; additional measures were taken if the particpant displayed signs of autonomic dysreflexia at any time point, such as facial f…	numerical	40-95	95	40
heart_rate	Heart rate	BPM	Heart rate (beats per minute = BPM) monitored with ambulatory blood pressure monitor (ABPM-05,Meditech, Budapest, Hungary) at three mandatory timepoint within each experimental day baseline, stimulation on at multiple sites (T11 and L1 or C5, T11 and L1) and at the end of experiment; additional measures were taken if the particpant displayed signs of autonomic dysreflexia at any time point, such …	numerical	65-140	140	65
count_incidende_pain	Count of pain incidence	number of events	number of times participant reports pain at any point during experiment	numerical	0, 1	1	0
pain_score_VAS	Visual Analogue Scale (VAS) pain score	score	intensity of pain assessed using Visual Analogue Scale (VAS) for participants above the age of 8 at three mandatory timepoint within each experimental day baseline, stimulation on at multiple sites (T11 and L1 or C5, T11 and L1) and at the end of experiment;	numerical	0-10	10	0
pain_score_FACES	FACES scale pain score	score	intensity of pain assessed using FACES scale for participants below the age of 8 at three mandatory timepoint within each experimental day baseline, stimulation on at multiple sites (T11 and L1 or C5, T11 and L1) and at the end of experiment;	numerical	0-10	10	0
count_incidence_MotorResponses	count of motor responses incidence	number of events	number of times participant displayed strong motor responses that could have potentially caused a loss of balance, usually refers to trunk, hip or knee extension	numerical	0, 1	1	0
count_incidence_SkinRedness	count of skin redness incidence	number of events	number of times participant had incidence of red skin under stimulating electrodes	numerical	0, 1	1	0
count_incidence_AutonomicDysreflexia	count of autonomic dysreflexia incidence	number of events	number of times a participant experienced autonomic dysreflexia, increase in systolic blood pressure over 20 mmHg above blood pressure measurment at baseline or the closest previous blood pressure measurment	numerical	0, 1	1	0
count_incidence_numbness	count of numbness incidence	number of events	number of times participant reported feeling numb in any region of the body during the experiment	numerical	0, 1	1	0
count_incidence_GooseBumps	count of goose bump incidence	number of events	number of times persistent goose bumps were observed on the particiapnts skin during scTS	numerical	0, 1	1
compliance_attend1_noAttend0	compliance rate	number of events	attendance and completion of each of the three experiments	numerical	0, 1	1	0
ExpCondition	Experimental condition		A condition/event during which trunk kinematic data were collected: 1 - transcutaneous spinal cord stimulation optimization at T10 level, 2 - transcutaneous spinal cord stimulation optimization at L1 level, 3 - passive pelvic tilt performed by physical therapist without any additional support, while the participant was instructed to sit relaxed, 4 - passive pelvic tilt with additional assistance …	numerical	1, 2, 3, 4, 5	3	1
Time	Time	seconds	Continuous time or a running clock for the duration of the trial	numerical	0 - 469.65	469.65	0
StimFreq	Stimulation frequency	Hz	Stimulation frequency during stimulation optimization	numerical	15, 30	30	15
ManualPulse	Manual pulse	mA	manual pulse was used to indicate a ramp up in intensity which was increased in 10 mA increments. Whole numbers (10, 20, 30, 40 etc) are the intensity of stimulation at that point in experiment. The rest of the values (< 1) are baseline noise of the constant voltage for the manual pulse button that was syncronized with the rest of the acquired data (kinematics, center of pressure) to mark the ons…	numerical	(-0.5)-180	-0.5654	180
L5S1	L5S1 joint angle	degrees	raw kinematic data of the L5S1 joint segment	numerical	(-13.7) - 33.34	-13.686	33.3394
L4L3	L4L3 joint angle	degrees	raw kinematic data of the L4L3 joint segment	numerical	(-11.9) - 8.97	-11.894	8.97836
L1T12	L1T12 joint angle	degrees	raw kinematic data of the L1T12 joint segment	numerical	(-6.07) - 14.8	-6.073	14.7986
T9T8	T9T8 joint angle	degrees	raw kinematic data of the T9T8 joint segment	numerical	1.28 - 16.94	1.286	16.9437
T1C7	T1C7 joint angle	degrees	raw kinematic data of the T1C7 joint segment	numerical	(-11.25) - 39.22	-11.2528	39.223
T8Head	T8Head joint angle	degrees	raw kinematic data of the T8Head joint segment	numerical	(-67.80) - 76.83	-67.8006	76.838
PelvisT8	PelvisT8 joint angle	degrees	raw kinematic data of the PelvisT8 joint segment	numerical	(-30.73) - 74.96	-30.73	74.9607
COP_AP	Anteroposterior center of pressure displacement	mm	raw anteroposterior center of pressure displacement data	numerical	(-1647.8) - 2076.2	-1647.8	2076.18
COP_ML	Mediolateral center of pressure displacement	mm	raw mediolateral center of pressure displacement data	numerical	(-910.3) - 1158.91	-910.326	1158.91
Timepoint	timepoint within experiment		timepoint of outcome measures assessment within each experimental day, including: baseline_preT11 = upon participant arrival, before transcutaneous stimulation, participant in seated position; stim_on_T11 = with transcutaneous spinal stimulation at T11 (optional); baseline_preL1 = before transcutaneous stimulation at L1 stim (relevant for kinematics and center of pressure outcome measures on day …	categorical	baseline_preT11, stim_on_T11, preL1, stim_on_L1, stim_on_C5, stim_on_C5_T11_L1, stim_on_T11_L1, post
ave_jointangle_L5S1	average joint angle at L5S1 trunk segment	degrees	3D Kinematics (angular excursions) were measured using MVN BIOMECH Awinda MTW2-3A7G6 sensors (Xsens Technologies B.V. Enschede, Netherlands). The data was sampled at 60Hz and collected in MVN: 2019.2.1 software (XML format), mean flexion/extension angles (generated using a Kalman filter (Xsens Kalman Filter, XKF) from a 3D reconstruction of body segment position of the L5S1 trunk segment was calc…	numerical	-20 to 50	50	-20
ave_jointangle_L4L3	average joint angle L4L3 trunk segment	degrees	3D Kinematics (angular excursions) were measured using MVN BIOMECH Awinda MTW2-3A7G6 sensors (Xsens Technologies B.V. Enschede, Netherlands). The data was sampled at 60Hz and collected in MVN: 2019.2.1 software (XML format), mean flexion/extension angles (generated using a Kalman filter (Xsens Kalman Filter, XKF) from a 3D reconstruction of body segment position of the L4L3 trunk segment was calc…	numerical	-15 to 20	20	-15
ave_jointangle_L1T12	average joint angle L1T12 trunk segment	degrees	3D Kinematics (angular excursions) were measured using MVN BIOMECH Awinda MTW2-3A7G6 sensors (Xsens Technologies B.V. Enschede, Netherlands). The data was sampled at 60Hz and collected in MVN: 2019.2.1 software (XML format), mean flexion/extension angles (generated using a Kalman filter (Xsens Kalman Filter, XKF) from a 3D reconstruction of body segment position of the L1T12 trunk segment was cal…	numerical	-10 to 20	20	-10
ave_jointangle_T9T8	average joint angle T9T8 trunk segment	degrees	3D Kinematics (angular excursions) were measured using MVN BIOMECH Awinda MTW2-3A7G6 sensors (Xsens Technologies B.V. Enschede, Netherlands). The data was sampled at 60Hz and collected in MVN: 2019.2.1 software (XML format), mean flexion/extension angles (generated using a Kalman filter (Xsens Kalman Filter, XKF) from a 3D reconstruction of body segment position of T9T8 trunk segment was calculat…	numerical	5 to 35	35	5
ave_jointangle_T1C7	average joint angle T1C7 trunk segment	degrees	3D Kinematics (angular excursions) were measured using MVN BIOMECH Awinda MTW2-3A7G6 sensors (Xsens Technologies B.V. Enschede, Netherlands). The data was sampled at 60Hz and collected in MVN: 2019.2.1 software (XML format), mean flexion/extension angles (generated using a Kalman filter (Xsens Kalman Filter, XKF) from a 3D reconstruction of body segment position of the T1C7 trunk segment was calc…	numerical	- 10 to 45	45	-10
ave_jointangle_PelvisT8	average joint angle PelvisT8 trunk segment	degrees	3D Kinematics (angular excursions) were measured using MVN BIOMECH Awinda MTW2-3A7G6 sensors (Xsens Technologies B.V. Enschede, Netherlands). The data was sampled at 60Hz and collected in MVN: 2019.2.1 software (XML format), mean flexion/extension angles (generated using a Kalman filter (Xsens Kalman Filter, XKF) from a 3D reconstruction of body segment position of the T8-Pelvis trunk segment was…	numerical	-30 to 50	50	-30
ave_jointangle_T8Head	average joint angle T8Head trunk segment	degrees	3D Kinematics (angular excursions) were measured using MVN BIOMECH Awinda MTW2-3A7G6 sensors (Xsens Technologies B.V. Enschede, Netherlands). The data was sampled at 60Hz and collected in MVN: 2019.2.1 software (XML format), mean flexion/extension angles (generated using a Kalman filter (Xsens Kalman Filter, XKF) from a 3D reconstruction of body segment position of the head-T8 trunk segment was c…	numerical	-30 to 45	45	-30
Norm_COP_AP	Normalized cente of pressure displacement in anteroposterior direction	mm	Anteroposterior center of pressure displacements were measured using force plate (Burtec, FP4060-NC-1000). Center of pressure data, sampled at 2000Hz, was acquired in NccHReflex (Labview, National instruments) in binary (.bin) format. COP was quantified as a change from COP values acquired during 10 seconds of baseline sitting to the COP values during sitting with individualized optimal transcuta…	numerical	0 -60	60	0
Norm_COP_ML	Normalized center of pressure displacement in mediolateral direction	mm	Mediolateral center of pressure displacements were measured using force plate (Burtec, FP4060-NC-1000). Center of pressure data, sampled at 2000Hz, was acquired in NccHReflex (Labview, National instruments) in binary (.bin) format. COP was quantified as a change from COP values acquired during 10 seconds of baseline sitting to the COP values during sitting with individualized optimal transcutaneo…	numerical	0-40	40	0

## Sheet: scTS_rawkinematicsCOP_SupplFig1
Subject_ID	Injury_level	ExpCondition	StimFreq	NormalizedTime	L5S1	L4L3	L1T12	T9T8	T1C7	PelvisT8	T8HEAD	COP-X	COP-Y	ManualPulse
P14	cervical	5	30	0.0247409	26.6265	6.0171	11.8376	14.7166	15.9043	59.1992	9.32203	5.09476	-36.1974	8.64923
P14	cervical	5	30	0.0747409	26.6288	6.0179	11.838	14.717	15.8548	59.2063	9.17705	4.90699	-36.0963	8.64287
P14	cervical	5	30	0.124741	26.6282	6.01763	11.838	14.717	15.843	59.2068	9.13812	4.87795	-36.1785	8.63964
P14	cervical	5	30	0.174741	26.6308	6.01861	11.839	14.7177	15.8399	59.2111	9.12185	4.97447	-36.2739	4.11014
P14	cervical	5	30	0.224741	26.6397	6.02246	11.8429	14.7207	15.8025	59.2294	9.00452	4.70461	-35.8736	0.074364
P14	cervical	5	30	0.274741	26.6557	6.02951	11.8499	14.7258	15.7263	59.2648	8.77788	4.80825	-36.4444	-0.00175841
P14	cervical	5	30	0.324741	26.6715	6.03639	11.8569	14.731	15.6136	59.2994	8.447	5.58212	-37.3686	-0.00919266
P14	cervical	5	30	0.374741	26.6664	6.03406	11.8545	14.7291	15.5152	59.2862	8.14982	6.32596	-38.3736	-0.014627
P14	cervical	5	30	0.424741	26.6453	6.0249	11.8453	14.7224	15.3902	59.2354	7.74764	6.70036	-39.1402	-0.018263
P14	cervical	5	30	0.474741	26.6351	6.02059	11.841	14.7191	15.1289	59.207	6.91723	7.08639	-39.7439	-0.0191345
P14	cervical	5	30	0.524741	26.6221	6.01529	11.8357	14.715	14.8119	59.1738	5.92206	7.21029	-40.5113	-0.0233241
P14	cervical	5	30	0.574741	26.5956	6.00349	11.824	14.7061	14.5119	59.1115	4.99919	7.18749	-41.0165	-0.019263
P14	cervical	5	30	0.624741	26.5804	5.99685	11.8173	14.7011	14.1546	59.0756	3.92759	7.04972	-41.2631	-0.022208
P14	cervical	5	30	0.674741	26.5772	5.99536	11.8157	14.6999	13.7305	59.0645	2.67026	6.514	-40.9651	-0.0181407
P14	cervical	5	30	0.724741	26.5683	5.9919	11.8123	14.6975	13.3026	59.0414	1.41125	6.027	-40.8229	-0.0170275
P14	cervical	5	30	0.774741	26.5641	5.99085	11.8111	14.6967	12.8681	59.0282	0.142403	5.91895	-40.5171	-0.0223609
P14	cervical	5	30	0.824741	26.5814	5.99981	11.8203	14.7035	12.4063	59.0647	-1.21235	5.19097	-40.1023	-0.0200214
P14	cervical	5	30	0.874741	26.62	6.01838	11.8388	14.7175	11.9207	59.1482	-2.6466	5.22071	-39.9065	-0.0165412
P14	cervical	5	30	0.924741	26.6599	6.03715	11.8576	14.7317	11.4656	59.2356	-3.98789	4.67382	-39.4303	-0.019581
P14	cervical	5	30	0.974741	26.6751	6.04467	11.8652	14.7373	11.104	59.2691	-5.05676	4.90392	-38.7994	-0.0203792
P14	cervical	5	30	1.02475	26.6656	6.04071	11.8612	14.7345	10.8506	59.2456	-5.81918	5.25444	-38.3668	-0.0197553
P14	cervical	5	30	1.07475	26.6779	6.0464	11.8669	14.7388	10.5885	59.2711	-6.61391	5.33366	-37.743	-0.0207186
P14	cervical	5	30	1.12475	26.7404	6.07457	11.8951	14.76	10.2353	59.4089	-7.68331	5.2637	-36.6477	-0.0199877
P14	cervical	5	30	1.17475	26.8176	6.10995	11.9304	14.7865	9.89611	59.576	-8.73198	5.36966	-34.6452	-0.0208349
P14	cervical	5	30	1.22475	26.8826	6.14046	11.9609	14.8095	9.64843	59.7117	-9.52386	5.31858	-32.051	-0.0206789
P14	cervical	5	30	1.27475	26.9537	6.17355	11.994	14.8342	9.40978	59.8593	-10.2629	4.49468	-29.9266	-0.0209847
P14	cervical	5	30	1.32475	27.0319	6.20962	12.0301	14.8613	9.11263	60.0237	-11.1338	4.30835	-28.0892	-0.0214066
P14	cervical	5	30	1.37475	27.0983	6.24039	12.0608	14.8844	8.78215	60.1606	-12.0703	4.35475	-26.9622	-0.0201529
P14	cervical	5	30	1.42475	27.1433	6.26166	12.0821	14.9002	8.45066	60.2501	-12.9986	5.12782	-26.6023	-0.0208226
P14	cervical	5	30	1.47475	27.1592	6.26982	12.0902	14.9063	8.18815	60.2754	-13.7289	6.00988	-27.3285	-0.0200826
P14	cervical	5	30	1.52475	27.1707	6.27573	12.0961	14.9107	7.98043	60.293	-14.2992	6.69523	-28.3903	-0.0202079
P14	cervical	5	30	1.57475	27.1922	6.28587	12.1064	14.9183	7.78263	60.3355	-14.8362	6.84251	-29.7051	-0.0217217
P14	cervical	5	30	1.62475	27.2245	6.30049	12.1209	14.9293	7.58945	60.4055	-15.353	7.10373	-30.8419	-0.0204343
P14	cervical	5	30	1.67475	27.2735	6.32214	12.1426	14.9456	7.4125	60.519	-15.8036	7.73384	-31.499	-0.0210214
P14	cervical	5	30	1.72475	27.3435	6.35304	12.1735	14.9688	7.21922	60.6847	-16.2892	7.65217	-31.6876	-0.0184098
P14	cervical	5	30	1.77475	27.4221	6.3882	12.2086	14.9955	6.97819	60.8712	-16.9323	7.97481	-31.384	-0.0224985
P14	cervical	5	30	1.82475	27.4852	6.41675	12.2372	15.0171	6.72226	61.0226	-17.6358	8.26014	-30.3113	-0.0217033
P14	cervical	5	30	1.87475	27.5066	6.42678	12.2473	15.025	6.4953	61.077	-18.2642	8.22451	-29.5979	-0.0197798
P14	cervical	5	30	1.92475	27.4891	6.41924	12.2396	15.0191	6.30666	61.0364	-18.7946	8.73017	-28.3828	-0.021162
P14	cervical	5	30	1.97475	27.4628	6.40739	12.2278	15.0103	6.13364	60.9719	-19.2917	8.84793	-27.2468	-0.0211101
P14	cervical	5	30	2.02475	27.4415	6.39748	12.2179	15.0026	5.97386	60.9182	-19.7589	8.46285	-26.2619	-0.0210581
P14	cervical	5	30	2.07475	27.4258	6.38981	12.2103	14.9967	5.83631	60.8827	-20.161	8.12177	-25.5403	-0.021474
P14	cervical	5	30	2.12475	27.4069	6.38076	12.2011	14.9901	5.71059	60.8527	-20.5233	7.936	-24.7518	-0.019474
P14	cervical	5	30	2.17475	27.3767	6.36699	12.1875	14.98	5.57948	60.8014	-20.8988	7.73819	-24.0939	-0.0204863
P14	cervical	5	30	2.22475	27.3276	6.34524	12.1656	14.9638	5.46182	60.702	-21.228	7.31575	-23.5399	-0.0220611
P14	cervical	5	30	2.27475	27.2523	6.31209	12.1326	14.9391	5.38591	60.5322	-21.4431	7.39778	-23.0851	-0.0209175
P14	cervical	5	30	2.32475	27.1471	6.26546	12.0859	14.9039	5.40631	60.2884	-21.3974	8.44583	-22.9406	-0.0215107
P14	cervical	5	30	2.37475	27.0294	6.21284	12.0333	14.8643	5.6064	60.0182	-20.8355	9.18448	-23.3432	-0.0206055
P14	cervical	5	30	2.42475	26.9742	6.18797	12.0085	14.8455	5.85695	59.8918	-20.1162	9.38241	-24.6207	-0.0202294
P14	cervical	5	30	2.47475	27.0076	6.20281	12.0233	14.8567	6.00838	59.9668	-19.6694	9.92952	-25.7033	-0.0218593
P14	cervical	5	30	2.52475	27.0627	6.2272	12.0476	14.8751	6.15766	60.0949	-19.2196	9.52537	-25.315	-0.0207829
P14	cervical	5	30	2.57475	27.0807	6.23511	12.0556	14.8811	6.35934	60.1399	-18.6229	8.66247	-25.0563	-0.020104
P14	cervical	5	30	2.62475	27.0609	6.22629	12.0467	14.8744	6.53566	60.0978	-18.1082	8.93874	-24.6582	-0.0227614
P14	cervical	5	30	2.67475	27.0417	6.21781	12.0383	14.8682	6.59296	60.0542	-17.9429	9.33746	-23.739	-0.022263
P14	cervical	5	30	2.72475	27.0342	6.21471	12.0352	14.8659	6.58492	60.0368	-17.9762	10.5198	-23.5544	-0.0224709
P14	cervical	5	30	2.77475	27.0242	6.21013	12.0306	14.8623	6.61833	60.0117	-17.8917	11.4433	-24.092	-0.022159
P14	cervical	5	30	2.82475	27.0082	6.20306	12.0235	14.857	6.70058	59.9744	-17.6599	11.6014	-24.8651	-0.0206238
P14	cervical	5	30	2.87475	27.001	6.19988	12.0202	14.8548	6.76002	59.957	-17.488	11.2805	-24.7233	-0.0213364
P14	cervical	5	30	2.92475	26.9934	6.19659	12.017	14.8522	6.78413	59.9399	-17.409	10.25	-24.6407	-0.0201437
P14	cervical	5	30	2.97475	26.9726	6.18731	12.0078	14.8451	6.81065	59.8924	-17.3234	9.24301	-24.1168	-0.0200826
P14	cervical	5	30	3.02475	26.9436	6.17441	11.9948	14.8354	6.84439	59.8271	-17.2266	9.31669	-23.3682	-0.0212721
P14	cervical	5	30	3.07475	26.9186	6.16308	11.9834	14.827	6.86347	59.7731	-17.1735	9.71428	-22.7827	-0.0220764
P14	cervical	5	30	3.12475	26.9024	6.15539	11.9758	14.8212	6.87306	59.7404	-17.1466	8.96734	-22.8845	-0.023575
P14	cervical	5	30	3.17475	26.8948	6.15148	11.9719	14.8184	6.87997	59.7286	-17.1267	8.26713	-23.2453	-0.0213976
P14	cervical	5	30	3.22475	26.8932	6.15031	11.971	14.8175	6.88794	59.7298	-17.1032	7.9321	-23.7857	-0.0206025
P14	cervical	5	30	3.27475	26.8987	6.15222	11.9727	14.819	6.89622	59.7449	-17.0795	8.03511	-24.4197	-0.0212905
P14	cervical	5	30	3.32475	26.9082	6.15608	11.9765	14.8216	6.90484	59.7683	-17.0556	7.63227	-24.9775	-0.0198196
P14	cervical	5	30	3.37475	26.9223	6.16211	11.9825	14.8262	6.90408	59.8015	-17.0588	7.35901	-25.052	-0.0245566
P14	cervical	5	30	3.42475	26.9508	6.17446	11.9949	14.8355	6.87138	59.8682	-17.1515	7.43587	-25.5021	-0.0210917
P14	cervical	5	30	3.47475	26.9775	6.18607	12.0065	14.8442	6.84672	59.93	-17.2224	7.84638	-25.9661	-0.0212232
P14	cervical	5	30	3.52475	26.9896	6.19138	12.0118	14.8481	6.86122	59.9577	-17.1837	7.97894	-26.5189	-0.0208104
P14	cervical	5	30	3.57475	26.9934	6.19278	12.0135	14.849	6.89663	59.9665	-17.0833	8.18723	-26.6793	-0.0204404
P14	cervical	5	30	3.62475	26.9906	6.1916	12.012	14.8482	6.94631	59.9621	-16.9428	8.25165	-27.1309	-0.0215718
P14	cervical	5	30	3.67475	26.9929	6.1926	12.013	14.849	6.97435	59.9659	-16.8658	8.14256	-27.4511	-0.021578
P14	cervical	5	30	3.72475	26.9975	6.19471	12.015	14.8507	6.98578	59.9743	-16.8354	8.05249	-27.4269	-0.0202844
P14	cervical	5	30	3.77475	26.9948	6.19316	12.0136	14.8493	7.01074	59.9658	-16.7656	7.95783	-27.3417	-0.0218562
P14	cervical	5	30	3.82475	26.9848	6.18831	12.0087	14.8457	7.04984	59.9437	-16.6503	7.97721	-27.227	-0.0197645
P14	cervical	5	30	3.87475	26.9769	6.18412	12.0046	14.8427	7.08556	59.9285	-16.5369	7.84074	-26.9289	-0.0206667
P14	cervical	5	30	3.92475	26.9735	6.18209	12.0026	14.8412	7.1065	59.9258	-16.4623	7.78809	-26.5229	-0.0210703
P14	cervical	5	30	3.97475	26.972	6.18094	12.0013	14.84	7.11948	59.9272	-16.4117	7.87212	-26.2171	-0.0202721
P14	cervical	5	30	4.02475	26.9739	6.18138	12.0019	14.8406	7.12994	59.936	-16.3734	7.96134	-25.6747	-0.0212049
P14	cervical	5	30	4.07475	26.9771	6.18266	12.0032	14.8416	7.14006	59.9465	-16.34	7.96855	-25.4945	-0.0202783
P14	cervical	5	30	4.12475	26.9826	6.18487	12.0053	14.8433	7.14279	59.9608	-16.3277	7.83163	-25.1522	-0.0213058
P14	cervical	5	30	4.17475	26.9927	6.18911	12.0096	14.8462	7.134	59.9859	-16.3472	7.72471	-25.0171	-0.0209817
P14	cervical	5	30	4.22475	27.0016	6.19263	12.0132	14.8488	7.12557	60.0085	-16.3649	7.74209	-24.8588	-0.0192386
P14	cervical	5	30	4.27475	26.9982	6.19086	12.0113	14.8475	7.14016	60.0037	-16.3179	7.75004	-24.6857	-0.0201376
P14	cervical	5	30	4.32475	26.9847	6.18486	12.0053	14.8433	7.1779	59.9739	-16.2085	7.72172	-24.6124	-0.0233669
P14	cervical	5	30	4.37475	26.9693	6.17797	11.9985	14.838	7.21448	59.9384	-16.1005	7.47537	-24.0395	-0.0210458
P14	cervical	5	30	4.42475	26.9459	6.16764	11.988	14.8302	7.25761	59.8842	-15.9791	7.60262	-23.5701	-0.0218899
P14	cervical	5	30	4.47475	26.9116	6.15259	11.973	14.8189	7.30881	59.8032	-15.8409	7.36528	-23.4966	-0.0199449
P14	cervical	5	30	4.52475	26.8825	6.13982	11.9603	14.8093	7.34499	59.735	-15.7451	7.31974	-23.3468	-0.0212752
P14	cervical	5	30	4.57475	26.8804	6.13881	11.9592	14.8085	7.35012	59.7287	-15.7369	7.21886	-23.2974	-0.0229572
P14	cervical	5	30	4.62475	26.9	6.14734	11.9678	14.8148	7.34758	59.7717	-15.7491	7.13225	-23.1436	-0.0210489
P14	cervical	5	30	4.67475	26.9323	6.16152	11.9819	14.8255	7.35376	59.843	-15.7387	6.97266	-23.3587	-0.0212691
P14	cervical	5	30	4.72475	26.9727	6.17933	11.9998	14.8388	7.3631	59.9328	-15.7168	6.9905	-23.5474	-0.0208532
P14	cervical	5	30	4.77475	27.0051	6.19351	12.0139	14.8493	7.39346	60.0059	-15.6313	6.89948	-23.7638	-0.0203119
P14	cervical	5	30	4.82475	27.0244	6.20186	12.0223	14.8558	7.44573	60.0517	-15.4783	6.80142	-23.7944	-0.0217614
P14	cervical	5	30	4.87475	27.0394	6.20845	12.0289	14.8605	7.48857	60.0863	-15.3484	6.99195	-24.0888	-0.0209235
P14	cervical	5	30	4.92475	27.0553	6.2154	12.0359	14.8659	7.51325	60.1217	-15.2703	7.16543	-24.8517	-0.0227951
P14	cervical	5	30	4.97475	27.0735	6.22346	12.0439	14.8717	7.53552	60.1608	-15.2047	7.10891	-25.1861	-0.0219786
P14	cervical	5	30	5.02475	27.0898	6.23096	12.0513	14.8775	7.55953	60.1946	-15.1397	7.01625	-26.0771	-0.0198502
P14	cervical	5	30	5.07475	27.0975	6.23461	12.0549	14.8804	7.58896	60.2092	-15.0592	6.74576	-26.3817	-0.0215565
P14	cervical	5	30	5.12475	27.0977	6.23502	12.055	14.8809	7.61836	60.2075	-14.9731	6.32178	-26.6686	-0.0213639
P14	cervical	5	30	5.17475	27.0917	6.23276	12.0532	14.879	7.63712	60.1935	-14.9148	5.93588	-26.8053	-0.0211712
P14	cervical	5	30	5.22475	27.0798	6.22777	12.0482	14.8752	7.65884	60.1653	-14.851	5.69712	-26.2628	-0.0232875
P14	cervical	5	30	5.27475	27.082	6.22886	12.0493	14.8759	7.65596	60.1687	-14.8615	5.43485	-25.9663	-0.0199297
P14	cervical	5	30	5.32475	27.097	6.23571	12.0561	14.8812	7.63088	60.2002	-14.9433	5.29543	-25.7503	-0.0211254
P14	cervical	5	30	5.37475	27.101	6.23792	12.058	14.8823	7.63291	60.2074	-14.9514	5.3495	-25.4222	-0.0200673
P14	cervical	5	30	5.42475	27.1009	6.23792	12.058	14.882	7.65506	60.2038	-14.8976	4.96216	-25.061	-0.0201529
P14	cervical	5	30	5.47475	27.0958	6.23563	12.056	14.881	7.68382	60.1889	-14.8225	4.95617	-24.2181	-0.0222568
P14	cervical	5	30	5.52475	27.0779	6.22791	12.0483	14.8751	7.72136	60.1467	-14.7181	4.83614	-23.5203	-0.0210765
P14	cervical	5	30	5.57475	27.0505	6.216	12.0365	14.8662	7.76505	60.0831	-14.5947	4.73852	-22.8487	-0.0204893
P14	cervical	5	30	5.62475	27.0271	6.20579	12.0262	14.8584	7.80576	60.0282	-14.4798	4.96511	-22.3538	-0.0218777
P14	cervical	5	30	5.67475	27.0142	6.2002	12.0206	14.8544	7.85156	59.9977	-14.3493	4.97441	-22.069	-0.0188624
P14	cervical	5	30	5.72475	27.0026	6.19496	12.0154	14.8503	7.90554	59.971	-14.1904	5.08492	-22.1569	-0.0204618
P14	cervical	5	30	5.77475	26.9883	6.18826	12.0087	14.8452	7.95432	59.9382	-14.0433	5.11588	-22.4929	-0.0209297
P14	cervical	5	30	5.82475	26.973	6.18127	12.0017	14.84	7.98459	59.9042	-13.947	5.53768	-23.0693	-0.0195688
P14	cervical	5	30	5.87475	26.952	6.17179	11.9922	14.8328	8.00433	59.8574	-13.8827	5.33656	-23.6027	-0.0215015
P14	cervical	5	30	5.92475	26.9253	6.15983	11.9803	14.8238	8.0166	59.7965	-13.841	5.33884	-23.8636	-0.0196208
P14	cervical	5	30	5.97475	26.8994	6.14837	11.9688	14.8152	8.02339	59.738	-13.8137	5.15007	-23.624	-0.0212538
P14	cervical	5	30	6.02475	26.8738	6.13713	11.9575	14.8068	8.03752	59.6798	-13.7669	4.88979	-23.5396	-0.0206789
P14	cervical	5	30	6.07475	26.8551	6.12888	11.9493	14.8005	8.05221	59.6364	-13.723	4.46298	-23.2556	-0.0197278
P14	cervical	5	30	6.12475	26.8552	6.12892	11.9494	14.8005	8.04638	59.6366	-13.7367	4.07922	-23.5762	-0.02037
P14	cervical	5	30	6.17475	26.8627	6.13218	11.9526	14.803	8.04259	59.6533	-13.7468	3.69092	-23.7328	-0.0202294
P14	cervical	5	30	6.22475	26.8629	6.1323	11.9527	14.803	8.06627	59.6524	-13.6831	3.5456	-24.0863	-0.0205474
P14	cervical	5	30	6.27475	26.8593	6.1307	11.9511	14.8019	8.0983	59.6427	-13.5964	3.42389	-24.1417	-0.0209755
P14	cervical	5	30	6.32475	26.8534	6.12816	11.9486	14.7998	8.13238	59.6282	-13.5014	3.37944	-24.2437	-0.0206116
P14	cervical	5	30	6.37475	26.8469	6.12527	11.9456	14.7977	8.1814	59.6135	-13.3577	3.30712	-23.9295	-0.0205045
P14	cervical	5	30	6.42475	26.8442	6.1239	11.9442	14.797	8.25113	59.6064	-13.1494	3.26985	-23.3914	-0.0205993
P14	cervical	5	30	6.47475	26.8525	6.12771	11.9481	14.7995	8.30566	59.6258	-12.9852	3.33609	-23.1088	-0.0197187
P14	cervical	5	30	6.52475	26.8633	6.13234	11.9528	14.8031	8.33752	59.6515	-12.8864	3.13284	-23.0962	-0.0217981
P14	cervical	5	30	6.57475	26.8642	6.1326	11.953	14.8034	8.3652	59.6558	-12.7966	3.05315	-23.2192	-0.0207492
P14	cervical	5	30	6.62475	26.8595	6.13007	11.9506	14.8014	8.37904	59.6463	-12.7465	3.11335	-23.4923	-0.0194372
P14	cervical	5	30	6.67475	26.8602	6.13015	11.9506	14.8014	8.3682	59.6505	-12.7674	2.73164	-23.8728	-0.021737
P14	cervical	5	30	6.72475	26.8698	6.1343	11.9547	14.8046	8.34337	59.6743	-12.8317	2.75601	-24.1928	-0.0194403
P14	cervical	5	30	6.77475	26.8804	6.13888	11.9593	14.8082	8.33345	59.7001	-12.8552	2.53219	-24.0247	-0.0216698
P14	cervical	5	30	6.82475	26.8923	6.14398	11.9645	14.8118	8.333	59.729	-12.8525	2.43613	-23.6949	-0.0224557
P14	cervical	5	30	6.87475	26.9061	6.14991	11.9704	14.8164	8.32732	59.7622	-12.865	2.37275	-23.3016	-0.0191131
P14	cervical	5	30	6.92475	26.9262	6.15869	11.9791	14.8229	8.30968	59.8094	-12.9157	2.09741	-23.1992	-0.0238624
P14	cervical	5	30	6.97475	26.9576	6.17249	11.9929	14.8333	8.28055	59.8834	-12.9999	1.77208	-23.0884	-0.0208838
P14	cervical	5	30	7.02475	26.9949	6.18891	12.0094	14.8457	8.25656	59.9698	-13.0693	1.8744	-23.0199	-0.0194404
P14	cervical	5	30	7.07475	27.0275	6.20348	12.0239	14.8567	8.255	60.045	-13.0761	2.03207	-22.8566	-0.0219021
P14	cervical	5	30	7.12475	27.0513	6.21409	12.0346	14.8647	8.26349	60.0987	-13.0517	1.91609	-22.776	-0.0198196
P14	cervical	5	30	7.17475	27.0685	6.22181	12.0423	14.8703	8.27169	60.1376	-13.0275	1.81561	-22.7446	-0.0212752
P14	cervical	5	30	7.22475	27.079	6.22638	12.0468	14.8738	8.28094	60.1608	-12.9985	1.88521	-22.6896	-0.0202875
P14	cervical	5	30	7.27475	27.0809	6.22732	12.0477	14.8746	8.29196	60.1654	-12.9614	1.82242	-22.9763	-0.0196146
P14	cervical	5	30	7.32475	27.0808	6.22721	12.0475	14.8745	8.29991	60.1662	-12.9349	1.77852	-22.9653	-0.0229449
P14	cervical	5	30	7.37475	27.0819	6.2279	12.048	14.875	8.31115	60.17	-12.9012	1.62003	-23.0103	-0.0201896
P14	cervical	5	30	7.42475	27.0811	6.22738	12.0478	14.8747	8.33726	60.17	-12.8221	1.52378	-23.1298	-0.0201621
P14	cervical	5	30	7.47475	27.0823	6.22782	12.0483	14.8751	8.36382	60.1738	-12.7432	1.2626	-23.3253	0.0278257
P14	cervical	5	30	7.52475	27.0875	6.22987	12.0503	14.8766	8.37769	60.1855	-12.701	1.20613	-23.3668	-0.040165
P14	cervical	5	30	7.57475	27.0903	6.23133	12.0517	14.8779	8.38764	60.1941	-12.67	0.963329	-23.5033	-0.0422906
P14	cervical	5	30	7.62475	27.091	6.2317	12.052	14.878	8.3973	60.1968	-12.6404	0.88774	-23.5844	-0.0270518
P14	cervical	5	30	7.67475	27.0909	6.23161	12.0519	14.878	8.40144	60.1977	-12.6256	0.672001	-23.2786	-0.0233425
P14	cervical	5	30	7.72475	27.0855	6.22879	12.0492	14.8758	8.40889	60.1848	-12.6005	0.818507	-23.4635	-0.0212262
P14	cervical	5	30	7.77475	27.0674	6.22071	12.0412	14.8697	8.43648	60.1449	-12.5173	0.744414	-23.4198	-0.0215719
P14	cervical	5	30	7.82475	27.0451	6.21074	12.0312	14.8622	8.47652	60.0953	-12.397	0.767477	-23.3192	-0.0228991
P14	cervical	5	30	7.87475	27.0289	6.20353	12.0239	14.8568	8.50752	60.0583	-12.3029	0.694975	-23.3803	-0.020688
P14	cervical	5	30	7.92475	27.021	6.19999	12.0203	14.8543	8.52545	60.0385	-12.2492	0.637181	-23.4597	-0.0194312
P14	cervical	5	30	7.97475	27.023	6.20108	12.0214	14.8551	8.52295	60.0416	-12.2568	0.792037	-23.4468	-0.0237247
P14	cervical	5	30	8.02475	27.0253	6.2025	12.0227	14.856	8.52186	60.0452	-12.2642	0.758168	-23.2826	-0.0186605
P14	cervical	5	30	8.07475	27.0194	6.19991	12.0203	14.8541	8.54458	60.028	-12.2037	0.931504	-23.2428	-0.0213089
P14	cervical	5	30	8.12475	27.0126	6.19698	12.0174	14.8518	8.56126	60.0097	-12.1569	1.08872	-23.1375	-0.0191896
P14	cervical	5	30	8.17475	27.007	6.19473	12.0151	14.85	8.56846	59.9953	-12.1365	1.30446	-23.2566	-0.0207706
P14	cervical	5	30	8.22475	26.9993	6.19137	12.0118	14.8474	8.58441	59.9757	-12.0905	1.28965	-23.3594	-0.0201773
P14	cervical	5	30	8.27475	26.9938	6.18878	12.0093	14.8453	8.6048	59.9602	-12.0298	1.52273	-23.3177	-0.0205627
P14	cervical	5	30	8.32475	26.99	6.18735	12.0078	14.8446	8.62633	59.9507	-11.963	1.4693	-23.3018	-0.0201376
P14	cervical	5	30	8.37475	26.9848	6.18497	12.0054	14.8428	8.65591	59.9373	-11.8719	1.50567	-23.236	-0.024529
P14	cervical	5	30	8.42475	26.9797	6.18272	12.0033	14.8411	8.67912	59.9251	-11.7994	1.46427	-23.341	-0.0191529
P14	cervical	5	30	8.47475	26.9781	6.18198	12.0021	14.8401	8.68446	59.9212	-11.7807	1.46804	-23.6792	-0.0211804
P14	cervical	5	30	8.52475	26.982	6.18339	12.0039	14.8415	8.67882	59.9288	-11.7948	1.53519	-23.4847	-0.0256484
P14	cervical	5	30	8.57475	26.9911	6.18745	12.0079	14.8445	8.67415	59.9493	-11.8082	1.53128	-23.358	-0.019263
P14	cervical	5	30	8.62475	27.0037	6.19302	12.0135	14.8485	8.68039	59.9766	-11.789	1.47793	-23.3602	-0.0224801
P14	cervical	5	30	8.67475	27.0165	6.19872	12.0191	14.8529	8.70988	60.0037	-11.704	1.51797	-23.2657	-0.0189114
P14	cervical	5	30	8.72475	27.0318	6.20565	12.026	14.858	8.76498	60.0369	-11.5461	1.34619	-23.0658	-0.0201804
P14	cervical	5	30	8.77475	27.0511	6.21428	12.0348	14.8645	8.83386	60.0782	-11.3457	1.05517	-23.0807	-0.0218684
P14	cervical	5	30	8.82475	27.0745	6.22475	12.0452	14.8722	8.88414	60.1289	-11.1987	1.15265	-23.0044	-0.0192538
P14	cervical	5	30	8.87475	27.1023	6.2372	12.0576	14.8817	8.88969	60.1899	-11.1831	1.11483	-23.0325	-0.0239235
P14	cervical	5	30	8.92475	27.1183	6.2442	12.0647	14.8869	8.88484	60.2237	-11.199	0.937222	-22.6719	2.83244
P14	cervical	5	30	8.97475	27.117	6.24378	12.0642	14.8865	8.89412	60.2197	-11.1726	1.0663	-22.7269	8.6462
P14	cervical	5	30	9.02475	27.1178	6.24425	12.0646	14.8869	8.8927	60.2203	-11.1745	0.842337	-22.6794	8.64194
P14	cervical	5	30	9.07475	27.1225	6.24653	12.0671	14.8886	8.88704	60.2313	-11.1852	0.786452	-22.715	8.63918
P14	cervical	5	30	9.12475	27.1227	6.24666	12.0672	14.8887	8.89655	60.2311	-11.1493	0.703507	-22.6983	8.63681
P14	cervical	5	30	9.17475	27.1183	6.24458	12.0649	14.8871	8.90507	60.2199	-11.1141	0.337363	-22.6325	7.58325
P14	cervical	5	30	9.22475	27.1094	6.24067	12.061	14.8841	8.8979	60.2002	-11.1259	0.299953	-22.6945	0.284667
P14	cervical	5	30	9.27475	27.0846	6.22943	12.0499	14.8757	8.89994	60.1451	-11.1122	0.111092	-22.4984	0.00814374
P14	cervical	5	30	9.32475	27.044	6.21116	12.0316	14.862	8.92288	60.0556	-11.0375	0.116675	-22.6476	-0.00961771
P14	cervical	5	30	9.37475	27.0044	6.19336	12.0138	14.8486	8.95421	59.968	-10.9413	0.420988	-22.6219	-0.0151498
P14	cervical	5	30	9.42475	26.9795	6.18211	12.0026	14.8403	8.97718	59.9135	-10.8714	0.551965	-22.1813	-0.0189725
P14	cervical	5	30	9.47475	26.9663	6.1761	11.9966	14.8355	8.99667	59.8853	-10.8122	0.431883	-22.1753	-0.0155963
P14	cervical	5	30	9.52475	26.9579	6.17219	11.9925	14.8328	9.01317	59.8676	-10.7605	0.246246	-22.031	-0.017948
P14	cervical	5	30	9.57475	26.9505	6.16886	11.9893	14.8304	9.01907	59.8525	-10.739	0.239435	-21.8189	-0.0174312
P14	cervical	5	30	9.62475	26.9487	6.16792	11.9884	14.8296	9.01002	59.8494	-10.764	0.112817	-21.7831	-0.0199235
P14	cervical	5	30	9.67475	26.9592	6.17249	11.9929	14.833	8.9887	59.8738	-10.8248	0.0783577	-21.664	-0.0206269
P14	cervical	5	30	9.72475	26.969	6.17696	11.9976	14.8363	8.98743	59.8974	-10.8284	0.230356	-21.445	-0.0190581
P14	cervical	5	30	9.77475	26.9709	6.17773	11.9981	14.837	9.01404	59.9015	-10.7508	0.438693	-21.4595	-0.0210703
P14	cervical	5	30	9.82475	26.9749	6.17937	11.9999	14.8382	9.03178	59.9103	-10.6977	0.628781	-21.3155	-0.0211804
P14	cervical	5	30	9.87475	26.9775	6.1806	12.001	14.839	9.03761	59.9169	-10.6781	0.539072	-21.6431	-0.0183731
P14	cervical	5	30	9.92475	26.9741	6.17882	11.9992	14.8377	9.04421	59.9093	-10.6565	0.542295	-21.505	-0.019945
P14	cervical	5	30	9.97475	26.9735	6.17863	11.999	14.8376	9.04602	59.9082	-10.6485	0.514194	-21.6089	-0.0162507
P14	cervical	5	30	10.0247	26.9796	6.1814	12.002	14.8397	9.04214	59.9224	-10.6547	0.593595	-21.4363	-0.024685
P14	cervical	5	30	10.0747	26.9827	6.18256	12.003	14.8408	9.04234	59.9299	-10.6492	0.579885	-21.6196	-0.0218807
P14	cervical	5	30	10.1247	26.981	6.18158	12.002	14.84	9.04841	59.9284	-10.6285	0.466931	-21.3421	-0.0217982
P14	cervical	5	30	10.1747	26.9805	6.18123	12.002	14.84	9.04922	59.9301	-10.623	0.528902	-21.4181	-0.021367
P14	cervical	5	30	10.2247	26.9835	6.18216	12.0026	14.8403	9.04136	59.9382	-10.6423	0.33818	-21.4902	-0.0202049
P14	cervical	5	30	10.2747	26.991	6.18552	12.006	14.843	9.03149	59.9571	-10.6692	0.221413	-21.5502	-0.0194862
P14	cervical	5	30	10.3247	27.0046	6.19144	12.0119	14.8471	9.01829	59.9881	-10.7038	0.304176	-21.4901	-0.0199756
P14	cervical	5	30	10.3747	27.0189	6.19762	12.018	14.852	8.99583	60.0215	-10.7649	0.367871	-21.3579	-0.0212263
P14	cervical	5	30	10.4247	27.0336	6.204	12.0244	14.8568	8.96195	60.0572	-10.8614	0.367779	-21.2087	-0.0199021
P14	cervical	5	30	10.4747	27.0492	6.21075	12.0312	14.8618	8.92617	60.0954	-10.9612	0.380355	-21.2138	-0.0218746
P14	cervical	5	30	10.5247	27.0636	6.21687	12.0374	14.8666	8.90254	60.1315	-11.0262	0.387574	-21.0408	-0.0195382
P14	cervical	5	30	10.5747	27.0742	6.22152	12.042	14.8699	8.89852	60.1582	-11.0381	0.328737	-21.2626	-0.019211
P14	cervical	5	30	10.6247	27.0829	6.22534	12.0458	14.8728	8.89826	60.1795	-11.0376	0.457398	-21.253	-0.0229388
P14	cervical	5	30	10.6747	27.0891	6.2279	12.0485	14.8748	8.89872	60.1941	-11.0346	0.546381	-21.2125	-0.0177371
P14	cervical	5	30	10.7247	27.0882	6.2276	12.0481	14.8746	8.90412	60.1934	-11.017	0.705323	-21.1515	-0.0215902
P14	cervical	5	30	10.7747	27.0835	6.22577	12.0463	14.8733	8.90486	60.1834	-11.0144	0.807608	-21.0537	-0.0220581
P14	cervical	5	30	10.8247	27.0834	6.22587	12.0463	14.8733	8.89858	60.1826	-11.0328	0.763255	-21.0333	-0.0184495
P14	cervical	5	30	10.8747	27.0906	6.22905	12.0495	14.8758	8.89803	60.1983	-11.0349	0.961924	-21.1439	-0.0231927
P14	cervical	5	30	10.9247	27.099	6.23278	12.0532	14.8787	8.9135	60.2177	-10.9872	1.09344	-21.3064	-0.0211896
P14	cervical	5	30	10.9747	27.1063	6.23589	12.0562	14.8811	8.93566	60.2353	-10.9198	1.19482	-21.3504	0.0283916
P14	cervical	5	30	11.0247	27.1079	6.23657	12.0568	14.8817	8.95676	60.2393	-10.8581	1.23155	-21.2736	-0.0542567
P14	cervical	5	30	11.0747	27.0967	6.2317	12.0521	14.8779	8.98322	60.2143	-10.7807	0.986569	-21.4602	-0.0288347
P14	cervical	5	30	11.1247	27.0725	6.22101	12.0415	14.8697	9.0144	60.1596	-10.6885	0.754944	-21.4867	-0.0243518
P14	cervical	5	30	11.1747	27.0427	6.20781	12.0282	14.8598	9.0425	60.092	-10.6045	0.740553	-21.7488	-0.0258777
P14	cervical	5	30	11.2247	27.0165	6.19625	12.0167	14.8512	9.06594	60.0318	-10.5343	0.598544	-21.8006	-0.0196912
P14	cervical	5	30	11.2747	26.9989	6.18844	12.0089	14.8453	9.08772	59.9904	-10.4695	0.21837	-22.0663	-0.0240734
P14	cervical	5	30	11.3247	26.9892	6.18427	12.0048	14.8422	9.10813	59.9675	-10.4086	0.178193	-22.1184	-0.0193883
P14	cervical	5	30	11.3747	26.9839	6.18175	12.0023	14.8403	9.12842	59.9532	-10.3479	-0.0410407	-22.5662	-0.0222722
P14	cervical	5	30	11.4247	26.9828	6.18136	12.0019	14.8401	9.13579	59.9493	-10.3266	-0.20053	-22.5471	-0.0229541
P14	cervical	5	30	11.4747	26.9882	6.18389	12.0044	14.842	9.11893	59.9613	-10.375	-0.159444	-22.6055	-0.0170764
P14	cervical	5	30	11.5247	26.988	6.18389	12.0044	14.8419	9.12286	59.9603	-10.3642	-0.000681475	-22.6988	-0.0252722
P14	cervical	5	30	11.5747	26.9849	6.18261	12.0031	14.8409	9.15736	59.9504	-10.2651	0.189996	-22.6044	-0.0206453
P14	cervical	5	30	11.6247	26.9951	6.18747	12.0079	14.8445	9.17231	59.9704	-10.2207	0.429204	-22.5772	-0.020578
P14	cervical	5	30	11.6747	27.0096	6.19409	12.0145	14.8493	9.17746	59.9998	-10.206	0.60626	-22.4312	-0.0542261
P14	cervical	5	30	11.7247	27.0167	6.19751	12.0178	14.8518	9.18319	60.0135	-10.1918	0.501661	-22.6059	-0.0482201
P14	cervical	5	30	11.7747	27.0163	6.19755	12.0178	14.8518	9.18158	60.0102	-10.1979	0.298909	-22.7905	0.0161712
P14	cervical	5	30	11.8247	27.0138	6.19626	12.0167	14.851	9.17209	60.001	-10.2267	0.262499	-22.9246	-0.0130092
P14	cervical	5	30	11.8747	27.0078	6.19372	12.0141	14.8488	9.1661	59.9865	-10.2448	0.364783	-22.759	-0.0125045
P14	cervical	5	30	11.9247	26.9967	6.18877	12.0092	14.8452	9.17878	59.9606	-10.2071	0.254281	-22.9639	-0.0190887
P14	cervical	5	30	11.9747	26.9868	6.18429	12.0048	14.842	9.1982	59.937	-10.1497	0.368234	-22.8034	-0.025
P14	cervical	5	30	12.0247	26.9815	6.18194	12.0022	14.84	9.21346	59.9254	-10.1044	0.391843	-22.9521	-0.0207004
P14	cervical	5	30	12.0747	26.9805	6.18137	12.002	14.8397	9.22585	59.9226	-10.0679	0.0130753	-23.1161	-0.018104
P14	cervical	5	30	12.1247	26.982	6.18196	12.0025	14.8402	9.2383	59.9255	-10.0323	-0.258369	-22.7416	-0.022159
P14	cervical	5	30	12.1747	26.9868	6.18418	12.0047	14.8418	9.24916	59.936	-9.99977	-0.319839	-22.9434	-0.0168196
P14	cervical	5	30	12.2247	26.9912	6.18615	12.0066	14.8434	9.26912	59.9446	-9.94073	-0.553102	-22.8872	-0.0262355
P14	cervical	5	30	12.2747	26.9971	6.18888	12.0093	14.8452	9.29203	59.9566	-9.87369	-0.642399	-22.8137	-0.0193854
P14	cervical	5	30	12.3247	27.0131	6.196	12.0164	14.8505	9.29532	59.9916	-9.86424	-0.800527	-22.5831	-0.0191957
P14	cervical	5	30	12.3747	27.0294	6.20315	12.0234	14.8561	9.29588	60.0281	-9.86466	-0.783227	-22.676	-0.0260092
P14	cervical	5	30	12.4247	27.0309	6.20377	12.0241	14.8566	9.32243	60.031	-9.7919	-0.949388	-22.4832	-0.0214526
P14	cervical	5	30	12.4747	27.0269	6.20206	12.0224	14.8553	9.35554	60.022	-9.69725	-0.983351	-22.1372	-0.021471
P14	cervical	5	30	12.5247	27.0256	6.20142	12.022	14.855	9.38226	60.0197	-9.62	-1.21457	-22.2178	-0.0221407
P14	cervical	5	30	12.5747	27.0247	6.20075	12.0212	14.8542	9.41257	60.0169	-9.53221	-1.18983	-21.9815	-0.0184526
P14	cervical	5	30	12.6247	27.0184	6.1978	12.0183	14.8519	9.45661	60.0027	-9.40371	-1.36221	-21.6713	-0.026101
P14	cervical	5	30	12.6747	27.0169	6.19707	12.0174	14.8513	9.4908	60.0002	-9.30205	-1.42055	-21.5413	-0.019052
P14	cervical	5	30	12.7247	27.0226	6.1992	12.0198	14.853	9.51283	60.012	-9.23423	-1.52565	-21.393	-0.0188624
P14	cervical	5	30	12.7747	27.0239	6.19962	12.02	14.853	9.53204	60.0157	-9.17219	-1.61286	-21.5839	-0.0256239
P14	cervical	5	30	12.8247	27.0225	6.19889	12.0193	14.8526	9.5417	60.0116	-9.13717	-1.73249	-21.2381	-0.0194343
P14	cervical	5	30	12.8747	27.0185	6.19731	12.0178	14.8513	9.54409	60.002	-9.12416	-1.6692	-21.3073	-0.0219113
P14	cervical	5	30	12.9247	27.0173	6.19692	12.0173	14.851	9.54243	59.9976	-9.12525	-1.85443	-21.2324	-0.0194098
P14	cervical	5	30	12.9747	27.0202	6.1981	12.0185	14.8519	9.55002	60.0016	-9.10056	-1.84943	-21.1147	-0.0155994
P14	cervical	5	30	13.0247	27.0278	6.20157	12.0219	14.8546	9.5618	60.0175	-9.06505	-1.93243	-21.1583	-0.0243088
P14	cervical	5	30	13.0747	27.0379	6.20606	12.0264	14.8577	9.56796	60.0413	-9.04536	-2.09173	-21.1687	-0.0189389
P14	cervical	5	30	13.1247	27.0501	6.21146	12.0319	14.8619	9.56663	60.0697	-9.04773	-2.17118	-20.9307	-0.0199266
P14	cervical	5	30	13.1747	27.0681	6.21931	12.0398	14.8678	9.55305	60.1106	-9.08563	-2.24803	-20.6381	-0.0247737
P14	cervical	5	30	13.2247	27.0804	6.22473	12.0451	14.8717	9.55461	60.1386	-9.08077	-2.34097	-20.3916	-0.0183761
P14	cervical	5	30	13.2747	27.0849	6.2268	12.0472	14.8734	9.57414	60.1485	-9.02486	-2.12482	-20.522	-0.0242171
P14	cervical	5	30	13.3247	27.0902	6.22911	12.0496	14.8752	9.58607	60.1603	-8.98884	-2.0289	-20.4115	-0.0203395
P14	cervical	5	30	13.3747	27.0949	6.23115	12.0515	14.8767	9.59688	60.1715	-8.95573	-1.95335	-20.0242	-0.018942
P14	cervical	5	30	13.4247	27.0977	6.23221	12.0529	14.8778	9.60779	60.178	-8.92278	-1.67687	-20.1145	-0.027266
P14	cervical	5	30	13.4747	27.1001	6.23329	12.0536	14.8785	9.6128	60.1848	-8.90665	-1.6761	-19.9319	-0.0204648
P14	cervical	5	30	13.5247	27.1043	6.23509	12.0554	14.8798	9.61416	60.195	-8.89952	-1.39289	-19.7657	-0.0253059
P14	cervical	5	30	13.5747	27.1069	6.23611	12.0568	14.8809	9.62109	60.2014	-8.87635	-1.36085	-19.6492	-0.0423549
P14	cervical	5	30	13.6247	27.1072	6.2362	12.057	14.881	9.62982	60.204	-8.8485	-1.43348	-19.517	-0.000336409
P14	cervical	5	30	13.6747	27.1093	6.23708	12.0575	14.8814	9.63148	60.2093	-8.84237	-1.35113	-19.5328	-0.0185749
P14	cervical	5	30	13.7247	27.1163	6.24018	12.0605	14.8834	9.62698	60.2257	-8.85407	-1.35831	-19.7517	-0.0197125
P14	cervical	5	30	13.7747	27.1295	6.24609	12.0665	14.888	9.62122	60.2564	-8.87035	-1.62771	-19.7656	-0.0144832
P14	cervical	5	30	13.8247	27.1473	6.25403	12.0745	14.894	9.61376	60.2961	-8.89226	-1.67497	-19.8411	-0.0248991
P14	cervical	5	30	13.8747	27.165	6.26198	12.0824	14.8999	9.60567	60.336	-8.91554	-1.80444	-19.6646	-0.0220398
P14	cervical	5	30	13.9247	27.1842	6.27047	12.0909	14.9063	9.59021	60.3793	-8.95981	-1.87772	-19.7606	-0.0162905
P14	cervical	5	30	13.9747	27.2038	6.27919	12.0996	14.9129	9.57257	60.424	-9.01086	-1.9347	-19.4394	-0.0262018
P14	cervical	5	30	14.0247	27.2231	6.28779	12.1083	14.9193	9.56151	60.4677	-9.04244	-1.8276	-19.5415	-0.0174801
P14	cervical	5	30	14.0747	27.2427	6.29651	12.1169	14.926	9.54823	60.512	-9.07835	-1.87986	-19.5508	-0.0232232
P14	cervical	5	30	14.1247	27.2545	6.30185	12.1224	14.9298	9.5408	60.5394	-9.09871	-1.77502	-19.4334	-0.0216728
P14	cervical	5	30	14.1747	27.2462	6.29819	12.1186	14.9273	9.56477	60.5206	-9.02931	-1.87078	-19.4265	-0.0175474
P14	cervical	5	30	14.2247	27.222	6.28744	12.108	14.9191	9.60857	60.4657	-8.90142	-1.8132	-19.5796	-0.0230796
P14	cervical	5	30	14.2747	27.1994	6.27744	12.0978	14.9116	9.6422	60.4137	-8.80319	-1.91327	-19.5383	-0.0216087
P14	cervical	5	30	14.3247	27.1771	6.26755	12.0879	14.9042	9.67234	60.3632	-8.71436	-1.93865	-19.3781	-0.0183792
P14	cervical	5	30	14.3747	27.1502	6.25561	12.0761	14.8952	9.7089	60.3025	-8.60718	-1.86156	-19.5599	-0.0233425
P14	cervical	5	30	14.4247	27.1252	6.24445	12.0649	14.8867	9.74325	60.2462	-8.50653	-1.7551	-19.5916	-0.016477
P14	cervical	5	30	14.4747	27.1074	6.23652	12.0569	14.8809	9.77186	60.2057	-8.42212	-1.77063	-19.5964	-0.0208746
P14	cervical	5	30	14.5247	27.0919	6.22951	12.05	14.8756	9.80189	60.1701	-8.33282	-1.65553	-19.62	-0.0162018
P14	cervical	5	30	14.5747	27.0751	6.22203	12.0425	14.8698	9.83015	60.132	-8.24854	-1.60877	-19.5293	-0.0137615
P14	cervical	5	30	14.6247	27.0628	6.21655	12.037	14.8659	9.84608	60.104	-8.20117	-1.29552	-19.3032	-0.0177554
P14	cervical	5	30	14.6747	27.0571	6.21404	12.0346	14.864	9.85422	60.091	-8.17548	-1.32734	-19.2957	-0.0218012
P14	cervical	5	30	14.7247	27.056	6.21353	12.034	14.8635	9.87032	60.088	-8.12616	-1.25983	-19.2961	-0.0202569
P14	cervical	5	30	14.7747	27.0591	6.21493	12.0355	14.8646	9.89047	60.0939	-8.0655	-1.14243	-19.4756	-0.0274954
P14	cervical	5	30	14.8247	27.0688	6.2193	12.0398	14.8679	9.90023	60.1154	-8.03686	-1.0988	-19.3118	-0.0225688
P14	cervical	5	30	14.8747	27.0837	6.22586	12.0463	14.8726	9.8997	60.1486	-8.0342	-1.19904	-19.5974	-0.0216269
P14	cervical	5	30	14.9247	27.0975	6.23201	12.0525	14.8774	9.90336	60.1796	-8.0225	-1.42813	-19.5398	-0.0252018
P14	cervical	5	30	14.9747	27.1115	6.23832	12.0587	14.8822	9.90799	60.211	-8.0076	-1.37829	-19.9846	-0.0220918
P14	cervical	5	30	15.0247	27.1347	6.24881	12.0693	14.89	9.90028	60.2638	-8.03046	-1.5572	-20.0669	-0.0254985
P14	cervical	5	30	15.0747	27.1557	6.25844	12.0789	14.8972	9.9033	60.3102	-8.02424	-1.61019	-20.1288	-0.0173058
P14	cervical	5	30	15.1247	27.1634	6.26203	12.0824	14.9	9.92663	60.3251	-7.96173	-1.83218	-20.2445	-0.0180765
P14	cervical	5	30	15.1747	27.1657	6.26304	12.0838	14.9009	9.93955	60.3283	-7.9281	-2.03094	-20.2533	-0.0255932
P14	cervical	5	30	15.2247	27.1592	6.2605	12.0809	14.8987	9.94673	60.3146	-7.90968	-1.94518	-20.2185	-0.0203425
P14	cervical	5	30	15.2747	27.1443	6.25377	12.0743	14.8938	9.95566	60.2826	-7.88357	-2.12814	-20.0536	-0.0167064
P14	cervical	5	30	15.3247	27.1263	6.24565	12.0661	14.8877	9.95856	60.2448	-7.87232	-2.21862	-20.084	-0.0247736
P14	cervical	5	30	15.3747	27.1109	6.23856	12.0589	14.8824	9.95054	60.2117	-7.89227	-2.17522	-20.0607	-0.0212018
P14	cervical	5	30	15.4247	27.0915	6.22966	12.0501	14.8757	9.95285	60.171	-7.88115	-2.11766	-20.3429	-0.023217
P14	cervical	5	30	15.4747	27.0644	6.21735	12.0379	14.8665	9.97349	60.1135	-7.81615	-2.02663	-20.132	-0.0212538
P14	cervical	5	30	15.5247	27.04	6.20621	12.0266	14.8581	9.9911	60.061	-7.76071	-1.72718	-20.3073	-0.0155259
P14	cervical	5	30	15.5747	27.0235	6.19867	12.0191	14.8525	9.99914	60.025	-7.73307	-1.66157	-20.4334	-0.028584
P14	cervical	5	30	15.6247	27.0127	6.19384	12.0142	14.8488	10.0077	60.0024	-7.70643	-1.62453	-20.4592	-0.0196025
P14	cervical	5	30	15.6747	27.0022	6.18904	12.0096	14.8453	10.0325	59.9808	-7.63283	-1.48015	-20.5268	-0.016211
P14	cervical	5	30	15.7247	26.9964	6.18666	12.007	14.844	10.0593	59.972	-7.55126	-1.3628	-20.8803	-0.0264892
P14	cervical	5	30	15.7747	27.0003	6.18813	12.0087	14.8447	10.0672	59.9816	-7.52554	-1.61749	-21.1377	-0.0192966
P14	cervical	5	30	15.8247	27.0073	6.1913	12.0117	14.847	10.0619	59.9986	-7.5388	-1.61849	-21.0789	-0.0220916
P14	cervical	5	30	15.8747	27.0125	6.19349	12.014	14.8488	10.059	60.0097	-7.54869	-1.81089	-21.1554	-0.0213272
P14	cervical	5	30	15.9247	27.0098	6.19251	12.013	14.8478	10.0695	60.0031	-7.52146	-2.04324	-21.028	-0.0159939
P14	cervical	5	30	15.9747	27.0053	6.19068	12.0112	14.8464	10.0847	59.9928	-7.47939	-2.23015	-21.0707	-0.0255657
P14	cervical	5	30	16.0247	27.005	6.1905	12.011	14.8461	10.0998	59.991	-7.43641	-2.29598	-20.8547	-0.023633
P14	cervical	5	30	16.0747	27.0048	6.19048	12.0109	14.8462	10.1186	59.9899	-7.38189	-2.62327	-20.5922	-0.0164189
P14	cervical	5	30	16.1247	27.0017	6.18922	12.0096	14.8454	10.1436	59.9824	-7.30895	-2.78843	-20.6204	-0.0233792
P14	cervical	5	30	16.1747	27.0009	6.18886	12.0094	14.8451	10.1633	59.9797	-7.25151	-2.9417	-20.4605	-0.0164312
P14	cervical	5	30	16.2247	27.003	6.18987	12.01	14.846	10.176	59.9845	-7.21391	-3.04956	-20.6886	-0.0223302
P14	cervical	5	30	16.2747	27.0023	6.18926	12.0098	14.8454	10.1914	59.9827	-7.16684	-3.02778	-20.2843	0.0713513
P14	cervical	5	30	16.3247	26.9964	6.18669	12.0072	14.8438	10.2092	59.9709	-7.11404	-2.87328	-20.1979	-0.0754832
P14	cervical	5	30	16.3747	26.9918	6.18448	12.005	14.842	10.2157	59.9605	-7.09506	-2.75992	-19.9029	-0.0473425
P14	cervical	5	30	16.4247	26.9942	6.18558	12.0061	14.8429	10.2068	59.9659	-7.11883	-2.91818	-19.893	-0.0310674
P14	cervical	5	30	16.4747	26.998	6.18738	12.0078	14.8443	10.2102	59.9744	-7.10736	-2.85199	-19.6154	-0.0215351
P14	cervical	5	30	16.5247	27.0024	6.18914	12.0096	14.8453	10.236	59.9829	-7.02288	-2.8514	-19.394	-0.0274282
P14	cervical	5	30	16.5747	27.0103	6.19288	12.0133	14.8481	10.2817	59.9994	-6.87768	-2.88849	-19.4728	-0.0167217
P14	cervical	5	30	16.6247	27.0326	6.20297	12.0234	14.8558	10.3014	60.0475	-6.81196	-2.92154	-19.2553	-0.0235015
P14	cervical	5	30	16.6747	27.0627	6.21651	12.037	14.866	10.2787	60.1147	-6.87084	-2.94751	-19.2683	-0.0188655
P14	cervical	5	30	16.7247	27.0769	6.22286	12.0434	14.8706	10.2751	60.1469	-6.87695	-2.9629	-19.0513	-0.0211255
P14	cervical	5	30	16.7747	27.0776	6.2233	12.044	14.871	10.2918	60.1493	-6.8304	-2.86575	-19.1395	0.0646664
P14	cervical	5	30	16.8247	27.0803	6.22452	12.045	14.8719	10.2977	60.1564	-6.81602	-2.88064	-19.1137	-0.0767492
P14	cervical	5	30	16.8747	27.0872	6.22745	12.0479	14.8742	10.3039	60.1726	-6.80013	-2.97089	-19.1457	-0.0365871
P14	cervical	5	30	16.9247	27.0905	6.22912	12.0495	14.8756	10.3283	60.182	-6.73052	-3.15758	-18.9453	-0.0305047
P14	cervical	5	30	16.9747	27.0932	6.23029	12.0507	14.8764	10.3556	60.1881	-6.6525	-3.25405	-18.8737	-0.0220795
P14	cervical	5	30	17.0247	27.0988	6.23272	12.0532	14.8783	10.3745	60.2003	-6.59817	-3.24588	-18.8362	-0.0196055
P14	cervical	5	30	17.0747	27.1061	6.23598	12.0563	14.881	10.3849	60.2173	-6.56689	-3.43765	-18.6325	-0.0232966
P14	cervical	5	30	17.1247	27.1111	6.23831	12.0587	14.8823	10.3929	60.2311	-6.54196	-3.77164	-18.6441	0.00969119
P14	cervical	5	30	17.1747	27.1148	6.23969	12.0601	14.8834	10.404	60.2403	-6.50957	-3.52131	-18.9011	-0.0411133
P14	cervical	5	30	17.2247	27.1208	6.24237	12.0627	14.8854	10.4207	60.2549	-6.4618	-3.27434	-19.151	-0.0284985
P14	cervical	5	30	17.2747	27.131	6.24695	12.0674	14.889	10.4437	60.2783	-6.39616	-3.48545	-19.1509	-0.0169327
P14	cervical	5	30	17.3247	27.1381	6.25029	12.0707	14.8917	10.4726	60.295	-6.31239	-3.51333	-19.5818	-0.0286698
P14	cervical	5	30	17.3747	27.1307	6.24707	12.0675	14.8892	10.5154	60.2776	-6.18744	-3.3995	-19.8609	-0.021159
P14	cervical	5	30	17.4247	27.1083	6.23724	12.0576	14.8818	10.5641	60.2257	-6.04564	-3.58233	-19.981	-0.0145963
P14	cervical	5	30	17.4747	27.0832	6.22617	12.0466	14.8733	10.6	60.1683	-5.94148	-3.61166	-20.1466	-0.028471
P14	cervical	5	30	17.5247	27.0595	6.21563	12.0361	14.8656	10.6294	60.1145	-5.85647	-3.65315	-20.5004	-0.020841
P14	cervical	5	30	17.5747	27.0343	6.20446	12.0249	14.8571	10.6715	60.0576	-5.73471	-3.50801	-20.584	-0.0192324
P14	cervical	5	30	17.6247	27.0154	6.1961	12.0165	14.8508	10.7177	60.0137	-5.60166	-3.30871	-20.5683	-0.0304096
P14	cervical	5	30	17.6747	27.0078	6.19284	12.0132	14.8482	10.748	59.9967	-5.51374	-3.28828	-20.7456	-0.0158837
P14	cervical	5	30	17.7247	26.9941	6.1867	12.0072	14.8438	10.7911	59.9646	-5.39058	-3.28297	-20.7471	-0.0195229
P14	cervical	5	30	17.7747	26.9715	6.17684	11.9973	14.8362	10.8409	59.9122	-5.24948	-3.20525	-20.7249	-0.0231162
P14	cervical	5	30	17.8247	26.955	6.1697	11.9901	14.8311	10.8606	59.8739	-5.19558	-2.93343	-20.7191	-0.0183547
P14	cervical	5	30	17.8747	26.9426	6.1642	11.9846	14.8268	10.8722	59.8444	-5.16364	-2.72814	-20.7336	-0.0257553
P14	cervical	5	30	17.9247	26.9305	6.15894	11.9793	14.8227	10.8927	59.8156	-5.10543	-2.49156	-20.9102	-0.0179847
P14	cervical	5	30	17.9747	26.9218	6.15519	11.9756	14.8203	10.9143	59.7953	-5.04318	-2.33974	-21.086	-0.0189939
P14	cervical	5	30	18.0247	26.9168	6.15281	11.9733	14.8183	10.9424	59.7822	-4.9618	-2.26897	-20.9071	-0.033046
P14	cervical	5	30	18.0747	26.9081	6.149	11.9695	14.8154	10.9797	59.7629	-4.85356	-2.19996	-21.1367	-0.014734
P14	cervical	5	30	18.1247	26.8978	6.14423	11.9648	14.8116	11.0034	59.7405	-4.78269	-2.22338	-21.2502	-0.0167217
P14	cervical	5	30	18.1747	26.8907	6.14079	11.9613	14.8091	11.0024	59.7268	-4.78421	-1.99385	-21.3266	-0.0226331
P14	cervical	5	30	18.2247	26.8944	6.14232	11.9628	14.8102	10.974	59.7378	-4.86503	-2.06667	-21.4966	-0.0142661
P14	cervical	5	30	18.2747	26.9055	6.14702	11.9675	14.8138	10.9451	59.7649	-4.94808	-2.08724	-21.4145	-0.0276941
P14	cervical	5	30	18.3247	26.9161	6.15155	11.972	14.8174	10.94	59.7907	-4.96202	-2.12496	-21.4707	-0.0218655
P14	cervical	5	30	18.3747	26.9296	6.15734	11.9778	14.8216	10.9401	59.8231	-4.96034	-2.27237	-21.4998	-0.015792
P14	cervical	5	30	18.4247	26.9466	6.16475	11.9851	14.8272	10.9351	59.8637	-4.97323	-2.4981	-21.6626	-0.0262386
P14	cervical	5	30	18.4747	26.971	6.17548	11.9959	14.8353	10.9238	59.9197	-5.00485	-2.62921	-21.6735	-0.0261743
P14	cervical	5	30	18.5247	27.0027	6.18954	12.01	14.8459	10.9062	59.9922	-5.05427	-2.82452	-21.9132	3.35566
P14	cervical	5	30	18.5747	27.0286	6.20095	12.0213	14.8545	10.8993	60.0518	-5.07466	-2.9298	-21.9	8.64489
P14	cervical	5	30	18.6247	27.0451	6.20826	12.0287	14.8598	10.9036	60.0892	-5.06412	-2.9861	-21.7752	8.6411
P14	cervical	5	30	18.6747	27.0571	6.21359	12.0341	14.864	10.9111	60.1172	-5.04409	-2.93739	-21.7511	8.63836
P14	cervical	5	30	18.7247	27.0729	6.22059	12.041	14.8692	10.9228	60.1534	-5.01136	-2.98719	-21.9298	8.6362
P14	cervical	5	30	18.7747	27.0884	6.2275	12.0479	14.8744	10.9489	60.1892	-4.9371	-3.03104	-21.7874	8.6334
P14	cervical	5	30	18.8247	27.0979	6.23168	12.0521	14.8777	10.9805	60.2104	-4.8454	-3.05642	-21.8829	2.30346
P14	cervical	5	30	18.8747	27.1074	6.23602	12.0564	14.8809	10.9996	60.2324	-4.79051	-3.16933	-22.0449	0.0396484
P14	cervical	5	30	18.9247	27.1163	6.23981	12.0602	14.8836	11.0112	60.2522	-4.75641	-3.21387	-22.0403	-0.00331806
P14	cervical	5	30	18.9747	27.1204	6.24173	12.062	14.885	11.0185	60.2628	-4.73456	-3.20533	-22.1236	-0.0169541
P14	cervical	5	30	19.0247	27.1267	6.24448	12.0648	14.8872	11.0139	60.2773	-4.74786	-2.85149	-22.1339	-0.0150734
P14	cervical	5	30	19.0747	27.1345	6.24807	12.0686	14.8901	11.0081	60.295	-4.7647	-2.48212	-22.1053	-0.0197951
P14	cervical	5	30	19.1247	27.1455	6.25311	12.0736	14.8937	11.0003	60.3193	-4.78649	-2.2267	-21.8623	0.047043
P14	cervical	5	30	19.1747	27.1595	6.25936	12.0798	14.8983	10.988	60.3495	-4.82217	-1.88498	-22.0482	-0.0579814
P14	cervical	5	30	19.2247	27.1705	6.26437	12.0848	14.9022	10.978	60.3742	-4.85081	-1.85815	-21.7024	-0.0298166
P14	cervical	5	30	19.2747	27.1774	6.26748	12.0879	14.9048	10.9677	60.3908	-4.88091	-1.96848	-21.6281	-0.0280796
P14	cervical	5	30	19.3247	27.1859	6.27113	12.0915	14.9071	10.9485	60.411	-4.93724	-1.89116	-21.5208	-0.021367
P14	cervical	5	30	19.3747	27.1968	6.27597	12.0963	14.9109	10.9328	60.4376	-4.98364	-1.91068	-21.4853	-0.0240642
P14	cervical	5	30	19.4247	27.2103	6.28199	12.1024	14.9156	10.9238	60.4692	-5.01197	-1.99631	-21.4781	-0.0189664
P14	cervical	5	30	19.4747	27.2213	6.28682	12.1073	14.919	10.9186	60.4939	-5.02792	-2.07344	-21.7371	-0.0116422
P14	cervical	5	30	19.5247	27.2197	6.28615	12.1066	14.9185	10.9321	60.4901	-4.99262	-2.15148	-21.5945	-0.0333547
P14	cervical	5	30	19.5747	27.2027	6.27878	12.0992	14.9131	10.9656	60.4506	-4.89811	-2.34996	-21.8794	-0.0113242
P14	cervical	5	30	19.6247	27.1797	6.26872	12.0891	14.9055	10.9989	60.3964	-4.80245	-2.47808	-22.2023	-0.0186452
P14	cervical	5	30	19.6747	27.1558	6.25821	12.0787	14.8976	11.0308	60.3416	-4.70965	-2.47286	-22.4138	-0.0272997
P14	cervical	5	30	19.7247	27.1253	6.24474	12.0651	14.8875	11.0751	60.272	-4.58096	-2.39322	-22.4956	-0.014844
P14	cervical	5	30	19.7747	27.0895	6.22887	12.0493	14.8756	11.1231	60.1893	-4.44153	-2.16028	-22.5069	-0.0227646
P14	cervical	5	30	19.8247	27.0545	6.21333	12.0338	14.8639	11.1604	60.1098	-4.33294	-2.02577	-22.5992	-0.0215596
P14	cervical	5	30	19.8747	27.0207	6.19833	12.0187	14.8526	11.1888	60.0325	-4.25081	-1.81621	-22.7143	-0.0133884
P14	cervical	5	30	19.9247	26.9875	6.18358	12.0041	14.8415	11.2106	59.9561	-4.18816	-1.7787	-22.5524	-0.0245015
P14	cervical	5	30	19.9747	26.9626	6.17257	11.993	14.8332	11.2195	59.8987	-4.16289	-1.46476	-22.7222	-0.0201774
P14	cervical	5	30	20.0247	26.9523	6.16813	11.9884	14.8301	11.2165	59.8737	-4.1726	-1.30446	-22.9289	-0.0195199
P14	cervical	5	30	20.0747	26.9488	6.16678	11.9872	14.8288	11.2166	59.8637	-4.17211	-1.15769	-23.1629	-0.0184098
P14	cervical	5	30	20.1247	26.9452	6.16514	11.9854	14.8276	11.2259	59.8526	-4.14616	-1.00242	-23.332	-0.0209297
P14	cervical	5	30	20.1747	26.943	6.16454	11.985	14.827	11.2295	59.847	-4.13694	-0.90236	-23.3016	-0.0208287
P14	cervical	5	30	20.2247	26.9442	6.16519	11.9855	14.8276	11.2246	59.8481	-4.15319	-1.01526	-23.1004	-0.0229602
P14	cervical	5	30	20.2747	26.9454	6.16576	11.9861	14.828	11.2186	59.8496	-4.1719	-1.33297	-22.961	-0.0172171
P14	cervical	5	30	20.3247	26.951	6.16856	11.989	14.8303	11.2049	59.8617	-4.2133	-1.31903	-22.8228	-0.0311621
P14	cervical	5	30	20.3747	26.97	6.17725	11.9977	14.8366	11.1809	59.9037	-4.28657	-1.5823	-22.8213	-0.0147309
P14	cervical	5	30	20.4247	26.9895	6.18597	12.0064	14.8434	11.1773	59.946	-4.30262	-1.92539	-22.6968	-0.0143088
P14	cervical	5	30	20.4747	26.9971	6.18961	12.01	14.8457	11.1964	59.9629	-4.25386	-2.21844	-22.9163	-0.0131437
P14	cervical	5	30	20.5247	26.999	6.19065	12.011	14.8468	11.2098	59.9669	-4.22148	-2.49506	-22.9509	-0.0110764
P14	cervical	5	30	20.5747	26.9974	6.19012	12.0105	14.8461	11.214	59.9625	-4.2127	-2.89425	-23.2686	-0.0184068
P14	cervical	5	30	20.6247	26.9931	6.18814	12.0087	14.8449	11.212	59.9524	-4.22049	-2.92949	-23.2487	-0.0253791
P14	cervical	5	30	20.6747	26.9882	6.1862	12.0065	14.8436	11.2091	59.9429	-4.22771	-3.21882	-23.3173	-0.0303486
P14	cervical	5	30	20.7247	26.9862	6.18505	12.0056	14.8428	11.2155	59.9392	-4.20912	-3.26072	-23.574	-0.0249909
P14	cervical	5	30	20.7747	26.9843	6.1837	12.0042	14.8417	11.2344	59.9362	-4.15373	-3.13774	-23.5806	-0.0182599
P14	cervical	5	30	20.8247	26.9799	6.18162	12.0021	14.8401	11.2534	59.9305	-4.09869	-3.15571	-23.7456	-0.0208929
P14	cervical	5	30	20.8747	26.9753	6.17914	11.9996	14.8382	11.2585	59.9221	-4.08368	-2.90801	-24.0491	-0.0246881
P14	cervical	5	30	20.9247	26.9676	6.17567	11.9962	14.8354	11.255	59.9073	-4.09375	-2.76201	-24.0713	-0.0179847
P14	cervical	5	30	20.9747	26.9585	6.17148	11.9918	14.8326	11.2537	59.8883	-4.09739	-2.41965	-24.0621	0.0501226
P14	cervical	5	30	21.0247	26.9551	6.16974	11.99	14.8311	11.2487	59.8814	-4.11138	-2.19052	-23.6797	-0.071006
P14	cervical	5	30	21.0747	26.9577	6.17097	11.9914	14.8323	11.244	59.8883	-4.12391	-2.04434	-23.9072	-0.0331588
P14	cervical	5	30	21.1247	26.9662	6.17473	11.9952	14.8347	11.2453	59.9086	-4.12086	-2.01719	-24.0255	-0.0312784
P14	cervical	5	30	21.1747	26.9833	6.18222	12.0027	14.8406	11.2435	59.9487	-4.12569	-1.93701	-24.3802	-0.0374219
P14	cervical	5	30	21.2247	26.9987	6.189	12.0094	14.8456	11.2535	59.9855	-4.09796	-2.10294	-24.6642	-0.0747647
P14	cervical	5	30	21.2747	27.0079	6.19308	12.0135	14.8486	11.2769	60.0072	-4.03184	-2.30937	-24.7092	0.0206636
P14	cervical	5	30	21.3247	27.0197	6.19836	12.0187	14.8528	11.2885	60.0354	-3.99908	-2.4255	-24.9023	-0.00670032
P14	cervical	5	30	21.3747	27.0326	6.20404	12.0244	14.857	11.2914	60.0652	-3.98991	-2.44856	-24.6354	-0.0142783
P14	cervical	5	30	21.4247	27.0371	6.20613	12.0265	14.8585	11.304	60.0758	-3.95489	-2.37007	-24.4038	-0.0197553
P14	cervical	5	30	21.4747	27.0372	6.20614	12.0266	14.8584	11.3172	60.0765	-3.91812	-2.54531	-24.1278	0.0100856
P14	cervical	5	30	21.5247	27.0448	6.20942	12.0298	14.861	11.3163	60.0939	-3.91988	-2.70825	-24.5	-0.039731
P14	cervical	5	30	21.5747	27.0522	6.21256	12.0331	14.8635	11.3288	60.1118	-3.88221	-2.77154	-24.4377	-0.0307277
P14	cervical	5	30	21.6247	27.054	6.21333	12.0338	14.864	11.361	60.1194	-3.78689	-2.87564	-24.6275	-0.0223456
P14	cervical	5	30	21.6747	27.053	6.21248	12.033	14.8633	11.3925	60.1194	-3.69682	-2.65654	-24.6612	-0.0233272
P14	cervical	5	30	21.7247	27.0577	6.21424	12.0348	14.8648	11.4008	60.1311	-3.6753	-2.78979	-24.945	-0.0344403
P14	cervical	5	30	21.7747	27.0661	6.21788	12.0383	14.8676	11.4017	60.151	-3.67448	-2.40693	-24.8878	-0.0124067
P14	cervical	5	30	21.8247	27.0703	6.21943	12.0398	14.8689	11.4127	60.1606	-3.64472	-2.30579	-24.6579	-0.0189908
P14	cervical	5	30	21.8747	27.0716	6.22017	12.041	14.869	11.409	60.1654	-3.6568	-2.04456	-24.2487	-0.0232231
P14	cervical	5	30	21.9247	27.0714	6.21999	12.0406	14.869	11.3888	60.166	-3.7163	-1.65467	-24.0549	-0.0194678
P14	cervical	5	30	21.9747	27.0719	6.21995	12.0405	14.869	11.3606	60.1688	-3.79696	-1.82565	-24.0515	-0.0220703
P14	cervical	5	30	22.0247	27.0739	6.22061	12.041	14.869	11.3302	60.1738	-3.88592	-1.77049	-23.7375	-0.0177859
P14	cervical	5	30	22.0747	27.0708	6.21903	12.0396	14.8684	11.3081	60.1659	-3.95248	-1.57373	-23.6388	-0.0229327
P14	cervical	5	30	22.1247	27.0633	6.21568	12.0362	14.8658	11.2895	60.1474	-4.00657	-1.31181	-23.7915	-0.0185688
P14	cervical	5	30	22.1747	27.0567	6.21271	12.0332	14.8635	11.2631	60.1303	-4.08189	-1.48601	-23.6801	-0.0182263
P14	cervical	5	30	22.2247	27.0493	6.20946	12.0299	14.8608	11.23	60.1113	-4.1754	-1.44728	-23.8187	-0.0248624
P14	cervical	5	30	22.2747	27.0405	6.20547	12.0259	14.8577	11.1922	60.0888	-4.28272	-1.30473	-23.3646	-0.0195535
P14	cervical	5	30	22.3247	27.0409	6.20563	12.026	14.8578	11.1401	60.0872	-4.43399	-1.47743	-23.2686	-0.0224923
P14	cervical	5	30	22.3747	27.0502	6.20975	12.0302	14.861	11.0756	60.1054	-4.62171	-1.58117	-23.3282	-0.0240244
P14	cervical	5	30	22.4247	27.0539	6.21148	12.032	14.862	11.0148	60.1123	-4.79532	-1.64178	-23.1688	-0.0201071
P14	cervical	5	30	22.4747	27.053	6.2112	12.0315	14.862	10.9614	60.108	-4.94924	-1.75005	-22.8259	-0.0217859
P14	cervical	5	30	22.5247	27.0525	6.21082	12.0312	14.8617	10.8993	60.1036	-5.1318	-1.87464	-22.5494	-0.0203792
P14	cervical	5	30	22.5747	27.053	6.2111	12.0315	14.8618	10.8273	60.1017	-5.34045	-2.42174	-22.5898	-0.0198012
P14	cervical	5	30	22.6247	27.0602	6.21397	12.0345	14.864	10.7574	60.1147	-5.54046	-2.54077	-22.3916	-0.023107
P14	cervical	5	30	22.6747	27.0736	6.2197	12.0402	14.8682	10.6991	60.1442	-5.70696	-2.91069	-22.2722	-0.0182355
P14	cervical	5	30	22.7247	27.0925	6.22788	12.0483	14.8743	10.6557	60.1874	-5.83517	-3.22953	-22.1039	-0.0197278
P14	cervical	5	30	22.7747	27.1186	6.2394	12.0598	14.883	10.618	60.2472	-5.95101	-3.44337	-21.9271	-0.0251681
P14	cervical	5	30	22.8247	27.1612	6.25847	12.0789	14.8973	10.5551	60.3422	-6.13445	-4.08944	-21.7246	0.0268682
P14	cervical	5	30	22.8747	27.2306	6.28957	12.11	14.9207	10.4419	60.4966	-6.46163	-4.33523	-21.5665	-0.0511316
P14	cervical	5	30	22.9247	27.322	6.33082	12.1513	14.9516	10.3072	60.6983	-6.85638	-4.5275	-21.5109	-0.0327889
P14	cervical	5	30	22.9747	27.4077	6.36937	12.1898	14.9806	10.2043	60.887	-7.15105	-4.93333	-21.8412	-0.0241193
P14	cervical	5	30	23.0247	27.4748	6.39903	12.2195	15.0028	10.1175	61.0384	-7.39347	-4.97515	-21.9159	-0.0266943
P14	cervical	5	30	23.0747	27.54	6.42753	12.2479	15.0242	10.0084	61.1884	-7.71493	-5.00171	-22.1823	-0.0169755
P14	cervical	5	30	23.1247	27.6005	6.45398	12.2744	15.0441	9.90431	61.331	-8.03151	-5.29697	-22.384	-0.0175046
P14	cervical	5	30	23.1747	27.647	6.47411	12.2946	15.0593	9.84173	61.4427	-8.2234	-5.48297	-22.9052	-0.0300183
P14	cervical	5	30	23.2247	27.6825	6.48967	12.3101	15.071	9.81826	61.5274	-8.29444	-5.66248	-22.6444	-0.0178196
P14	cervical	5	30	23.2747	27.7261	6.50896	12.3294	15.0855	9.77726	61.628	-8.41283	-5.64164	-22.6118	-0.025373
P14	cervical	5	30	23.3247	27.7737	6.52998	12.3504	15.1014	9.72878	61.7371	-8.55874	-5.65794	-22.0848	-0.0201988
P14	cervical	5	30	23.3747	27.7964	6.53988	12.3603	15.1089	9.73626	61.7922	-8.54793	-5.8696	-20.8113	-0.0145382
P14	cervical	5	30	23.4247	27.8037	6.54288	12.3635	15.1115	9.75674	61.8155	-8.49708	-6.00044	-20.3346	-0.0275597
P14	cervical	5	30	23.4747	27.8025	6.54187	12.3623	15.1106	9.77328	61.8207	-8.44964	-5.70661	-20.4772	-0.0221713
P14	cervical	5	30	23.5247	27.788	6.53485	12.3553	15.1051	9.81939	61.792	-8.31528	-5.56328	-21.3357	-0.0160397
P14	cervical	5	30	23.5747	27.7673	6.52525	12.3456	15.0981	9.88759	61.7476	-8.12101	-5.74469	-22.544	-0.0271592
P14	cervical	5	30	23.6247	27.7614	6.52219	12.3425	15.0956	9.91522	61.7353	-8.04612	-5.71437	-23.6145	-0.0172385
P14	cervical	5	30	23.6747	27.7673	6.52436	12.3447	15.0973	9.91098	61.7502	-8.06023	-6.19116	-24.8284	-0.0185382
P14	cervical	5	30	23.7247	27.7767	6.52822	12.3486	15.1001	9.90184	61.7748	-8.0844	-6.73259	-25.9845	-0.0237308
P14	cervical	5	30	23.7747	27.7889	6.53342	12.3539	15.104	9.87926	61.8073	-8.14632	-6.75484	-26.7464	-0.021211
P14	cervical	5	30	23.8247	27.7972	6.53683	12.3573	15.1067	9.8699	61.8293	-8.17015	-6.02341	-27.5412	-0.0203853
P14	cervical	5	30	23.8747	27.799	6.53756	12.3581	15.1073	9.89362	61.8322	-8.10186	-5.20582	-28.1287	-0.0243853
P14	cervical	5	30	23.9247	27.8127	6.54403	12.3644	15.112	9.8967	61.8579	-8.09836	-4.10388	-28.7041	-0.0178563
P14	cervical	5	30	23.9747	27.8731	6.57133	12.3918	15.1324	9.79708	61.9832	-8.39068	-2.4878	-30.3053	-0.025159
P14	cervical	5	30	24.0247	27.94	6.60135	12.4218	15.1549	9.727	62.126	-8.59096	-1.06925	-31.0999	-0.0182324
P14	cervical	5	30	24.0747	27.9514	6.60635	12.4269	15.1585	9.8213	62.1507	-8.3225	-1.21016	-31.4324	-0.0206116
P14	cervical	5	30	24.1247	27.9263	6.59521	12.4156	15.1502	9.92395	62.0956	-8.03667	-1.19055	-31.8789	-0.0235474
P14	cervical	5	30	24.1747	27.9176	6.59162	12.4121	15.1476	9.88781	62.076	-8.13894	-1.3273	-31.476	-0.0219847
P14	cervical	5	30	24.2247	27.9421	6.60263	12.4231	15.1558	9.79443	62.1269	-8.39699	-1.3727	-31.4044	-0.0222936
P14	cervical	5	30	24.2747	27.9743	6.61714	12.4376	15.1667	9.78089	62.1971	-8.43748	-1.44111	-30.858	-0.0195994
P14	cervical	5	30	24.3247	27.9946	6.62618	12.4466	15.1732	9.85098	62.2416	-8.25606	-1.32062	-30.9272	-0.0187676
P14	cervical	5	30	24.3747	27.9899	6.62397	12.4444	15.1717	9.92292	62.2323	-8.06289	-2.48998	-30.8617	-0.0250092
P14	cervical	5	30	24.4247	27.9509	6.60585	12.4263	15.1581	9.96878	62.1499	-7.92076	-4.30218	-30.308	0.032838
P14	cervical	5	30	24.4747	27.891	6.57844	12.3989	15.1376	9.99657	62.0238	-7.83173	-4.26686	-29.4711	-0.0528409
P14	cervical	5	30	24.5247	27.8392	6.55506	12.3755	15.1201	10.0114	61.9142	-7.78856	-3.12629	-28.0194	-0.0350795
P14	cervical	5	30	24.5747	27.8089	6.54154	12.362	15.11	10.0238	61.8487	-7.74931	-2.44058	-26.8975	-0.0245107
P14	cervical	5	30	24.6247	27.791	6.53377	12.3543	15.1041	10.0565	61.806	-7.65209	-2.31437	-25.9198	-0.02163
P14	cervical	5	30	24.6747	27.7644	6.52231	12.3427	15.0955	10.1216	61.7412	-7.46802	-2.2495	-24.6059	-0.0220733
P14	cervical	5	30	24.7247	27.7288	6.50701	12.3275	15.084	10.167	61.655	-7.34432	-2.1497	-24.3426	-0.0171529
P14	cervical	5	30	24.7747	27.7007	6.49486	12.3153	15.0748	10.1601	61.5854	-7.36676	-2.23665	-24.2587	-0.03011
P14	cervical	5	30	24.8247	27.6809	6.4863	12.3067	15.0684	10.1476	61.5386	-7.40381	-1.80753	-23.595	-0.0204128
P14	cervical	5	30	24.8747	27.67	6.48175	12.3023	15.0648	10.1557	61.5128	-7.38352	-1.58171	-23.0373	-0.0138594
P14	cervical	5	30	24.9247	27.6699	6.48197	12.3025	15.065	10.1731	61.5095	-7.33581	-1.57441	-22.7356	-0.0282965
P14	cervical	5	30	24.9747	27.6756	6.48454	12.3049	15.0669	10.1885	61.5188	-7.2897	-1.92943	-23.1621	-0.0194863
P14	cervical	5	30	25.0247	27.6801	6.48678	12.3071	15.0686	10.1926	61.5268	-7.27655	-2.11416	-23.4555	-0.0232294
P14	cervical	5	30	25.0747	27.6862	6.4895	12.3099	15.0708	10.1769	61.5373	-7.3234	-2.03504	-23.7152	-0.0228899
P14	cervical	5	30	25.1247	27.6946	6.49334	12.3137	15.0737	10.1421	61.5548	-7.42565	-1.54671	-23.0723	-0.0142599
P14	cervical	5	30	25.1747	27.7032	6.49716	12.3177	15.0762	10.1003	61.5729	-7.54352	-1.4758	-22.9779	-0.0269266
P14	cervical	5	30	25.2247	27.7135	6.50203	12.3225	15.08	10.0649	61.5939	-7.64194	-1.44879	-22.8762	-0.0226422
P14	cervical	5	30	25.2747	27.7233	6.50672	12.3272	15.0837	10.041	61.6119	-7.71016	-1.48192	-22.7267	-0.0151346
P14	cervical	5	30	25.3247	27.7335	6.51161	12.3321	15.0872	10.0154	61.6322	-7.78221	-1.63683	-22.9904	-0.0270764
P14	cervical	5	30	25.3747	27.7428	6.51604	12.3366	15.0906	9.99545	61.6502	-7.84127	-1.82438	-22.8781	-0.0204403
P14	cervical	5	30	25.4247	27.7403	6.51496	12.3354	15.0895	9.99442	61.6418	-7.84565	-1.81548	-22.9785	-0.0205842
P14	cervical	5	30	25.4747	27.7335	6.51197	12.3324	15.0873	9.98477	61.6256	-7.87248	-2.00652	-22.8105	-0.0236697
P14	cervical	5	30	25.5247	27.7201	6.50593	12.3264	15.083	9.97508	61.5949	-7.89928	-1.97742	-22.4125	-0.0180244
P14	cervical	5	30	25.5747	27.6884	6.49177	12.3122	15.0722	9.9879	61.5256	-7.86336	-2.05523	-22.1604	-0.0252508
P14	cervical	5	30	25.6247	27.6531	6.47614	12.2966	15.0606	9.98479	61.447	-7.87796	-2.0146	-22.1106	-0.0188869
P14	cervical	5	30	25.6747	27.6383	6.46977	12.2903	15.0558	9.94049	61.4126	-8.01219	-2.39509	-21.8055	-0.0200061
P14	cervical	5	30	25.7247	27.6322	6.46712	12.2876	15.0537	9.90233	61.3995	-8.1263	-2.87973	-21.4795	-0.024208
P14	cervical	5	30	25.7747	27.6211	6.46215	12.2826	15.0502	9.89302	61.377	-8.15326	-3.41276	-21.0589	-0.0200642
P14	cervical	5	30	25.8247	27.6107	6.45732	12.2778	15.0466	9.88999	61.3568	-8.15756	-3.89835	-21.0345	-0.0191438
P14	cervical	5	30	25.8747	27.6062	6.45518	12.2753	15.045	9.87546	61.3494	-8.19351	-4.56632	-21.0977	-0.023159
P14	cervical	5	30	25.9247	27.6048	6.45454	12.2748	15.0445	9.85988	61.3486	-8.23425	-5.35826	-21.1462	-0.0189174
P14	cervical	5	30	25.9747	27.6046	6.45453	12.2749	15.0445	9.86143	61.3483	-8.22326	-5.60092	-20.9145	-0.0226666
P14	cervical	5	30	26.0247	27.6118	6.45784	12.2783	15.0471	9.84972	61.3635	-8.24483	-5.52896	-20.7148	-0.0210795
P14	cervical	5	30	26.0747	27.6137	6.45909	12.2796	15.0482	9.80826	61.3682	-8.35782	-5.54463	-20.3108	-0.0213394
P14	cervical	5	30	26.1247	27.6109	6.45792	12.2781	15.047	9.72712	61.362	-8.59252	-5.66289	-20.2747	-0.0246788
P14	cervical	5	30	26.1747	27.6032	6.45495	12.2753	15.045	9.64202	61.3487	-8.84617	-5.53404	-20.4517	-0.0177737
P14	cervical	5	30	26.2247	27.5925	6.45041	12.2708	15.0415	9.59301	61.3292	-9.00142	-5.56851	-20.963	-0.0218593
P14	cervical	5	30	26.2747	27.589	6.44868	12.2691	15.0404	9.5619	61.3258	-9.0987	-5.4545	-21.3164	-0.0268745
P14	cervical	5	30	26.3247	27.5857	6.44716	12.2675	15.039	9.55351	61.3238	-9.1235	-5.31904	-21.8207	-0.0195168
P14	cervical	5	30	26.3747	27.5818	6.44525	12.2657	15.0382	9.55098	61.3179	-9.13358	-5.3579	-22.3097	-0.0227523
P14	cervical	5	30	26.4247	27.5691	6.43938	12.2598	15.0336	9.56075	61.2932	-9.11156	-5.18657	-22.754	-0.0261927
P14	cervical	5	30	26.4747	27.5512	6.43122	12.2517	15.0275	9.57975	61.2572	-9.05969	-4.70805	-23.1152	-0.0246209
P14	cervical	5	30	26.5247	27.5358	6.42412	12.2446	15.0223	9.6043	61.2255	-8.98903	-4.85524	-23.3331	-0.0313485
P14	cervical	5	30	26.5747	27.529	6.42114	12.2414	15.0201	9.63674	61.212	-8.89668	-4.63705	-23.4121	-0.018682
P14	cervical	5	30	26.6247	27.5387	6.42535	12.2459	15.0233	9.65016	61.2354	-8.8614	-4.5127	-23.9236	-0.0106055
P14	cervical	5	30	26.6747	27.5583	6.43414	12.2546	15.0298	9.62584	61.2803	-8.93353	-4.44314	-24.6375	-0.0330213
P14	cervical	5	30	26.7247	27.5796	6.44364	12.264	15.037	9.578	61.3289	-9.07375	-4.4096	-25.332	-0.0248317
P14	cervical	5	30	26.7747	27.5942	6.45019	12.2706	15.0418	9.5345	61.3623	-9.20175	-4.52001	-25.9582	-0.0809602
P14	cervical	5	30	26.8247	27.6064	6.45581	12.2762	15.0462	9.48534	61.3887	-9.34465	-4.46104	-26.5561	0.0190031
P14	cervical	5	30	26.8747	27.6267	6.46503	12.2855	15.053	9.40098	61.4323	-9.59234	-4.54962	-27.1036	-0.00387155
P14	cervical	5	30	26.9247	27.6541	6.47755	12.298	15.0624	9.27231	61.491	-9.97224	-4.39774	-27.5231	-0.0178837
P14	cervical	5	30	26.9747	27.6725	6.48607	12.3065	15.0688	9.12745	61.528	-10.3966	-4.38136	-27.9853	-0.0206269
P14	cervical	5	30	27.0247	27.6654	6.48332	12.3037	15.0666	9.02313	61.5078	-10.7039	-4.29505	-28.4632	-0.0209052
P14	cervical	5	30	27.0747	27.6442	6.47427	12.2947	15.06	8.97593	61.4564	-10.8495	-4.47333	-28.7464	-0.0217248
P14	cervical	5	30	27.1247	27.6273	6.46708	12.2876	15.0544	8.97611	61.4141	-10.8558	-4.23399	-28.8976	-0.019893
P14	cervical	5	30	27.1747	27.6175	6.46284	12.2833	15.0512	9.02067	61.3883	-10.7292	-4.18486	-28.8636	-0.0227921
P14	cervical	5	30	27.2247	27.6171	6.46281	12.2833	15.0512	9.07399	61.3858	-10.5746	-3.9516	-28.9533	-0.0297401
P14	cervical	5	30	27.2747	27.6221	6.4653	12.2858	15.0529	9.09625	61.3965	-10.5076	-3.73033	-28.9715	-0.0219297
P14	cervical	5	30	27.3247	27.6233	6.46589	12.2864	15.0535	9.09877	61.3969	-10.4999	-3.74195	-28.8851	-0.0223241
P14	cervical	5	30	27.3747	27.6211	6.46495	12.2859	15.053	9.10501	61.3907	-10.4795	-3.89799	-28.5311	-0.0279634
P14	cervical	5	30	27.4247	27.6268	6.46745	12.2879	15.0545	9.12239	61.402	-10.4247	-4.15558	-28.4184	-0.0195046
P14	cervical	5	30	27.4747	27.6446	6.47533	12.2958	15.0606	9.14381	61.4416	-10.3567	-3.999	-27.8821	-0.0235352
P14	cervical	5	30	27.5247	27.664	6.48402	12.3044	15.067	9.16244	61.4848	-10.2985	-4.01289	-27.3961	-0.0234679
P14	cervical	5	30	27.5747	27.6696	6.48647	12.3068	15.0689	9.18132	61.4991	-10.239	-4.38567	-27.108	-0.0140673
P14	cervical	5	30	27.6247	27.6633	6.48348	12.3039	15.0666	9.19115	61.4847	-10.2029	-4.53722	-26.9455	-0.0283884
P14	cervical	5	30	27.6747	27.6495	6.47732	12.2978	15.0621	9.20929	61.4538	-10.1447	-4.65625	-26.6385	-0.0198624
P14	cervical	5	30	27.7247	27.6418	6.47394	12.2943	15.0595	9.24263	61.4367	-10.048	-5.09264	-26.1121	-0.0166758
P14	cervical	5	30	27.7747	27.6532	6.47899	12.2994	15.0633	9.26201	61.4615	-9.99061	-4.87685	-25.7676	-0.0275016
P14	cervical	5	30	27.8247	27.668	6.48553	12.3059	15.0681	9.27433	61.4948	-9.94928	-4.81788	-25.2271	-0.0189113
P14	cervical	5	30	27.8747	27.6686	6.48571	12.3061	15.0683	9.29501	61.4969	-9.88583	-4.82123	-25.4113	-0.0192232
P14	cervical	5	30	27.9247	27.6606	6.48215	12.3026	15.0655	9.31092	61.4796	-9.8386	-4.70696	-25.2647	-0.0255351
P14	cervical	5	30	27.9747	27.6558	6.47979	12.3002	15.0636	9.32193	61.4686	-9.80483	-4.78605	-24.871	-0.0152385
P14	cervical	5	30	28.0247	27.6557	6.4797	12.3001	15.0635	9.34772	61.4687	-9.72885	-4.68323	-24.7923	-0.0268716
P14	cervical	5	30	28.0747	27.6598	6.48159	12.302	15.065	9.38173	61.4793	-9.62872	-4.32156	-24.3976	-0.0251408
P14	cervical	5	30	28.1247	27.6759	6.48853	12.3089	15.0706	9.38961	61.5172	-9.60022	-4.05643	-23.9023	-0.0220917
P14	cervical	5	30	28.1747	27.6961	6.49741	12.3179	15.077	9.39286	61.5655	-9.58466	-4.13384	-23.8691	-0.032795
P14	cervical	5	30	28.2247	27.7012	6.4996	12.32	15.0788	9.43351	61.5786	-9.46641	-4.564	-23.5667	-0.0237584
P14	cervical	5	30	28.2747	27.6969	6.49775	12.3183	15.0773	9.47884	61.5707	-9.33422	-4.7649	-23.3514	-0.024685
P14	cervical	5	30	28.3247	27.6901	6.4946	12.3151	15.0751	9.5172	61.5556	-9.22156	-4.89188	-23.1064	-0.0241194
P14	cervical	5	30	28.3747	27.6737	6.48731	12.3077	15.0696	9.578	61.5186	-9.04473	-4.93414	-22.9301	-0.0198838
P14	cervical	5	30	28.4247	27.6423	6.47347	12.2939	15.0592	9.66596	61.4471	-8.78975	-5.03579	-22.7488	-0.0275902
P14	cervical	5	30	28.4747	27.6066	6.45765	12.2781	15.0473	9.74944	61.3653	-8.54737	-5.39958	-22.7466	-0.0240243
P14	cervical	5	30	28.5247	27.5748	6.44344	12.2638	15.0367	9.81542	61.2928	-8.35324	-5.28867	-22.7366	-0.0178287
P14	cervical	5	30	28.5747	27.5421	6.42884	12.2493	15.0257	9.87925	61.2185	-8.16331	-5.57759	-22.9994	-0.0263792
P14	cervical	5	30	28.6247	27.5136	6.41611	12.2365	15.0161	9.93862	61.1534	-7.98875	-5.85511	-22.9559	-0.0201988
P14	cervical	5	30	28.6747	27.4959	6.40827	12.2287	15.0103	9.99079	61.1126	-7.83612	-5.67279	-22.9435	-0.0212508
P14	cervical	5	30	28.7247	27.4869	6.40421	12.2247	15.007	10.043	61.0912	-7.68222	-5.96321	-22.9639	-0.0185994
P14	cervical	5	30	28.7747	27.4828	6.40235	12.223	15.0059	10.0915	61.0815	-7.53939	-6.00352	-22.8299	-0.0219694
P14	cervical	5	30	28.8247	27.4851	6.40317	12.2236	15.0063	10.1279	61.0861	-7.42981	-5.96063	-22.7552	-0.0227645
P14	cervical	5	30	28.8747	27.4922	6.40625	12.2267	15.0086	10.1554	61.1032	-7.34525	-6.12647	-22.4752	-0.0273975
P14	cervical	5	30	28.9247	27.5048	6.4116	12.232	15.0127	10.1813	61.1319	-7.26582	-6.24418	-22.4149	-0.0230458
P14	cervical	5	30	28.9747	27.531	6.42292	12.2433	15.0211	10.1968	61.1925	-7.21551	-6.1138	-22.2969	-0.0279603
P14	cervical	5	30	29.0247	27.5713	6.44047	12.2609	15.0342	10.2063	61.2859	-7.18581	-6.12406	-22.311	-0.0166667
P14	cervical	5	30	29.0747	27.6048	6.45517	12.2756	15.0453	10.234	61.3629	-7.10532	-6.18504	-22.0751	-0.0227003
P14	cervical	5	30	29.1247	27.6272	6.46492	12.2854	15.0526	10.2588	61.4147	-7.03426	-6.20174	-22.0153	-0.0224954
P14	cervical	5	30	29.1747	27.6449	6.47261	12.2931	15.0584	10.2648	61.4563	-7.0154	-6.20419	-22.1461	-0.0222263
P14	cervical	5	30	29.2247	27.6542	6.47663	12.2971	15.0616	10.2612	61.4781	-7.02246	-6.3399	-22.3025	-0.0236666
P14	cervical	5	30	29.2747	27.6561	6.47754	12.298	15.062	10.2487	61.483	-7.05559	-6.32223	-22.2773	-0.0226269
P14	cervical	5	30	29.3247	27.6599	6.47925	12.2997	15.0634	10.2341	61.491	-7.095	-6.51862	-22.4955	-0.0468928
P14	cervical	5	30	29.3747	27.6684	6.48317	12.3035	15.0662	10.2327	61.509	-7.09661	-6.57406	-22.5307	-0.0687769
P14	cervical	5	30	29.4247	27.6744	6.48585	12.3062	15.0684	10.253	61.5211	-7.03602	-6.72723	-22.4208	0.0259174
P14	cervical	5	30	29.4747	27.6776	6.48744	12.3078	15.0695	10.2782	61.5282	-6.96392	-7.0808	-22.61	-0.00736089
P14	cervical	5	30	29.5247	27.6809	6.48885	12.3093	15.0706	10.2977	61.5355	-6.90839	-6.98183	-22.502	-0.019951
P14	cervical	5	30	29.5747	27.6813	6.48898	12.3095	15.0707	10.3182	61.5366	-6.85018	-6.92817	-22.3677	-0.0227003
P14	cervical	5	30	29.6247	27.6773	6.48729	12.3077	15.0695	10.3532	61.5273	-6.75419	-6.79833	-22.2729	-0.0230887
P14	cervical	5	30	29.6747	27.6709	6.4847	12.305	15.0674	10.4062	61.5121	-6.61493	-6.24555	-21.7241	-0.0228716
P14	cervical	5	30	29.7247	27.6729	6.4857	12.3061	15.0681	10.4677	61.5153	-6.46032	-6.04688	-21.498	-0.0261193
P14	cervical	5	30	29.7747	27.6839	6.49071	12.3111	15.0722	10.5215	61.539	-6.34696	-6.14286	-21.1017	-0.02074
P14	cervical	5	30	29.8247	27.6768	6.48782	12.3082	15.0699	10.5913	61.5244	-6.21009	-6.10295	-20.6192	-0.0183303
P14	cervical	5	30	29.8747	27.6606	6.48037	12.3009	15.0641	10.6596	61.494	-6.06653	-6.31528	-20.5089	-0.0210795
P14	cervical	5	30	29.9247	27.6623	6.48029	12.3007	15.064	10.7085	61.5018	-5.91581	-6.60643	-20.7182	-0.023
P14	cervical	5	30	29.9747	27.6747	6.48552	12.3059	15.068	10.7637	61.526	-5.68515	-7.15263	-20.6088	-0.0228104
P14	cervical	5	30	30.0247	27.6763	6.48665	12.307	15.0689	10.8259	61.5201	-5.43645	-7.56462	-20.8107	-0.02163
P14	cervical	5	30	30.0747	27.6593	6.4799	12.3003	15.0637	10.8705	61.4725	-5.27033	-7.87221	-20.5536	-0.0230061
P14	cervical	5	30	30.1247	27.6339	6.46946	12.2899	15.0558	10.8813	61.4088	-5.22632	-8.38613	-20.604	-0.023263
P14	cervical	5	30	30.1747	27.6123	6.46034	12.2809	15.0492	10.8795	61.3588	-5.22982	-8.94436	-20.7586	-0.0229144
P14	cervical	5	30	30.2247	27.6145	6.46124	12.2818	15.0499	10.8639	61.3671	-5.27717	-9.60104	-21.3293	-0.0255137
P14	cervical	5	30	30.2747	27.6487	6.47597	12.2964	15.0609	10.8497	61.4486	-5.32013	-10.013	-21.5295	-0.0283211
P14	cervical	5	30	30.3247	27.7025	6.49937	12.3198	15.0784	10.8498	61.5719	-5.32345	-10.1614	-22.103	-0.0239541
P14	cervical	5	30	30.3747	27.7553	6.52263	12.343	15.0959	10.8634	61.692	-5.29327	-10.33	-22.0521	-0.02363
P14	cervical	5	30	30.4247	27.7977	6.54155	12.362	15.1101	10.8795	61.7871	-5.25059	-10.4138	-21.8819	-0.0232752
P14	cervical	5	30	30.4747	27.8335	6.55775	12.3781	15.1223	10.8823	61.8684	-5.24191	-10.8292	-21.4448	-0.0229449
P14	cervical	5	30	30.5247	27.8616	6.57065	12.3911	15.1321	10.8802	61.9327	-5.2493	-10.6981	-20.5548	-0.0231284
P14	cervical	5	30	30.5747	27.8843	6.58108	12.4015	15.1398	10.8866	61.9846	-5.23226	-10.8034	-20.2166	-0.0235841
P14	cervical	5	30	30.6247	27.9067	6.59138	12.4117	15.1477	10.9028	62.0375	-5.18651	-11.2168	-20.4096	-0.0187156
P14	cervical	5	30	30.6747	27.9261	6.60012	12.4206	15.1543	10.9334	62.0828	-5.09861	-11.5603	-20.74	-0.0183058
P14	cervical	5	30	30.7247	27.9407	6.60662	12.4271	15.1593	10.9751	62.1177	-4.97728	-12.1286	-21.45	-0.0319817
P14	cervical	5	30	30.7747	27.9526	6.61185	12.4323	15.1631	11.0127	62.1464	-4.87076	-12.7007	-21.9986	-0.0312539
P14	cervical	5	30	30.8247	27.9642	6.61694	12.4374	15.1671	11.0395	62.1748	-4.79772	-13.1371	-22.2458	-0.0112905
P14	cervical	5	30	30.8747	27.9731	6.62082	12.4412	15.1701	11.068	62.1976	-4.71747	-13.2091	-22.5561	-0.0243701
P14	cervical	5	30	30.9247	27.9796	6.62354	12.4439	15.1719	11.0931	62.2163	-4.64573	-13.4873	-22.8837	-0.023526
P14	cervical	5	30	30.9747	27.9812	6.62398	12.4445	15.1721	11.1189	62.2241	-4.57027	-13.5955	-22.8456	0.0708196
P14	cervical	5	30	31.0247	27.9753	6.62096	12.4414	15.1703	11.1479	62.2142	-4.48498	-13.5012	-23.1023	-0.0798958
P14	cervical	5	30	31.0747	27.9615	6.61446	12.4349	15.1652	11.1837	62.1867	-4.37933	-13.4736	-23.4528	-0.0390916
P14	cervical	5	30	31.1247	27.9493	6.60848	12.429	15.1606	11.2038	62.1629	-4.31595	-13.1372	-23.6838	-0.0372937
P14	cervical	5	30	31.1747	27.9459	6.60644	12.4271	15.1594	11.1866	62.1592	-4.36156	-12.808	-24.3595	-0.0231192
P14	cervical	5	30	31.2247	27.9508	6.6082	12.4287	15.1605	11.1569	62.1741	-4.45023	-12.3761	-25.1053	-0.0238011
P14	cervical	5	30	31.2747	27.9581	6.61112	12.4318	15.1628	11.1426	62.1937	-4.496	-11.8223	-25.2734	-0.0213578
P14	cervical	5	30	31.3247	27.9535	6.60903	12.4295	15.1611	11.1581	62.1858	-4.45016	-11.4626	-25.9946	-0.0213088
P14	cervical	5	30	31.3747	27.9299	6.59849	12.4189	15.1533	11.2051	62.1345	-4.31033	-10.9534	-26.6272	-0.01963
P14	cervical	5	30	31.4247	27.8919	6.58151	12.402	15.1406	11.2594	62.0492	-4.15086	-10.2523	-27.2312	-0.0280061
P14	cervical	5	30	31.4747	27.8555	6.56539	12.3858	15.1284	11.2922	61.9653	-4.05451	-9.60815	-27.8127	-0.0205413
P14	cervical	5	30	31.5247	27.8255	6.55199	12.3724	15.1184	11.3217	61.8962	-3.96865	-8.79604	-28.581	-0.0247553
P14	cervical	5	30	31.5747	27.8007	6.54105	12.3615	15.1102	11.3599	61.84	-3.85779	-8.04668	-29.1934	-0.0188746
P14	cervical	5	30	31.6247	27.7782	6.53109	12.3515	15.1026	11.4072	61.7882	-3.71983	-7.4692	-29.7865	-0.0238593
P14	cervical	5	30	31.6747	27.7572	6.52192	12.3423	15.0959	11.4472	61.7414	-3.59993	-7.21977	-30.0619	-0.0224985
P14	cervical	5	30	31.7247	27.7355	6.51253	12.333	15.0887	11.4722	61.6915	-3.52255	-6.86852	-30.3021	-0.0188655
P14	cervical	5	30	31.7747	27.7119	6.5023	12.3228	15.0811	11.486	61.6362	-3.47996	-6.41335	-30.2423	-0.022052
P14	cervical	5	30	31.8247	27.693	6.49422	12.3146	15.075	11.4957	61.5903	-3.45526	-6.06154	-30.2965	-0.0257002
P14	cervical	5	30	31.8747	27.6868	6.49149	12.312	15.073	11.5084	61.5726	-3.42544	-6.15502	-30.4889	-0.018844
P14	cervical	5	30	31.9247	27.691	6.49363	12.314	15.0747	11.5204	61.5814	-3.39952	-5.99766	-30.482	-0.0324894
P14	cervical	5	30	31.9747	27.696	6.49603	12.3168	15.076	11.5343	61.5913	-3.36803	-5.95149	-30.1427	-0.0211009
P14	cervical	5	30	32.0247	27.6997	6.49775	12.3182	15.0775	11.5398	61.5989	-3.35863	-6.13041	-29.9192	-0.0153884
P14	cervical	5	30	32.0747	27.7106	6.50282	12.3233	15.0815	11.527	61.6223	-3.40408	-6.32628	-29.7014	-0.0303792
P14	cervical	5	30	32.1247	27.7258	6.51002	12.3305	15.0869	11.5127	61.6531	-3.4601	-6.65523	-29.5956	-0.0195291
P14	cervical	5	30	32.1747	27.745	6.51913	12.3395	15.0938	11.5003	61.6932	-3.51289	-6.72384	-29.1707	-0.0177064
P14	cervical	5	30	32.2247	27.7685	6.52982	12.3502	15.1017	11.4945	61.7435	-3.54326	-6.65836	-28.813	-0.0277705
P14	cervical	5	30	32.2747	27.7849	6.53732	12.3578	15.1075	11.5155	61.7796	-3.49211	-6.81817	-29.1946	-0.0165168
P14	cervical	5	30	32.3247	27.7964	6.54263	12.3631	15.1115	11.5472	61.8048	-3.41076	-6.77876	-29.3432	-0.0252109
P14	cervical	5	30	32.3747	27.8137	6.55043	12.3708	15.1172	11.5588	61.8422	-3.3877	-7.22668	-29.5854	-0.0188501
P14	cervical	5	30	32.4247	27.8318	6.55836	12.3787	15.1232	11.565	61.8806	-3.37692	-7.56618	-29.9267	-0.0195566
P14	cervical	5	30	32.4747	27.8385	6.56126	12.3818	15.125	11.5806	61.8959	-3.33304	-7.60427	-30.5656	-0.0320857
P14	cervical	5	30	32.5247	27.8341	6.55889	12.3793	15.1235	11.6033	61.8861	-3.26503	-7.49585	-30.5971	-0.024309
P14	cervical	5	30	32.5747	27.8213	6.5529	12.3733	15.119	11.621	61.8596	-3.20828	-7.48313	-31.2253	-0.0169266
P14	cervical	5	30	32.6247	27.8033	6.54465	12.3651	15.1128	11.6323	61.8213	-3.16824	-7.94935	-31.6046	-0.0276666
P14	cervical	5	30	32.6747	27.7852	6.53634	12.3568	15.1066	11.6431	61.781	-3.12819	-8.18479	-31.7928	-0.0192569
P14	cervical	5	30	32.7247	27.771	6.52984	12.3503	15.1015	11.6501	61.7494	-3.09964	-8.34831	-32.1191	-0.0217706
P14	cervical	5	30	32.7747	27.7633	6.52631	12.347	15.0992	11.652	61.7332	-3.08792	-8.52251	-32.3236	-0.0279937
P14	cervical	5	30	32.8247	27.7664	6.52735	12.3478	15.0998	11.6469	61.7419	-3.09736	-8.89782	-32.9816	0.028104
P14	cervical	5	30	32.8747	27.7666	6.52715	12.3476	15.0996	11.658	61.745	-3.05988	-8.93305	-33.3131	-0.0617402
P14	cervical	5	30	32.9247	27.7558	6.52218	12.3426	15.096	11.6824	61.7225	-2.98578	-8.81647	-33.5153	-0.0252783
P14	cervical	5	30	32.9747	27.7449	6.51723	12.3376	15.0921	11.6873	61.6989	-2.9673	-8.73148	-33.7356	-0.0290795
P14	cervical	5	30	33.0247	27.7396	6.51472	12.3352	15.0902	11.6756	61.6866	-2.9977	-8.44709	-33.6798	-0.0276177
P14	cervical	5	30	33.0747	27.735	6.5126	12.333	15.0884	11.6654	61.6769	-3.02438	-8.17352	-33.6756	-0.0291804
P14	cervical	5	30	33.1247	27.7295	6.50995	12.3304	15.0868	11.6665	61.6653	-3.02029	-7.74296	-33.3608	-0.0277919
P14	cervical	5	30	33.1747	27.7211	6.50613	12.3266	15.0839	11.6798	61.6473	-2.98113	-7.58818	-33.0699	-0.0120765
P14	cervical	5	30	33.2247	27.7075	6.49972	12.3202	15.0788	11.703	61.6166	-2.91117	-7.37545	-32.8161	-0.0172691
P14	cervical	5	30	33.2747	27.6947	6.49382	12.3142	15.0746	11.7164	61.5889	-2.86828	-7.35161	-32.4649	-0.0256515
P14	cervical	5	30	33.3247	27.6847	6.48926	12.3096	15.0712	11.717	61.568	-2.86291	-7.25241	-32.0281	0.0238595
P14	cervical	5	30	33.3747	27.6757	6.48512	12.3055	15.0679	11.7148	61.5494	-2.86986	-6.95228	-31.9036	-0.0380182
P14	cervical	5	30	33.4247	27.6706	6.48287	12.3033	15.0662	11.7058	61.5402	-2.89893	-7.10333	-31.8121	-0.04126
P14	cervical	5	30	33.4747	27.6683	6.48164	12.3021	15.0653	11.6957	61.5371	-2.93091	-7.1593	-31.5511	-0.0349387
P14	cervical	5	30	33.5247	27.6659	6.48027	12.3005	15.0642	11.6983	61.5332	-2.92657	-7.31878	-31.2407	-0.0122752
P14	cervical	5	30	33.5747	27.6709	6.48242	12.3028	15.0659	11.6991	61.5473	-2.92774	-7.5274	-31.1668	-0.039853
P14	cervical	5	30	33.6247	27.6867	6.48931	12.3096	15.0714	11.6861	61.5861	-2.9652	-7.863	-31.2179	-0.0200733
P14	cervical	5	30	33.6747	27.701	6.4956	12.3161	15.0759	11.6854	61.6216	-2.96748	-8.003	-31.2004	-0.0129358
P14	cervical	5	30	33.7247	27.7098	6.49963	12.3201	15.079	11.7001	61.6426	-2.92936	-8.25102	-30.8109	-0.00937615
P14	cervical	5	30	33.7747	27.7167	6.50275	12.3233	15.0814	11.7094	61.6587	-2.90768	-8.41713	-30.9829	-0.0183578
P14	cervical	5	30	33.8247	27.7228	6.5053	12.3257	15.0834	11.7144	61.6732	-2.89714	-8.3025	-31.0068	-0.0215627
P14	cervical	5	30	33.8747	27.7272	6.50727	12.3278	15.0849	11.7206	61.686	-2.88259	-8.36669	-30.9895	-0.0220459
P14	cervical	5	30	33.9247	27.7342	6.51014	12.3306	15.0869	11.7308	61.7023	-2.85672	-8.32611	-31.1864	-0.0226636
P14	cervical	5	30	33.9747	27.7401	6.51265	12.333	15.0886	11.758	61.7153	-2.7815	-8.24789	-31.4529	-0.0229083
P14	cervical	5	30	34.0247	27.7411	6.51298	12.3334	15.0889	11.7975	61.7164	-2.66745	-8.17571	-31.7849	-0.0224648
P14	cervical	5	30	34.0747	27.7346	6.51015	12.3306	15.0869	11.8357	61.7016	-2.55618	-8.33014	-32.1908	-0.0285137
P14	cervical	5	30	34.1247	27.7236	6.50528	12.3257	15.0834	11.8627	61.6763	-2.47797	-8.14996	-32.1317	-0.0322018
P14	cervical	5	30	34.1747	27.7153	6.50161	12.322	15.0804	11.8788	61.6567	-2.43116	-7.92973	-32.3623	-0.0253884
P14	cervical	5	30	34.2247	27.7131	6.5008	12.321	15.08	11.8939	61.6502	-2.3871	-7.80403	-32.4261	-0.0179052
P14	cervical	5	30	34.2747	27.7145	6.50139	12.3218	15.0803	11.9153	61.6517	-2.32539	-7.53085	-32.7468	-0.0237921
P14	cervical	5	30	34.3247	27.7157	6.50233	12.323	15.081	11.941	61.6545	-2.24958	-7.47646	-33.2289	-0.0174863
P14	cervical	5	30	34.3747	27.7164	6.5026	12.323	15.081	11.9651	61.6557	-2.17783	-7.54706	-33.3132	-0.0207431
P14	cervical	5	30	34.4247	27.7154	6.50228	12.3229	15.081	11.9823	61.6521	-2.12615	-7.61575	-33.4818	-0.0164068
P14	cervical	5	30	34.4747	27.7142	6.50156	12.322	15.0802	11.993	61.6471	-2.09425	-7.66264	-33.5647	-0.0284495
P14	cervical	5	30	34.5247	27.7179	6.50341	12.3239	15.0818	11.9909	61.656	-2.09927	-7.42616	-33.3803	-0.0260612
P14	cervical	5	30	34.5747	27.7261	6.5072	12.3277	15.0848	11.9882	61.6743	-2.11028	-7.33323	-33.2255	-0.0235933
P14	cervical	5	30	34.6247	27.7332	6.51039	12.3308	15.087	11.9998	61.6878	-2.08268	-7.1059	-33.0544	-0.0205474
P14	cervical	5	30	34.6747	27.7431	6.515	12.3354	15.0904	12.0129	61.7083	-2.05039	-6.93188	-32.5936	-0.019688
P14	cervical	5	30	34.7247	27.7587	6.52209	12.3424	15.0959	12.0198	61.7417	-2.03498	-6.86629	-32.1688	-0.0207033
P14	cervical	5	30	34.7747	27.7752	6.52948	12.3499	15.1013	12.0274	61.7772	-2.01578	-6.70522	-31.8244	-0.0322293
P14	cervical	5	30	34.8247	27.7825	6.53307	12.3537	15.1039	12.0447	61.7934	-1.95773	-6.49138	-31.6553	-0.0188746
P14	cervical	5	30	34.8747	27.7819	6.53265	12.3532	15.1036	12.0978	61.7905	-1.77516	-6.36936	-31.5784	-0.0179236
P14	cervical	5	30	34.9247	27.7829	6.53307	12.3534	15.104	12.1656	61.7895	-1.5458	-6.14785	-31.3622	-0.109578
P14	cervical	5	30	34.9747	27.7797	6.53176	12.3522	15.1029	12.2001	61.779	-1.42819	-5.96008	-31.04	0.0313151
P14	cervical	5	30	35.0247	27.76	6.52289	12.3433	15.0964	12.2285	61.7333	-1.34015	-5.77344	-31.1214	-0.00723551
P14	cervical	5	30	35.0747	27.7396	6.51379	12.3342	15.0893	12.2407	61.6886	-1.30206	-5.56991	-31.2174	-0.024269
P14	cervical	5	30	35.1247	27.7283	6.50858	12.329	15.0858	12.2301	61.665	-1.33054	-5.41987	-31.1195	-0.010795
P14	cervical	5	30	35.1747	27.724	6.50638	12.327	15.084	12.2061	61.6564	-1.39987	-5.29647	-30.9667	-0.0262598
P14	cervical	5	30	35.2247	27.7242	6.50645	12.327	15.084	12.1731	61.6581	-1.49535	-5.22833	-31.0337	-0.019997
P14	cervical	5	30	35.2747	27.7265	6.5073	12.3277	15.0846	12.1398	61.6624	-1.59008	-5.08406	-30.8861	-0.00829661
P14	cervical	5	30	35.3247	27.735	6.51085	12.3313	15.0872	12.0908	61.6807	-1.73115	-5.0541	-30.7538	-0.0346393
P14	cervical	5	30	35.3747	27.7508	6.5179	12.3383	15.0925	12.0196	61.7172	-1.93845	-4.78614	-30.293	-0.0214648
P14	cervical	5	30	35.4247	27.7616	6.52267	12.3429	15.096	11.9478	61.7424	-2.1494	-4.79695	-30.2476	-0.0197889
P14	cervical	5	30	35.4747	27.7598	6.52179	12.3422	15.0955	11.8886	61.7375	-2.32362	-4.46476	-30.0933	-0.0258563
P14	cervical	5	30	35.5247	27.7497	6.51751	12.3379	15.0922	11.8682	61.7146	-2.38752	-4.23076	-29.9009	-0.0185015
P14	cervical	5	30	35.5747	27.7363	6.51161	12.3321	15.0877	11.9345	61.683	-2.20237	-3.98162	-29.7722	-0.0268899
P14	cervical	5	30	35.6247	27.725	6.50666	12.3271	15.0842	12.0393	61.6594	-1.90441	-3.98815	-29.8053	-0.0218991
P14	cervical	5	30	35.6747	27.661	6.47934	12.2998	15.0636	12.1558	61.5078	-1.58024	-3.99605	-29.9363	-0.0200642
P14	cervical	5	30	35.7247	27.5702	6.44045	12.2609	15.0344	12.263	61.2907	-1.28216	-3.94888	-29.4944	-0.0250459
P14	cervical	5	30	35.7747	27.5319	6.42338	12.2438	15.0216	12.2756	61.2049	-1.24207	-4.0671	-29.4381	-0.0224464
P14	cervical	5	30	35.8247	27.4979	6.40831	12.2287	15.0104	12.2493	61.1296	-1.32143	-4.14119	-28.9796	-0.0195076
P14	cervical	5	30	35.8747	27.4745	6.39809	12.2186	15.0028	12.2051	61.078	-1.45455	-4.06537	-28.6178	-0.0240061
P14	cervical	5	30	35.9247	27.4624	6.39292	12.2134	14.9989	12.1712	61.0514	-1.55823	-4.21832	-28.3494	-0.0205688
P14	cervical	5	30	35.9747	27.4576	6.39083	12.2112	14.997	12.1557	61.0411	-1.60751	-4.49981	-27.7956	-0.0220795
P14	cervical	5	30	36.0247	27.4591	6.39157	12.2122	14.9979	12.1425	61.0457	-1.6501	-4.52514	-27.31	-0.0222231
P14	cervical	5	30	36.0747	27.4643	6.3939	12.2144	14.9998	12.1218	61.0581	-1.71714	-4.81075	-27.6097	-0.0233427
P14	cervical	5	30	36.1247	27.4769	6.39936	12.2198	15.0037	12.0755	61.0878	-1.85854	-5.15492	-27.2675	-0.0271896
P14	cervical	5	30	36.1747	27.5019	6.4103	12.2307	15.012	11.9821	61.1456	-2.13225	-4.76458	-26.763	-0.0210093
P14	cervical	5	30	36.2247	27.5293	6.42247	12.2429	15.0211	11.8483	61.2072	-2.51304	-4.41292	-26.6421	-0.0204526
P14	cervical	5	30	36.2747	27.5499	6.43194	12.2524	15.0282	11.7023	61.2522	-2.92794	-4.05393	-26.1804	-0.0256635
P14	cervical	5	30	36.3247	27.5661	6.43956	12.26	15.034	11.5513	61.2861	-3.36499	-3.94026	-25.9723	-0.0210795
P14	cervical	5	30	36.3747	27.573	6.443	12.2631	15.0369	11.4111	61.301	-3.77512	-3.90484	-26.3677	-0.0198257
P14	cervical	5	30	36.4247	27.5735	6.44346	12.2638	15.0372	11.3031	61.3035	-4.09311	-4.08458	-26.8178	-0.0274496
P14	cervical	5	30	36.4747	27.5813	6.44687	12.2673	15.0395	11.2152	61.3224	-4.35221	-4.21083	-27.5133	-0.0176055
P14	cervical	5	30	36.5247	27.5947	6.4526	12.273	15.0438	11.1461	61.354	-4.55765	-4.32765	-28.2486	-0.0270458
P14	cervical	5	30	36.5747	27.601	6.45529	12.2756	15.0459	11.098	61.3707	-4.70069	-4.47243	-29.2316	-0.0190398
P14	cervical	5	30	36.6247	27.5984	6.45376	12.2741	15.0446	11.0615	61.3653	-4.80964	-4.38958	-29.5437	-0.0138684
P14	cervical	5	30	36.6747	27.598	6.45345	12.2737	15.0444	11.0122	61.3657	-4.95708	-4.42948	-30.349	-0.0287493
P14	cervical	5	30	36.7247	27.6075	6.45777	12.2782	15.0479	10.9467	61.3892	-5.15125	-4.29155	-30.9127	-0.0247645
P14	cervical	5	30	36.7747	27.6357	6.47025	12.2907	15.0571	10.8445	61.454	-5.45034	-4.27917	-31.1608	-0.0173762
P14	cervical	5	30	36.8247	27.6734	6.48697	12.3073	15.0697	10.7129	61.539	-5.83232	-4.08027	-31.2927	-0.0265474
P14	cervical	5	30	36.8747	27.695	6.49669	12.3172	15.0768	10.6297	61.5874	-6.07819	-3.73945	-31.3848	-0.0170214
P14	cervical	5	30	36.9247	27.7118	6.50423	12.3247	15.0827	10.5794	61.6252	-6.23126	-4.07622	-31.4904	-0.0306301
P14	cervical	5	30	36.9747	27.7466	6.51971	12.3401	15.0942	10.4904	61.7033	-6.49418	-4.0755	-31.5681	-0.0209847
P14	cervical	5	30	37.0247	27.7885	6.53837	12.3589	15.1083	10.3566	61.7969	-6.89052	-4.05234	-31.3188	-0.0217615
P14	cervical	5	30	37.0747	27.8158	6.5506	12.371	15.1174	10.2062	61.858	-7.33696	-3.95646	-31.0914	-0.020578
P14	cervical	5	30	37.1247	27.8228	6.55383	12.3741	15.1199	10.0808	61.8741	-7.70932	-3.94816	-30.789	-0.0245963
P14	cervical	5	30	37.1747	27.8267	6.55566	12.3761	15.1214	9.99142	61.8823	-7.98163	-3.98216	-30.3933	-0.0209878
P14	cervical	5	30	37.2247	27.8342	6.55916	12.3795	15.124	9.93127	61.8988	-8.16968	-4.21742	-30.0549	-0.0267187
P14	cervical	5	30	37.2747	27.8392	6.56161	12.3819	15.1257	9.89254	61.9099	-8.2935	-4.51533	-29.5248	-0.0180978
P14	cervical	5	30	37.3247	27.8299	6.55729	12.3777	15.1225	9.8915	61.8878	-8.30671	-4.61771	-29.4366	-0.0244954
P14	cervical	5	30	37.3747	27.8023	6.54492	12.3654	15.1132	9.9356	61.8255	-8.18709	-4.49676	-29.1808	-0.0220581
P14	cervical	5	30	37.4247	27.7742	6.53242	12.3529	15.1037	9.98472	61.7616	-8.05129	-4.69943	-29.3176	-0.021471
P14	cervical	5	30	37.4747	27.7553	6.52398	12.3443	15.0976	10.022	61.7175	-7.94644	-4.51588	-29.3843	-0.0212202
P14	cervical	5	30	37.5247	27.7436	6.51883	12.3392	15.0935	10.0424	61.6887	-7.88836	-4.3661	-29.1055	-0.0291069
P14	cervical	5	30	37.5747	27.7339	6.51465	12.3351	15.0902	10.0451	61.6643	-7.88138	-4.191	-29.1935	-0.0148257
P14	cervical	5	30	37.6247	27.7223	6.50962	12.3301	15.0866	10.0543	61.636	-7.85603	-4.10042	-28.8487	-0.0276178
P14	cervical	5	30	37.6747	27.716	6.507	12.3272	15.085	10.0685	61.6201	-7.81634	-4.20834	-28.8372	-0.0164311
P14	cervical	5	30	37.7247	27.7181	6.50798	12.3285	15.0854	10.0792	61.622	-7.78731	-4.21992	-29.1598	-0.0196483
P14	cervical	5	30	37.7747	27.7217	6.50947	12.3298	15.0866	10.0878	61.6272	-7.76555	-4.17079	-29.1229	-0.0233609
P14	cervical	5	30	37.8247	27.7237	6.51044	12.331	15.087	10.0963	61.6309	-7.7428	-4.23994	-29.1226	-0.0212415
P14	cervical	5	30	37.8747	27.724	6.511	12.331	15.087	10.125	61.632	-7.66006	-4.36679	-29.5108	-0.0232477
P14	cervical	5	30	37.9247	27.7245	6.51118	12.3315	15.0872	10.1805	61.6315	-7.50322	-4.35893	-29.3757	-0.0232201
P14	cervical	5	30	37.9747	27.7269	6.51235	12.3327	15.0884	10.2326	61.6331	-7.35618	-4.47007	-29.5212	-0.0190336
P14	cervical	5	30	38.0247	27.7257	6.51191	12.3323	15.0879	10.2723	61.6271	-7.24329	-4.58929	-29.4948	-0.0231956
P14	cervical	5	30	38.0747	27.7171	6.50814	12.3286	15.0854	10.305	61.6048	-7.15178	-4.83308	-29.3541	-0.0200398
P14	cervical	5	30	38.1247	27.7058	6.5032	12.3237	15.0816	10.3275	61.5786	-7.09	-4.85778	-29.4962	-0.0219572
P14	cervical	5	30	38.1747	27.7013	6.50134	12.3217	15.0802	10.3281	61.5671	-7.09293	-5.07361	-29.4839	-0.024743
P14	cervical	5	30	38.2247	27.7077	6.50436	12.3248	15.0824	10.2887	61.5798	-7.21502	-5.39072	-29.3316	-0.023419
P14	cervical	5	30	38.2747	27.7076	6.50435	12.3248	15.0825	10.2539	61.579	-7.32403	-5.6218	-29.6004	-0.022367
P14	cervical	5	30	38.3247	27.7008	6.50133	12.3216	15.0801	10.2485	61.5644	-7.34584	-5.82992	-29.7093	-0.017789
P14	cervical	5	30	38.3747	27.7027	6.50214	12.3226	15.0807	10.2474	61.5677	-7.35722	-5.78129	-29.7898	-0.023208
P14	cervical	5	30	38.4247	27.7078	6.50464	12.3251	15.0826	10.2727	61.579	-7.298	-6.04193	-29.895	-0.0243485
P14	cervical	5	30	38.4747	27.7106	6.50595	12.3264	15.0838	10.3481	61.5834	-7.09827	-6.00734	-29.6957	-0.0204404
P14	cervical	5	30	38.5247	27.7148	6.50781	12.3282	15.0851	10.4341	61.5919	-6.86442	-5.90559	-29.7548	-0.022104
P14	cervical	5	30	38.5747	27.7212	6.51052	12.3309	15.087	10.4945	61.6054	-6.6959	-5.82229	-29.8178	-0.0231683
P14	cervical	5	30	38.6247	27.7219	6.51074	12.3312	15.087	10.5388	61.6066	-6.57234	-5.72926	-29.6198	-0.0221774
P14	cervical	5	30	38.6747	27.7271	6.51309	12.3335	15.0887	10.5442	61.6187	-6.56411	-5.85729	-29.8041	-0.0249297
P14	cervical	5	30	38.7247	27.7413	6.51951	12.3399	15.0937	10.4913	61.6503	-6.7305	-5.68541	-29.9315	-0.0257616
P14	cervical	5	30	38.7747	27.7454	6.52151	12.3417	15.0954	10.416	61.6578	-6.97088	-5.6416	-29.8729	-0.0194036
P14	cervical	5	30	38.8247	27.7301	6.51481	12.3352	15.0901	10.3757	61.6219	-7.11272	-5.83496	-29.9309	-0.0221345
P14	cervical	5	30	38.8747	27.712	6.50676	12.3272	15.0842	10.3891	61.5798	-7.09258	-6.15543	-29.9126	-0.0233149
P14	cervical	5	30	38.9247	27.7135	6.50742	12.3279	15.0847	10.41	61.5823	-7.03886	-6.2421	-30.0282	-0.0202599
P14	cervical	5	30	38.9747	27.7219	6.51099	12.3314	15.087	10.4335	61.5993	-6.97492	-6.38815	-30.1082	-0.0199143
P14	cervical	5	30	39.0247	27.7226	6.51122	12.3316	15.087	10.4651	61.5992	-6.89004	-6.73668	-30.0774	-0.0229541
P14	cervical	5	30	39.0747	27.7165	6.50861	12.3291	15.0856	10.4913	61.5849	-6.81853	-6.77367	-29.9266	-0.0272721
P14	cervical	5	30	39.1247	27.7076	6.50451	12.325	15.0824	10.5058	61.5644	-6.77348	-6.85402	-29.9327	-0.0168349
P14	cervical	5	30	39.1747	27.6992	6.50077	12.3213	15.0794	10.5087	61.5456	-6.76134	-6.75915	-29.9123	-0.0244403
P14	cervical	5	30	39.2247	27.6931	6.49788	12.3184	15.0771	10.502	61.5312	-6.77623	-6.78761	-29.7535	-0.0190366
P14	cervical	5	30	39.2747	27.683	6.49348	12.3139	15.0741	10.4987	61.509	-6.77842	-6.73768	-29.5213	-0.0236727
P14	cervical	5	30	39.3247	27.6695	6.48745	12.3078	15.0695	10.5074	61.4778	-6.74758	-6.89984	-29.5891	-0.0236759
P14	cervical	5	30	39.3747	27.6562	6.48166	12.3021	15.0649	10.5275	61.447	-6.69034	-7.31053	-29.4967	-0.0264159
P14	cervical	5	30	39.4247	27.6475	6.47774	12.2982	15.0623	10.5595	61.4253	-6.60151	-7.74745	-29.4797	-0.0186146
P14	cervical	5	30	39.4747	27.6504	6.47921	12.2996	15.0632	10.5828	61.4315	-6.53599	-7.89178	-29.2632	-0.0300764
P14	cervical	5	30	39.5247	27.6528	6.48037	12.3009	15.064	10.603	61.4365	-6.48516	-8.07896	-28.9306	-0.0148471
P14	cervical	5	30	39.5747	27.6421	6.47575	12.2962	15.0608	10.6301	61.4109	-6.41863	-8.27558	-28.3568	-0.0231927
P14	cervical	5	30	39.6247	27.6266	6.46905	12.2895	15.0556	10.6491	61.375	-6.37219	-8.46603	-28.3113	-0.0212599
P14	cervical	5	30	39.6747	27.6113	6.46236	12.2829	15.0506	10.6753	61.3395	-6.30212	-8.61331	-27.8866	-0.0236973
P14	cervical	5	30	39.7247	27.5983	6.4567	12.2771	15.0464	10.7154	61.3097	-6.18877	-8.67396	-27.8996	-0.021841
P14	cervical	5	30	39.7747	27.591	6.45345	12.2738	15.0439	10.745	61.293	-6.10185	-8.72654	-27.6506	-0.0212446
P14	cervical	5	30	39.8247	27.5848	6.45072	12.2711	15.0418	10.7543	61.2804	-6.06952	-8.94636	-27.7138	-0.0456942
P14	cervical	5	30	39.8747	27.5696	6.44375	12.2642	15.0367	10.7687	61.248	-6.01742	-9.095	-27.6585	-0.0691679
P14	cervical	5	30	39.9247	27.5501	6.43487	12.2553	15.0299	10.8031	61.206	-5.90772	-9.36497	-27.6009	0.0273088
P14	cervical	5	30	39.9747	27.5427	6.43127	12.2516	15.0271	10.8379	61.1913	-5.8015	-9.53999	-27.8	-0.0085811
P14	cervical	5	30	40.0247	27.5475	6.43334	12.2538	15.0287	10.8684	61.2046	-5.70818	-9.44765	-27.8577	-0.0175841
P14	cervical	5	30	40.0747	27.5577	6.43776	12.2582	15.0322	10.8916	61.2312	-5.63416	-9.4792	-28.0022	-0.0295993
P14	cervical	5	30	40.1247	27.5642	6.44043	12.2608	15.0344	10.9074	61.2481	-5.58193	-9.43131	-28.2208	0.0644923
P14	cervical	5	30	40.1747	27.569	6.44238	12.2629	15.0359	10.9007	61.2612	-5.59555	-9.41965	-27.9552	2.80404
P14	cervical	5	30	40.2247	27.5773	6.44606	12.2665	15.0386	10.868	61.2836	-5.68738	-9.48565	-28.0037	8.64563
P14	cervical	5	30	40.2747	27.5905	6.45179	12.2722	15.0428	10.8276	61.317	-5.80267	-9.39105	-27.8459	8.64287
P14	cervical	5	30	40.3247	27.5981	6.4549	12.275	15.045	10.8184	61.3373	-5.8281	-9.28998	-27.9379	8.63978
P14	cervical	5	30	40.3747	27.5965	6.45408	12.2746	15.0448	10.847	61.3376	-5.74214	-9.08192	-27.8115	8.41459
P14	cervical	5	30	40.4247	27.5926	6.45233	12.2727	15.0434	10.8767	61.3303	-5.65373	-9.08614	-28.0078	0.387688
P14	cervical	5	30	40.4747	27.5856	6.44945	12.2699	15.0411	10.8928	61.3146	-5.61136	-9.12941	-28.2657	0.0114435
P14	cervical	5	30	40.5247	27.578	6.44626	12.2666	15.0389	10.8998	61.2973	-5.59317	-9.09508	-28.4519	-0.0131529
P14	cervical	5	30	40.5747	27.5731	6.44424	12.265	15.0376	10.8917	61.2857	-5.61832	-8.9247	-28.46	-0.0174587
P14	cervical	5	30	40.6247	27.5731	6.44399	12.2647	15.0372	10.88	61.2843	-5.6554	-8.72503	-28.4631	-0.0162966
P14	cervical	5	30	40.6747	27.5792	6.44644	12.2668	15.039	10.878	61.2969	-5.66104	-8.36787	-28.4485	-0.0321193
P14	cervical	5	30	40.7247	27.5933	6.45213	12.2725	15.043	10.8901	61.3268	-5.6245	-8.18664	-28.3434	-0.0181224
P14	cervical	5	30	40.7747	27.6074	6.45822	12.2787	15.0478	10.9223	61.3581	-5.52843	-7.71331	-28.6037	-0.0158532
P14	cervical	5	30	40.8247	27.6173	6.46259	12.2831	15.0509	10.9634	61.3796	-5.40181	-7.70047	-29.0134	-0.0294312
P14	cervical	5	30	40.8747	27.6213	6.46482	12.2855	15.0526	10.9977	61.3891	-5.28798	-7.68915	-28.8566	-0.00752907
P14	cervical	5	30	40.9247	27.6186	6.46392	12.2845	15.0519	11.0147	61.3811	-5.22107	-7.33555	-28.9676	-0.0179204
P14	cervical	5	30	40.9747	27.6063	6.45866	12.2791	15.0481	11.0174	61.3511	-5.20054	-7.27152	-28.9112	-0.0299358
P14	cervical	5	30	41.0247	27.5904	6.45165	12.272	15.0426	11.0109	61.3128	-5.21814	-7.07917	-29.1041	-0.0481563
P14	cervical	5	30	41.0747	27.5815	6.44757	12.268	15.0393	11.0063	61.2896	-5.24027	-6.83297	-29.5318	-0.0356208
P14	cervical	5	30	41.1247	27.5885	6.45069	12.2711	15.0418	11.0059	61.3038	-5.24949	-6.66685	-29.6546	-0.0117492
P14	cervical	5	30	41.1747	27.6128	6.46144	12.2819	15.05	11.0079	61.3555	-5.24832	-6.88881	-29.5824	-0.0134862
P14	cervical	5	30	41.2247	27.6403	6.47387	12.2943	15.0593	11.0238	61.414	-5.20469	-7.18486	-29.5123	-0.0259175
P14	cervical	5	30	41.2747	27.6595	6.48251	12.3029	15.0655	11.0487	61.4527	-5.12937	-7.72634	-28.9069	6.04092e-06
P14	cervical	5	30	41.3247	27.673	6.48863	12.309	15.0702	11.0641	61.4788	-5.08118	-8.14864	-27.9504	-0.0157156
P14	cervical	5	30	41.3747	27.6844	6.4938	12.3142	15.0741	11.0684	61.5009	-5.06536	-8.34731	-27.1332	-0.0188135
P14	cervical	5	30	41.4247	27.6935	6.49793	12.3184	15.0769	11.0721	61.5183	-5.04884	-8.16848	-26.4724	-0.0246054
P14	cervical	5	30	41.4747	27.7055	6.50325	12.3238	15.081	11.0818	61.5423	-5.00873	-8.04241	-25.9891	-0.0233119
P14	cervical	5	30	41.5247	27.7264	6.51254	12.333	15.0879	11.1044	61.5867	-4.92808	-7.9695	-26.35	-0.0217768
P14	cervical	5	30	41.5747	27.753	6.52427	12.3446	15.0968	11.1453	61.6452	-4.79077	-8.06048	-26.7405	-0.0111071
P14	cervical	5	30	41.6247	27.7851	6.53841	12.3589	15.1073	11.1872	61.7153	-4.64756	-8.19577	-27.2103	-0.0196881
P14	cervical	5	30	41.6747	27.8216	6.55461	12.375	15.1194	11.2097	61.7957	-4.56223	-8.303	-27.7949	-0.0147034
P14	cervical	5	30	41.7247	27.85	6.56735	12.3878	15.1289	11.2223	61.8582	-4.5141	-8.39752	-27.7359	-0.0150306
P14	cervical	5	30	41.7747	27.8663	6.57481	12.3953	15.1347	11.2244	61.8925	-4.50712	-8.44901	-27.2889	-0.0165627
P14	cervical	5	30	41.8247	27.8756	6.57904	12.3995	15.1375	11.2166	61.9108	-4.53417	-8.77511	-26.7588	-0.0166758
P14	cervical	5	30	41.8747	27.8789	6.58066	12.401	15.139	11.215	61.9159	-4.54528	-9.07362	-25.9751	-0.015526
P14	cervical	5	30	41.9247	27.8815	6.58186	12.4023	15.1396	11.2209	61.9184	-4.5386	-9.46945	-25.2823	-0.0170122
P14	cervical	5	30	41.9747	27.8933	6.58722	12.4077	15.1438	11.2195	61.9437	-4.55184	-9.9957	-24.9192	-0.0158134
P14	cervical	5	30	42.0247	27.9096	6.59464	12.415	15.1492	11.2235	61.9793	-4.54904	-10.3511	-24.265	-0.0316208
P14	cervical	5	30	42.0747	27.9164	6.59805	12.4185	15.1517	11.2418	61.9936	-4.50402	-10.8502	-23.5264	-0.00756881
P14	cervical	5	30	42.1247	27.9184	6.59914	12.419	15.1528	11.2519	61.9962	-4.47803	-11.1881	-23.4101	-0.0158747
P14	cervical	5	30	42.1747	27.9171	6.59886	12.419	15.1525	11.2605	61.992	-4.45533	-11.2581	-23.2282	-0.0142568
P14	cervical	5	30	42.2247	27.9147	6.59811	12.4186	15.152	11.2743	61.9859	-4.41742	-11.3145	-23.0556	-0.0188226
P14	cervical	5	30	42.2747	27.9132	6.59722	12.4175	15.1512	11.2893	61.9804	-4.3751	-11.1664	-23.106	-0.0209114
P14	cervical	5	30	42.3247	27.912	6.59678	12.417	15.151	11.3047	61.9781	-4.32986	-11.1838	-23.3895	-0.0220703
P14	cervical	5	30	42.3747	27.9079	6.59507	12.4155	15.1495	11.3256	61.9702	-4.26637	-11.0684	-23.4273	-0.0157707
P14	cervical	5	30	42.4247	27.8978	6.59054	12.4109	15.1465	11.3531	61.9479	-4.18266	-11.2595	-24.0478	-0.0220704
P14	cervical	5	30	42.4747	27.8905	6.58735	12.4077	15.1441	11.3708	61.9319	-4.12986	-11.263	-24.1102	0.00874631
P14	cervical	5	30	42.5247	27.8896	6.58697	12.4072	15.1439	11.3709	61.9302	-4.12668	-11.0892	-24.5243	-0.0396086
P14	cervical	5	30	42.5747	27.8905	6.58726	12.4076	15.144	11.3677	61.932	-4.13156	-11.2172	-24.3406	-0.0122171
P14	cervical	5	30	42.6247	27.8911	6.5875	12.4079	15.1441	11.3657	61.9338	-4.13474	-11.219	-24.5026	-0.0204404
P14	cervical	5	30	42.6747	27.8942	6.58879	12.4092	15.1452	11.3621	61.9408	-4.14419	-11.0843	-24.6251	-0.0185106
P14	cervical	5	30	42.7247	27.9009	6.59196	12.4123	15.1474	11.364	61.9568	-4.13757	-11.1724	-24.6194	-0.0207553
P14	cervical	5	30	42.7747	27.9182	6.59968	12.4201	15.1532	11.3517	61.9964	-4.17361	-11.0794	-24.5028	-0.0172752
P14	cervical	5	30	42.8247	27.9359	6.60759	12.4281	15.1592	11.3358	62.0371	-4.22185	-10.8005	-24.6488	-0.0244678
P14	cervical	5	30	42.8747	27.9437	6.61131	12.4318	15.1618	11.3387	62.0544	-4.21642	-10.6382	-24.3458	-0.0231345
P14	cervical	5	30	42.9247	27.9501	6.61421	12.4347	15.1641	11.3369	62.0676	-4.22458	-10.5302	-24.5118	-0.0137033
P14	cervical	5	30	42.9747	27.9569	6.61737	12.4378	15.1666	11.328	62.0822	-4.25358	-10.3396	-24.4469	-0.0172905
P14	cervical	5	30	43.0247	27.9611	6.61948	12.4399	15.1682	11.3214	62.0913	-4.27372	-10.2871	-24.4973	-0.01974
P14	cervical	5	30	43.0747	27.9628	6.62045	12.4409	15.169	11.3199	62.0946	-4.28121	-10.051	-24.4457	-0.0102568
P14	cervical	5	30	43.1247	27.9681	6.62278	12.4432	15.1708	11.3181	62.105	-4.28641	-9.90484	-24.6763	0.0121957
P14	cervical	5	30	43.1747	27.9761	6.62634	12.4468	15.1731	11.3165	62.1229	-4.29004	-9.87565	-24.3352	0.0179144
P14	cervical	5	30	43.2247	27.9824	6.62928	12.4496	15.1754	11.3221	62.1383	-4.27306	-9.78936	-24.4363	-0.00536697
P14	cervical	5	30	43.2747	27.9901	6.6327	12.453	15.1781	11.3242	62.1557	-4.26839	-9.8007	-24.6839	-0.0480551
P14	cervical	5	30	43.3247	28.0034	6.6388	12.4593	15.1827	11.3065	62.186	-4.32577	-9.60781	-24.6099	-0.0443974
P14	cervical	5	30	43.3747	28.0201	6.64645	12.4669	15.1884	11.2862	62.2241	-4.39545	-9.72386	-24.8124	-0.0198073
P14	cervical	5	30	43.4247	28.0344	6.65319	12.4736	15.1937	11.279	62.256	-4.43157	-9.74037	-24.6007	-0.00829967
P14	cervical	5	30	43.4747	28.0478	6.65936	12.4797	15.198	11.272	62.2853	-4.46452	-9.74674	-24.5094	0.0156484
P14	cervical	5	30	43.5247	28.0574	6.66385	12.4842	15.2016	11.2672	62.3062	-4.49084	-9.87578	-24.6577	-0.00676145
P14	cervical	5	30	43.5747	28.066	6.66784	12.4882	15.2047	11.2653	62.3247	-4.51053	-10.1274	-24.6932	-0.0552201
P14	cervical	5	30	43.6247	28.0828	6.67541	12.4959	15.2103	11.2493	62.3625	-4.56646	-10.1894	-24.7091	-0.0220734
P14	cervical	5	30	43.6747	28.1	6.68317	12.5036	15.2162	11.2334	62.4013	-4.62146	-10.3422	-24.6248	0.0208869
P14	cervical	5	30	43.7247	28.1024	6.68449	12.5049	15.2174	11.2361	62.4062	-4.62117	-10.2922	-24.7017	-0.0362323
P14	cervical	5	30	43.7747	28.0974	6.68243	12.5029	15.2156	11.2337	62.3928	-4.63065	-10.3552	-24.8943	-0.0473549
P14	cervical	5	30	43.8247	28.0897	6.67913	12.4996	15.213	11.2383	62.3734	-4.61819	-10.2221	-25.3843	-0.00607336
P14	cervical	5	30	43.8747	28.0776	6.67401	12.4945	15.2093	11.2642	62.3441	-4.54458	-10.287	-25.3936	0.0136452
P14	cervical	5	30	43.9247	28.0635	6.66805	12.4884	15.2049	11.2927	62.3104	-4.46348	-10.1281	-25.5532	-0.00743421
P14	cervical	5	30	43.9747	28.0475	6.66099	12.4814	15.1993	11.3142	62.2722	-4.40311	-10.0678	-25.6089	-0.0524682
P14	cervical	5	30	44.0247	28.0253	6.65109	12.4716	15.1921	11.3345	62.2215	-4.34572	-9.75961	-26.0927	-0.0142263
P14	cervical	5	30	44.0747	27.9982	6.63893	12.4594	15.1829	11.3588	62.1605	-4.27445	-9.69301	-26.1303	-0.00551992
P14	cervical	5	30	44.1247	27.9724	6.62742	12.4478	15.1742	11.3856	62.1034	-4.19683	-9.55741	-26.3458	-0.0492232
P14	cervical	5	30	44.1747	27.9523	6.61839	12.4388	15.1675	11.4094	62.0586	-4.12811	-9.1221	-26.4521	0.00200606
P14	cervical	5	30	44.2247	27.9368	6.61155	12.432	15.1622	11.4266	62.0245	-4.07827	-9.15302	-26.5832	0.015896
P14	cervical	5	30	44.2747	27.9207	6.60439	12.4249	15.1571	11.4445	61.9876	-4.02636	-9.23687	-26.559	-0.0309785
P14	cervical	5	30	44.3247	27.9056	6.59761	12.418	15.1518	11.4578	61.9538	-3.98747	-9.53154	-26.7384	-0.0275382
P14	cervical	5	30	44.3747	27.897	6.59386	12.4142	15.1488	11.4543	61.9355	-3.99642	-9.75168	-26.689	0.00107342
P14	cervical	5	30	44.4247	27.895	6.59277	12.413	15.148	11.4463	61.93	-4.01889	-10.0669	-26.9552	-0.0115688
P14	cervical	5	30	44.4747	27.8987	6.5945	12.4148	15.1493	11.4377	61.9396	-4.04373	-10.0503	-26.9794	-0.047954
P14	cervical	5	30	44.5247	27.9128	6.60073	12.4212	15.1542	11.4228	61.9717	-4.08461	-9.98987	-26.7814	-0.00914066
P14	cervical	5	30	44.5747	27.925	6.60624	12.4268	15.1586	11.4191	61.9998	-4.09274	-9.97655	-27.0022	-0.0640245
P14	cervical	5	30	44.6247	27.9272	6.6073	12.428	15.159	11.4264	62.0046	-4.07282	-9.97446	-26.9588	0.00845878
P14	cervical	5	30	44.6747	27.9244	6.60604	12.4266	15.1584	11.4322	61.9981	-4.05588	-9.91996	-26.7565	-0.00916513
P14	cervical	5	30	44.7247	27.9152	6.60187	12.4223	15.1551	11.4447	61.9775	-4.01912	-9.62124	-26.8366	0.00025994
P14	cervical	5	30	44.7747	27.8995	6.59488	12.4153	15.1497	11.4628	61.9426	-3.96645	-9.24922	-26.7513	-0.0249573
P14	cervical	5	30	44.8247	27.8826	6.58733	12.4078	15.1443	11.4819	61.9056	-3.91124	-9.06981	-26.6808	-0.023159
P14	cervical	5	30	44.8747	27.8706	6.58185	12.4023	15.14	11.4983	61.8794	-3.86179	-8.76154	-26.8462	0.00937007
P14	cervical	5	30	44.9247	27.8602	6.57703	12.3975	15.1364	11.5158	61.8572	-3.80866	-8.5576	-26.5501	-0.0165413
P14	cervical	5	30	44.9747	27.8481	6.57148	12.392	15.1324	11.5285	61.8317	-3.7706	-8.48255	-26.448	-0.0506697
P14	cervical	5	30	45.0247	27.8391	6.56739	12.3879	15.1292	11.5257	61.8128	-3.77919	-8.27095	-26.2081	-0.00918957
P14	cervical	5	30	45.0747	27.8352	6.56547	12.386	15.1278	11.515	61.8047	-3.81021	-8.23273	-26.2612	-0.0172691
P14	cervical	5	30	45.1247	27.8334	6.56453	12.3849	15.127	11.5059	61.8033	-3.83711	-8.32974	-26.2194	-0.0250857
P14	cervical	5	30	45.1747	27.8309	6.56342	12.3837	15.1262	11.4986	61.7998	-3.859	-8.21298	-26.0305	-0.0110245
P14	cervical	5	30	45.2247	27.8297	6.56276	12.3831	15.126	11.4879	61.799	-3.88955	-8.12499	-25.8662	0.0102477
P14	cervical	5	30	45.2747	27.8303	6.56291	12.3832	15.126	11.4724	61.8008	-3.93631	-8.32175	-25.8366	-0.0241529
P14	cervical	5	30	45.3247	27.8365	6.56545	12.3859	15.1278	11.4445	61.8156	-4.01878	-8.51329	-25.7146	-0.049969
P14	cervical	5	30	45.3747	27.854	6.57311	12.3936	15.1337	11.4015	61.8565	-4.14416	-8.62425	-25.9998	-0.0138471
P14	cervical	5	30	45.4247	27.8748	6.58222	12.4027	15.1404	11.3674	61.9047	-4.24294	-8.76807	-25.8662	0.0203272
P14	cervical	5	30	45.4747	27.8982	6.59256	12.413	15.1482	11.3406	61.9584	-4.32093	-8.66343	-26.1257	-0.0181193
P14	cervical	5	30	45.5247	27.9262	6.60488	12.4253	15.1575	11.3138	62.023	-4.39844	-8.91099	-26.1225	-0.0511407
P14	cervical	5	30	45.5747	27.9491	6.61486	12.4353	15.1649	11.3035	62.0761	-4.42809	-8.98018	-26.3416	-0.0255289
P14	cervical	5	30	45.6247	27.9584	6.61874	12.4389	15.1679	11.3088	62.0982	-4.4134	-9.01359	-26.3139	-0.0284403
P14	cervical	5	30	45.6747	27.9596	6.61896	12.4395	15.168	11.2951	62.1015	-4.45413	-8.99312	-26.5866	-0.0221958
P14	cervical	5	30	45.7247	27.9543	6.61654	12.437	15.1662	11.2647	62.0911	-4.54021	-8.97187	-26.5575	-0.019422
P14	cervical	5	30	45.7747	27.9446	6.61229	12.4328	15.1629	11.2375	62.0709	-4.61581	-8.73866	-27.0161	-0.0257248
P14	cervical	5	30	45.8247	27.9445	6.61219	12.4327	15.1628	11.2002	62.0711	-4.72031	-8.82959	-27.0525	-0.0198991
P14	cervical	5	30	45.8747	27.9542	6.61636	12.4368	15.1661	11.1702	62.0925	-4.80231	-8.82887	-27.0162	-0.0277889
P14	cervical	5	30	45.9247	27.9672	6.6221	12.4425	15.1705	11.1562	62.1227	-4.83671	-8.7273	-27.06	-0.0189633
P14	cervical	5	30	45.9747	27.98	6.62755	12.448	15.1744	11.1481	62.1519	-4.85406	-9.015	-27.1487	-0.0188685
P14	cervical	5	30	46.0247	27.9896	6.63155	12.4519	15.1774	11.1361	62.1743	-4.88587	-8.86418	-26.9534	-0.0241376
P14	cervical	5	30	46.0747	27.9982	6.63514	12.4554	15.1802	11.1112	62.1949	-4.95554	-8.73357	-26.971	-0.019945
P14	cervical	5	30	46.1247	28.0007	6.63612	12.4565	15.1809	11.0911	62.2022	-5.00877	-8.96915	-27.1107	-0.0203823
P14	cervical	5	30	46.1747	27.9985	6.6348	12.4552	15.18	11.0787	62.1953	-5.03801	-8.9444	-26.9369	-0.00412544
P14	cervical	5	30	46.2247	28.0033	6.63714	12.4575	15.1817	11.0319	62.2044	-5.16627	-8.59306	-26.909	-0.0119174
P14	cervical	5	30	46.2747	28.0177	6.64348	12.464	15.1861	10.9397	62.2362	-5.42014	-8.86428	-26.4223	-0.0216972
P14	cervical	5	30	46.3247	28.0328	6.6501	12.4705	15.1913	10.8483	62.2723	-5.6741	-8.80207	-26.0694	-0.0183761
P14	cervical	5	30	46.3747	28.0397	6.65313	12.4735	15.1937	10.8009	62.2914	-5.80836	-9.11107	-25.9434	-0.0207002
P14	cervical	5	30	46.4247	28.0446	6.655	12.4754	15.1951	10.7877	62.3053	-5.84479	-9.11743	-26.0361	-0.0219357
P14	cervical	5	30	46.4747	28.0531	6.65826	12.4789	15.1974	10.7822	62.328	-5.85861	-9.17286	-26.2671	-0.0203119
P14	cervical	5	30	46.5247	28.048	6.65582	12.4762	15.1957	10.7973	62.3211	-5.81433	-9.18435	-26.3164	-0.020211
P14	cervical	5	30	46.5747	28.0349	6.64982	12.4703	15.1913	10.8082	62.2958	-5.78591	-9.05581	-26.3342	-0.0256453
P14	cervical	5	30	46.6247	28.018	6.64203	12.4626	15.1854	10.8092	62.2613	-5.78517	-9.03652	-25.7028	-0.0189633
P14	cervical	5	30	46.6747	27.9946	6.63144	12.4518	15.1775	10.8084	62.2121	-5.78656	-8.71214	-25.1757	-0.0172294
P14	cervical	5	30	46.7247	27.9646	6.61779	12.4382	15.1674	10.7996	62.1491	-5.80662	-8.58243	-25.1815	-0.0225993
P14	cervical	5	30	46.7747	27.9337	6.60348	12.4239	15.1567	10.7696	62.0875	-5.88539	-8.2872	-24.9485	0.179701
P14	cervical	5	30	46.8247	27.9122	6.59302	12.4134	15.1488	10.7221	62.0489	-6.01145	-7.68498	-24.8899	-0.128575
P14	cervical	5	30	46.8747	27.9047	6.58888	12.4091	15.146	10.6853	62.043	-6.10711	-8.55914	-25.3561	-0.072844
P14	cervical	5	30	46.9247	27.91	6.59001	12.4104	15.1467	10.6695	62.0611	-6.14776	-8.26895	-25.8352	-0.0313731
P14	cervical	5	30	46.9747	27.9158	6.59206	12.4125	15.148	10.672	62.0803	-6.13756	-8.39797	-26.6853	-0.0261375
P14	cervical	5	30	47.0247	27.9232	6.59473	12.415	15.15	10.6629	62.0987	-6.15928	-8.40174	-27.3821	-0.0258533
P14	cervical	5	30	47.0747	27.9192	6.59268	12.413	15.1485	10.647	62.0898	-6.20141	-8.60314	-27.8478	-0.0170826
P14	cervical	5	30	47.1247	27.8978	6.5831	12.4035	15.1413	10.631	62.0411	-6.24717	-8.69462	-28.6547	-0.0186789
P14	cervical	5	30	47.1747	27.8808	6.57561	12.3961	15.1358	10.5856	62.0029	-6.38234	-8.70106	-29.2983	-0.0191988
P14	cervical	5	30	47.2247	27.8764	6.57361	12.3942	15.1343	10.5341	61.9944	-6.54034	-8.86073	-29.6736	-0.023422
P14	cervical	5	30	47.2747	27.8837	6.57681	12.3972	15.1366	10.5026	62.0121	-6.64322	-8.81679	-30.269	-0.0110397
P14	cervical	5	30	47.3247	27.9047	6.58605	12.4065	15.1436	10.4881	62.0599	-6.69539	-9.01677	-31.2826	-0.0232538
P14	cervical	5	30	47.3747	27.9361	6.59993	12.4204	15.154	10.4887	62.1287	-6.70368	-9.42259	-31.8853	-0.0198104
P14	cervical	5	30	47.4247	27.9577	6.60951	12.4299	15.161	10.5259	62.1731	-6.60677	-9.52819	-32.8112	-0.0217951
P14	cervical	5	30	47.4747	27.9467	6.60481	12.4253	15.1575	10.6173	62.1446	-6.35316	-10.042	-32.9835	-0.0173946
P14	cervical	5	30	47.5247	27.9016	6.58496	12.4054	15.1426	10.7713	62.0409	-5.91726	-10.3422	-32.7877	-0.0232599
P14	cervical	5	30	47.5747	27.8531	6.56363	12.3841	15.1266	10.9351	61.9295	-5.44771	-10.3798	-33.1255	-0.0149083
P14	cervical	5	30	47.6247	27.822	6.55019	12.3706	15.1165	11.0394	61.8566	-5.15083	-10.5809	-33.0361	-0.024211
P14	cervical	5	30	47.6747	27.8024	6.54186	12.3623	15.1104	11.0912	61.8077	-5.01214	-11.1136	-32.8379	-0.0165351
P14	cervical	5	30	47.7247	27.7926	6.53798	12.3583	15.1073	11.1146	61.7819	-4.95832	-11.179	-33.1307	-0.0244771
P14	cervical	5	30	47.7747	27.8002	6.54149	12.362	15.11	11.1066	61.7951	-4.99344	-11.5238	-33.097	-0.0226881
P14	cervical	5	30	47.8247	27.8233	6.55196	12.3724	15.1178	11.0834	61.8449	-5.06952	-11.6636	-33.5664	-0.0274771
P14	cervical	5	30	47.8747	27.8552	6.56636	12.3868	15.1285	11.0692	61.9146	-5.11518	-11.7332	-33.0787	-0.017948
P14	cervical	5	30	47.9247	27.8906	6.58227	12.4027	15.1405	11.062	61.9918	-5.13532	-12.0507	-33.7415	-0.0190856
P14	cervical	5	30	47.9747	27.9293	6.59978	12.4202	15.1536	11.048	62.0763	-5.17483	-11.5453	-33.4891	-0.0120244
P14	cervical	5	30	48.0247	27.9733	6.61965	12.4401	15.1685	11.0213	62.1728	-5.25075	-11.4841	-33.5547	-0.0245413
P14	cervical	5	30	48.0747	28.0102	6.63627	12.4567	15.1811	10.9965	62.2548	-5.32163	-11.0636	-33.3281	-0.0154282
P14	cervical	5	30	48.1247	28.0314	6.64587	12.4664	15.1881	10.9781	62.3002	-5.37396	-10.5941	-33.2755	-0.00711621
P14	cervical	5	30	48.1747	28.0482	6.65332	12.4738	15.1938	10.9553	62.3353	-5.43565	-10.0727	-33.5518	-0.0333914
P14	cervical	5	30	48.2247	28.0619	6.65936	12.4797	15.1981	10.9429	62.3642	-5.46517	-9.8358	-33.0986	-0.0220948
P14	cervical	5	30	48.2747	28.0693	6.66248	12.4829	15.2005	10.9468	62.3809	-5.44536	-9.47567	-32.9748	-0.0868592
P14	cervical	5	30	48.3247	28.077	6.6656	12.486	15.203	10.9405	62.3992	-5.45104	-9.58799	-32.5194	-0.00255051
P14	cervical	5	30	48.3747	28.0904	6.67146	12.4919	15.2074	10.9128	62.4293	-5.52429	-9.73538	-31.659	0.00825687
P14	cervical	5	30	48.4247	28.1021	6.67648	12.4969	15.2108	10.8774	62.4539	-5.61977	-9.93849	-31.0758	-0.0126942
P14	cervical	5	30	48.4747	28.1029	6.67679	12.4974	15.211	10.8402	62.456	-5.71894	-10.261	-30.2405	-0.0170917
P14	cervical	5	30	48.5247	28.1002	6.67545	12.496	15.2101	10.8126	62.4504	-5.79704	-10.34	-29.6685	-0.0178624
P14	cervical	5	30	48.5747	28.0907	6.67124	12.4916	15.2072	10.8126	62.4315	-5.79588	-10.3568	-28.9918	-0.0212753
P14	cervical	5	30	48.6247	28.0824	6.66728	12.4874	15.2042	10.8151	62.4154	-5.78674	-10.6864	-28.3426	-0.114444
P14	cervical	5	30	48.6747	28.0852	6.6685	12.4889	15.2052	10.8073	62.4257	-5.81261	-11.1028	-27.9981	0.0356238
P14	cervical	5	30	48.7247	28.0942	6.67227	12.4927	15.2081	10.8036	62.4488	-5.82636	-11.3086	-27.8723	-0.00530588
P14	cervical	5	30	48.7747	28.101	6.6747	12.4952	15.2098	10.7887	62.467	-5.86946	-11.473	-27.7622	-0.0159724
P14	cervical	5	30	48.8247	28.1136	6.67984	12.5003	15.2136	10.7498	62.5002	-5.98362	-11.616	-27.4214	-0.0201101
P14	cervical	5	30	48.8747	28.1222	6.68314	12.5036	15.2161	10.7424	62.5227	-6.00995	-10.9745	-26.9603	-0.0228043
P14	cervical	5	30	48.9247	28.1145	6.67941	12.5	15.2132	10.7719	62.508	-5.92635	-10.9757	-26.6265	-0.025419
P14	cervical	5	30	48.9747	28.1059	6.67523	12.4957	15.2101	10.7781	62.4898	-5.9099	-10.7262	-26.6908	-0.0301284
P14	cervical	5	30	49.0247	28.0903	6.66828	12.4886	15.2051	10.7728	62.456	-5.92659	-10.5774	-26.8561	-0.0207156
P14	cervical	5	30	49.0747	28.0857	6.66636	12.4868	15.2034	10.7404	62.4466	-6.02087	-10.17	-26.9689	-0.0215994
P14	cervical	5	30	49.1247	28.0966	6.67116	12.4916	15.2072	10.7024	62.4704	-6.12857	-9.90804	-27.9925	-0.0286483
P14	cervical	5	30	49.1747	28.1185	6.68093	12.5014	15.2144	10.6834	62.5185	-6.17701	-10.0866	-28.7937	-0.0231529
P14	cervical	5	30	49.2247	28.1402	6.69058	12.511	15.2217	10.6884	62.5666	-6.1508	-9.72823	-29.7772	-0.0230794
P14	cervical	5	30	49.2747	28.1558	6.69736	12.5178	15.2267	10.7011	62.6023	-6.10067	-9.25392	-31.0456	-0.0236086
P14	cervical	5	30	49.3247	28.1611	6.69967	12.5199	15.2287	10.7023	62.6162	-6.08578	-8.73893	-31.8799	-0.0222293
P14	cervical	5	30	49.3747	28.1542	6.69643	12.5168	15.2261	10.6864	62.5999	-6.12446	-9.59988	-32.6773	-0.0258716
P14	cervical	5	30	49.4247	28.1443	6.69227	12.5127	15.2227	10.6582	62.5769	-6.20546	-9.32449	-33.0953	-0.0166391
P14	cervical	5	30	49.4747	28.1463	6.6933	12.5137	15.2235	10.6224	62.5789	-6.31297	-9.77093	-33.3169	-0.0243578
P14	cervical	5	30	49.5247	28.1595	6.69918	12.5196	15.2281	10.5922	62.6071	-6.40006	-9.85493	-33.5054	-0.0225963
P14	cervical	5	30	49.5747	28.1757	6.70638	12.5268	15.2335	10.5783	62.6429	-6.43738	-10.3966	-33.6329	-0.0239634
P14	cervical	5	30	49.6247	28.1977	6.7162	12.5366	15.2409	10.5657	62.6912	-6.47472	-10.5368	-33.4183	-0.0188685
P14	cervical	5	30	49.6747	28.2153	6.72403	12.5445	15.2466	10.5882	62.7289	-6.40721	-10.9097	-33.1163	-0.0316851
P14	cervical	5	30	49.7247	28.2269	6.72938	12.5498	15.2507	10.645	62.7526	-6.24012	-11.2155	-33.1016	-0.012789
P14	cervical	5	30	49.7747	28.2282	6.73014	12.5505	15.2512	10.7036	62.7525	-6.06966	-11.4901	-32.6659	-0.0230734
P14	cervical	5	30	49.8247	28.2005	6.71814	12.5386	15.2422	10.7658	62.6881	-5.89621	-11.2537	-32.5538	-0.0146728
P14	cervical	5	30	49.8747	28.1675	6.70365	12.524	15.2314	10.7686	62.6122	-5.89841	-11.071	-32.5424	-0.0212079
P14	cervical	5	30	49.9247	28.1493	6.6955	12.5159	15.2252	10.7181	62.5708	-6.04021	-10.9368	-32.4674	-0.0188104
P14	cervical	5	30	49.9747	28.1425	6.69244	12.5129	15.2228	10.6565	62.5551	-6.2032	-10.9362	-31.9281	-0.0175076
P14	cervical	5	30	50.0247	28.1213	6.68305	12.5035	15.2159	10.6354	62.5067	-6.25456	-10.9225	-32.0026	-0.0054495
P14	cervical	5	30	50.0747	28.0602	6.65575	12.4762	15.1954	10.7105	62.3741	-6.03517	-10.7035	-32.1442	-0.0101712
P14	cervical	5	30	50.1247	27.9998	6.62834	12.4487	15.1749	10.7719	62.2468	-5.85814	-10.9242	-31.7348	-0.0171407
P14	cervical	5	30	50.1747	27.9853	6.62165	12.4421	15.1701	10.7404	62.2198	-5.95031	-10.8239	-31.5532	-0.0379235
P14	cervical	5	30	50.2247	27.9947	6.62573	12.4461	15.173	10.7302	62.2424	-5.98338	-11.1121	-30.6061	-0.0410549
P14	cervical	5	30	50.2747	28.0278	6.64038	12.4609	15.184	10.7189	62.3162	-6.01709	-10.5678	-30.6086	-0.0363547
P14	cervical	5	30	50.3247	28.0756	6.66151	12.4819	15.1999	10.6897	62.4228	-6.0984	-10.3519	-30.5676	-0.0298012
P14	cervical	5	30	50.3747	28.1147	6.67894	12.4994	15.2129	10.6765	62.5087	-6.13645	-10.1342	-30.4139	-0.0441435
P14	cervical	5	30	50.4247	28.1363	6.68855	12.509	15.2202	10.6758	62.5562	-6.14174	-9.93621	-30.1319	-0.0641222
P14	cervical	5	30	50.4747	28.1444	6.69223	12.5126	15.2227	10.6796	62.5731	-6.13698	-9.32239	-29.4082	-0.0525962
P14	cervical	5	30	50.5247	28.1455	6.69283	12.5133	15.223	10.6901	62.5734	-6.11196	-8.68263	-28.8827	-0.0346176
P14	cervical	5	30	50.5747	28.1483	6.69422	12.5146	15.2242	10.7066	62.579	-6.06317	-9.432	-28.2676	-0.0315781
P14	cervical	5	30	50.6247	28.1617	6.70009	12.5205	15.2288	10.7187	62.6104	-6.02249	-10.3255	-28.0542	-0.0207798
P14	cervical	5	30	50.6747	28.1824	6.70923	12.5297	15.2355	10.7306	62.657	-5.98433	-10.9712	-28.773	-0.0222478
P14	cervical	5	30	50.7247	28.2033	6.71857	12.539	15.2427	10.7302	62.7014	-5.98548	-12.4261	-29.9938	-0.0254831
P14	cervical	5	30	50.7747	28.222	6.72702	12.5474	15.2488	10.7046	62.7398	-6.05774	-12.9847	-31.1842	-0.0218441
P14	cervical	5	30	50.8247	28.2434	6.73641	12.5568	15.2559	10.6736	62.7843	-6.13559	-13.0994	-32.0896	-0.0259603
P14	cervical	5	30	50.8747	28.2654	6.74596	12.5665	15.2629	10.648	62.8305	-6.19561	-13.2492	-33.0593	-0.0349481
P14	cervical	5	30	50.9247	28.2808	6.75261	12.5731	15.2679	10.642	62.8563	-6.19437	-13.1312	-33.6044	-0.0280429
P14	cervical	5	30	50.9747	28.2959	6.759	12.5794	15.2723	10.627	62.8822	-6.20873	-12.6125	-34.4943	-0.0208808
P14	cervical	5	30	51.0247	28.3057	6.76307	12.5837	15.2753	10.5382	62.9016	-6.45212	-12.2837	-35.5147	-0.00733334
P14	cervical	5	30	51.0747	28.3172	6.76821	12.5886	15.2792	10.4139	62.9217	-6.81987	-11.9063	-36.0885	-0.0145536
P14	cervical	5	30	51.1247	28.3536	6.78437	12.6048	15.2911	10.329	62.9972	-7.0649	-11.6845	-36.2396	-0.0222661
P14	cervical	5	30	51.1747	28.3973	6.80354	12.6239	15.3055	10.2823	63.0921	-7.17556	-11.42	-36.5785	-0.0247247
P14	cervical	5	30	51.2247	28.4161	6.81201	12.6324	15.3117	10.2112	63.1314	-7.34525	-11.2561	-36.7016	-0.0288532
P14	cervical	5	30	51.2747	28.4091	6.80927	12.6297	15.3096	10.1297	63.1108	-7.55401	-11.1438	-36.7399	-0.0247186
P14	cervical	5	30	51.3247	28.4004	6.80567	12.6261	15.3067	10.1068	63.0862	-7.61722	-10.9736	-37.2035	-0.0204404
P14	cervical	5	30	51.3747	28.396	6.80369	12.624	15.305	10.1277	63.0725	-7.54576	-10.5859	-36.4807	-0.0609604
P14	cervical	5	30	51.4247	28.3787	6.79637	12.6168	15.3	10.1393	63.0327	-7.48299	-8.981	-35.4809	-0.00803364
P14	cervical	5	30	51.4747	28.3416	6.78036	12.6008	15.2879	10.1182	62.9466	-7.5208	-9.36845	-36.7953	-0.0125657
P14	cervical	5	30	51.5247	28.295	6.76005	12.5805	15.2727	10.1199	62.8421	-7.49692	-10.9497	-36.325	-0.0245963
P14	cervical	5	30	51.5747	28.2622	6.74535	12.5659	15.2616	10.1661	62.77	-7.33898	-10.6113	-35.4857	-0.011474
P14	cervical	5	30	51.6247	28.2635	6.74603	12.5664	15.2622	10.1958	62.7721	-7.24646	-11.1528	-34.8516	-0.0222018
P14	cervical	5	30	51.6747	28.2644	6.74701	12.5678	15.263	10.2002	62.7707	-7.23442	-11.3021	-32.998	-0.0141345
P14	cervical	5	30	51.7247	28.2579	6.74401	12.5645	15.2605	10.2035	62.7509	-7.21483	-12.1829	-31.7611	-0.0240337
P14	cervical	5	30	51.7747	28.2466	6.73874	12.5591	15.2567	10.224	62.7267	-7.14818	-12.6065	-30.3601	-0.038006
P14	cervical	5	30	51.8247	28.2227	6.728	12.5484	15.2486	10.2569	62.6739	-7.06046	-12.2736	-30.1211	-0.035581
P14	cervical	5	30	51.8747	28.1782	6.70859	12.5291	15.234	10.2772	62.5703	-7.00404	-12.1577	-29.0378	-0.0243395
P14	cervical	5	30	51.9247	28.1428	6.69343	12.5138	15.2225	10.2578	62.4859	-7.04641	-12.6658	-27.4773	-0.0302386
P14	cervical	5	30	51.9747	28.1226	6.68494	12.5054	15.2162	10.233	62.4365	-7.10379	-12.9979	-26.303	-0.0198687
P14	cervical	5	30	52.0247	28.1067	6.67836	12.4988	15.2111	10.2455	62.3985	-7.05282	-12.2267	-26.5403	-0.0287341
P14	cervical	5	30	52.0747	28.105	6.67797	12.4985	15.2108	10.2726	62.3933	-6.96834	-11.1635	-26.1917	-0.0199542
P14	cervical	5	30	52.1247	28.1292	6.68886	12.5093	15.2191	10.2779	62.4457	-6.95683	-12.1549	-25.4607	-0.0178348
P14	cervical	5	30	52.1747	28.1535	6.69966	12.52	15.2272	10.2809	62.4976	-6.95504	-11.3465	-24.7746	-0.0256728
P14	cervical	5	30	52.2247	28.1701	6.70716	12.5276	15.2327	10.2887	62.5321	-6.94296	-10.8408	-24.8941	-0.0230427
P14	cervical	5	30	52.2747	28.1893	6.71594	12.5364	15.2393	10.2721	62.5738	-6.99618	-10.0016	-24.887	-0.0237064
P14	cervical	5	30	52.3247	28.2081	6.72439	12.5449	15.2456	10.2327	62.6186	-7.10772	-9.85847	-23.4722	-0.019951
P14	cervical	5	30	52.3747	28.2115	6.72575	12.5461	15.2467	10.2138	62.6304	-7.15639	-9.72931	-22.993	-0.0182018
P14	cervical	5	30	52.4247	28.2166	6.72735	12.5478	15.248	10.1789	62.6465	-7.24569	-9.90402	-22.1716	-0.0282019
P14	cervical	5	30	52.4747	28.2434	6.73846	12.5589	15.2563	10.0815	62.7082	-7.51337	-9.95329	-21.6477	-0.0148104
P14	cervical	5	30	52.5247	28.2658	6.74799	12.5685	15.2634	9.93271	62.7578	-7.94373	-10.0672	-21.3144	-0.0233792
P14	cervical	5	30	52.5747	28.2835	6.75591	12.5763	15.2693	9.75272	62.7962	-8.47802	-10.7699	-21.4667	-0.0203425
P14	cervical	5	30	52.6247	28.323	6.77392	12.5943	15.2829	9.6258	62.8822	-8.85957	-10.9263	-21.5343	-0.0234037
P14	cervical	5	30	52.6747	28.3634	6.79252	12.613	15.2968	9.59598	62.9684	-8.94564	-10.9418	-21.9385	-0.0227371
P14	cervical	5	30	52.7247	28.3849	6.80286	12.6232	15.3046	9.59292	63.0148	-8.94418	-11.4293	-22.4329	-0.0239754
P14	cervical	5	30	52.7747	28.4007	6.81031	12.6307	15.3102	9.58552	63.0496	-8.95653	-11.6873	-22.9124	-0.0168777
P14	cervical	5	30	52.8247	28.4058	6.81276	12.6329	15.312	9.5902	63.0621	-8.93897	-11.8978	-23.9689	-0.0298654
P14	cervical	5	30	52.8747	28.4019	6.81076	12.6311	15.3106	9.58177	63.0553	-8.96494	-11.3949	-25.2374	-0.0178318
P14	cervical	5	30	52.9247	28.3959	6.80773	12.6281	15.3082	9.55718	63.0433	-9.04442	-10.3661	-26.1503	-0.0234588
P14	cervical	5	30	52.9747	28.3939	6.80659	12.6271	15.3073	9.53392	63.0393	-9.12321	-9.95792	-26.6608	-0.0190734
P14	cervical	5	30	53.0247	28.3973	6.80835	12.6287	15.3087	9.51242	63.0484	-9.19371	-9.38065	-27.4617	-0.0218746
P14	cervical	5	30	53.0747	28.3967	6.80804	12.6284	15.3085	9.5023	63.0476	-9.22527	-9.7819	-26.8758	-0.0198593
P14	cervical	5	30	53.1247	28.3898	6.8051	12.6255	15.3062	9.50049	63.0352	-9.23209	-9.18511	-25.8018	-0.0206758
P14	cervical	5	30	53.1747	28.389	6.80462	12.625	15.3059	9.49014	63.0346	-9.26651	-9.45584	-25.0489	-0.0204618
P14	cervical	5	30	53.2247	28.3901	6.8048	12.6252	15.306	9.48782	63.0368	-9.27824	-9.77078	-23.9652	-0.0263823
P14	cervical	5	30	53.2747	28.3846	6.8018	12.6222	15.3041	9.50535	63.0219	-9.22943	-9.39749	-23.569	-0.0175932
P14	cervical	5	30	53.3247	28.3788	6.79909	12.6195	15.3018	9.51027	63.0064	-9.21381	-9.18775	-23.5427	-0.0194343
P14	cervical	5	30	53.3747	28.3714	6.79564	12.6161	15.2991	9.49053	62.987	-9.26036	-9.02199	-23.8578	-0.0234435
P14	cervical	5	30	53.4247	28.3577	6.78959	12.61	15.2945	9.47035	62.9561	-9.30345	-9.12082	-24.1436	-0.0155015
P14	cervical	5	30	53.4747	28.344	6.78372	12.6042	15.2903	9.46641	62.9259	-9.30104	-9.51117	-24.0151	-0.0273945
P14	cervical	5	30	53.5247	28.3352	6.77991	12.6003	15.2874	9.46887	62.9069	-9.27998	-10.1271	-24.0819	-0.0250093
P14	cervical	5	30	53.5747	28.3255	6.77549	12.5959	15.2839	9.46998	62.8865	-9.26557	-10.6693	-24.412	-0.0137676
P14	cervical	5	30	53.6247	28.3147	6.77032	12.5907	15.2802	9.46135	62.8628	-9.28527	-11.2243	-24.4901	-0.0289603
P14	cervical	5	30	53.6747	28.3083	6.76709	12.5876	15.278	9.45204	62.8491	-9.31093	-12.0972	-25.0544	-0.0170031
P14	cervical	5	30	53.7247	28.3138	6.76943	12.5898	15.2796	9.4543	62.8629	-9.3032	-12.4313	-25.3071	-0.037098
P14	cervical	5	30	53.7747	28.3296	6.77637	12.5968	15.2845	9.4607	62.8989	-9.28164	-12.7842	-25.5318	-0.0198164
P14	cervical	5	30	53.8247	28.3496	6.78516	12.6057	15.2913	9.45686	62.9449	-9.28527	-13.7036	-24.6613	-0.0125474
P14	cervical	5	30	53.8747	28.3632	6.79109	12.6116	15.2956	9.47133	62.9769	-9.23571	-14.2285	-24.5409	-0.0187217
P14	cervical	5	30	53.9247	28.3706	6.79433	12.6147	15.2981	9.49099	62.9947	-9.17523	-14.7244	-23.7459	-0.0164802
P14	cervical	5	30	53.9747	28.3769	6.79678	12.6173	15.2999	9.49154	63.0096	-9.17303	-15.2279	-23.1462	0.0288381
P14	cervical	5	30	54.0247	28.3772	6.79675	12.6172	15.2999	9.49878	63.0115	-9.154	-15.6308	-23.3903	-0.0711284
P14	cervical	5	30	54.0747	28.3703	6.7936	12.614	15.2976	9.51979	62.9985	-9.0948	-15.7896	-23.1784	-0.0228013
P14	cervical	5	30	54.1247	28.3646	6.79085	12.6111	15.2953	9.54142	62.9884	-9.03243	-16.1511	-23.3511	-0.0149634
P14	cervical	5	30	54.1747	28.3704	6.79313	12.6136	15.2973	9.56197	63.0045	-8.9708	-16.5664	-23.3951	-0.0334617
P14	cervical	5	30	54.2247	28.3819	6.79792	12.6183	15.3011	9.60164	63.0339	-8.85381	-16.966	-23.307	-0.0371346
P14	cervical	5	30	54.2747	28.3948	6.80329	12.6237	15.305	9.66831	63.0658	-8.66407	-17.3956	-23.5789	-0.00934863
P14	cervical	5	30	54.3247	28.4177	6.81311	12.6335	15.3124	9.72894	63.1179	-8.49238	-17.6395	-23.4836	0.0185596
P14	cervical	5	30	54.3747	28.4399	6.82282	12.6433	15.3195	9.78167	63.1683	-8.33848	-17.6536	-23.4929	-0.040584
P14	cervical	5	30	54.4247	28.453	6.82853	12.649	15.3239	9.8343	63.1985	-8.18075	-17.8597	-23.5513	-0.0314648
P14	cervical	5	30	54.4747	28.4638	6.83336	12.6538	15.3277	9.86749	63.2233	-8.07925	-17.9683	-23.8689	-0.0248288
P14	cervical	5	30	54.5247	28.4713	6.83688	12.6573	15.3302	9.91242	63.2403	-7.94472	-17.9003	-23.94	-0.0360428
P14	cervical	5	30	54.5747	28.4807	6.84119	12.6615	15.3334	9.99352	63.261	-7.70779	-17.9089	-24.1323	-0.0167645
P14	cervical	5	30	54.6247	28.4977	6.84877	12.6692	15.3392	10.099	63.2978	-7.40276	-17.9232	-24.5063	-0.0173791
P14	cervical	5	30	54.6747	28.5226	6.85982	12.6803	15.3474	10.2279	63.3528	-7.02772	-18.1906	-25.0215	-0.0170489
P14	cervical	5	30	54.7247	28.5498	6.8719	12.6923	15.3565	10.3676	63.4136	-6.61793	-18.1488	-25.7557	-0.0283578
P14	cervical	5	30	54.7747	28.579	6.88492	12.7053	15.3663	10.4712	63.4785	-6.30928	-18.1611	-26.0412	-0.0161835
P14	cervical	5	30	54.8247	28.6089	6.8984	12.7189	15.3764	10.5384	63.5459	-6.10733	-18.3342	-25.8946	-0.0146697
P14	cervical	5	30	54.8747	28.6344	6.90996	12.7303	15.3852	10.6058	63.6041	-5.90841	-17.9588	-25.6955	-0.0260612
P14	cervical	5	30	54.9247	28.6661	6.9243	12.7447	15.3959	10.6579	63.6753	-5.75492	-17.6903	-25.3624	-0.0162721
P14	cervical	5	30	54.9747	28.7103	6.94398	12.7644	15.4107	10.6797	63.7738	-5.69157	-17.6539	-24.9897	-0.0293057
P14	cervical	5	30	55.0247	28.7504	6.96178	12.7822	15.424	10.6944	63.8635	-5.65126	-17.465	-24.7913	-0.0192049
P14	cervical	5	30	55.0747	28.7797	6.9748	12.7952	15.4339	10.7068	63.9296	-5.61907	-17.7013	-24.8454	-0.0283608
P14	cervical	5	30	55.1247	28.8075	6.98721	12.8077	15.4432	10.7061	63.9936	-5.62162	-17.949	-24.6421	-0.024636
P14	cervical	5	30	55.1747	28.8337	6.99906	12.8195	15.4521	10.7046	64.054	-5.62542	-18.0223	-24.5576	-0.0193915
P14	cervical	5	30	55.2247	28.8553	7.00891	12.8293	15.4597	10.7014	64.1029	-5.63399	-17.9806	-24.3962	-0.0191101
P14	cervical	5	30	55.2747	28.8749	7.01786	12.8383	15.4662	10.6864	64.1464	-5.67819	-17.8747	-24.173	-0.0258776
P14	cervical	5	30	55.3247	28.8947	7.02687	12.8473	15.4732	10.664	64.1911	-5.74524	-17.7512	-24.0828	0.0632413
P14	cervical	5	30	55.3747	28.911	7.03424	12.8547	15.4785	10.6591	64.2276	-5.76295	-17.4349	-23.8941	-0.0736543
P14	cervical	5	30	55.4247	28.9175	7.03737	12.858	15.481	10.6676	64.2427	-5.74049	-17.1964	-23.9524	-0.0396055
P14	cervical	5	30	55.4747	28.917	7.03736	12.858	15.481	10.6705	64.242	-5.7346	-16.6168	-24.3349	-0.020159
P14	cervical	5	30	55.5247	28.9104	7.03468	12.8552	15.4789	10.6775	64.2223	-5.71911	-16.0431	-24.3113	-0.0335046
P14	cervical	5	30	55.5747	28.89	7.02634	12.8468	15.4727	10.6867	64.1673	-5.69608	-15.4698	-24.7888	-0.0262231
P14	cervical	5	30	55.6247	28.8558	7.01187	12.8323	15.4617	10.6959	64.0814	-5.67209	-15.1187	-24.7295	-0.0123181
P14	cervical	5	30	55.6747	28.8179	6.99557	12.8161	15.4494	10.7348	63.9903	-5.56476	-14.5827	-24.6815	-0.0239419
P14	cervical	5	30	55.7247	28.7973	6.98704	12.8074	15.4428	10.7714	63.9392	-5.46152	-14.2392	-25.1046	-0.0270244
P14	cervical	5	30	55.7747	28.8011	6.98905	12.8095	15.4444	10.7218	63.9445	-5.60083	-13.8462	-25.3186	-0.0147248
P14	cervical	5	30	55.8247	28.8279	7.00087	12.8214	15.4533	10.456	64.002	-6.3691	-13.2458	-25.3495	-0.0198073
P14	cervical	5	30	55.8747	28.8431	7.0077	12.828	15.4582	10.0673	64.0307	-7.50792	-12.8552	-25.3961	-0.0223915
P14	cervical	5	30	55.9247	28.8055	6.99123	12.8117	15.4458	9.84609	63.9387	-8.17057	-12.7442	-25.2807	-0.0229816
P14	cervical	5	30	55.9747	28.7569	6.96981	12.7903	15.4295	9.88334	63.8249	-8.07468	-12.264	-25.3247	-0.0244679
P14	cervical	5	30	56.0247	28.756	6.96962	12.7901	15.4293	10.0806	63.818	-7.49587	-12.0138	-25.0592	-0.0216513
P14	cervical	5	30	56.0747	28.7852	6.98276	12.8031	15.4392	10.3012	63.8802	-6.8316	-12.2149	-25.1531	-0.0250245
P14	cervical	5	30	56.1247	28.7987	6.98852	12.8089	15.4435	10.4542	63.9103	-6.34688	-12.7421	-25.149	-0.0157401
P14	cervical	5	30	56.1747	28.7762	6.97804	12.7984	15.4356	10.5135	63.8612	-6.12552	-12.9695	-25.1911	-0.0263395
P14	cervical	5	30	56.2247	28.744	6.96329	12.7838	15.4246	10.4866	63.7914	-6.15971	-13.0259	-25.8445	-0.0231346
P14	cervical	5	30	56.2747	28.7349	6.95891	12.7794	15.4212	10.4513	63.7718	-6.23481	-13.4901	-26.1194	-0.0163578
P14	cervical	5	30	56.3247	28.7426	6.9623	12.7828	15.4239	10.4886	63.7897	-6.11252	-13.2311	-26.25	-0.0223517
P14	cervical	5	30	56.3747	28.7805	6.97914	12.7995	15.4363	10.5245	63.8729	-6.00031	-12.6426	-26.5989	-0.0238899
P14	cervical	5	30	56.4247	28.8515	7.01054	12.831	15.4599	10.5043	64.0314	-6.04999	-12.6516	-26.6172	0.0706788
P14	cervical	5	30	56.4747	28.9365	7.04801	12.8684	15.4881	10.3785	64.2267	-6.40173	-13.1432	-26.1687	-0.0817152
P14	cervical	5	30	56.5247	29.0012	7.07635	12.8968	15.5095	10.1656	64.3807	-7.00378	-13.4926	-25.5001	-0.0950582
P14	cervical	5	30	56.5747	29.0315	7.08967	12.9101	15.5198	9.974	64.4605	-7.55015	-14.0249	-24.709	-0.0338836
P14	cervical	5	30	56.6247	29.0677	7.10564	12.9261	15.5319	9.82969	64.5517	-7.9595	-13.9575	-24.1712	0.00487154
P14	cervical	5	30	56.6747	29.1098	7.12433	12.9447	15.5461	9.75941	64.6545	-8.14947	-14.044	-23.7136	0.055948
P14	cervical	5	30	56.7247	29.1242	7.1305	12.9509	15.5506	9.79519	64.6917	-8.03459	-14.5608	-23.361	-0.0671987
P14	cervical	5	30	56.7747	29.104	7.12156	12.942	15.5441	9.94252	64.6473	-7.60676	-14.4426	-22.9476	-0.0285505
P14	cervical	5	30	56.8247	29.0838	7.11285	12.9332	15.5374	10.1167	64.6009	-7.10434	-14.9125	-21.9222	-0.0239572
P14	cervical	5	30	56.8747	29.084	7.11328	12.9337	15.5378	10.2255	64.6004	-6.78894	-15.3409	-20.9591	-0.0321283
P14	cervical	5	30	56.9247	29.0886	7.11562	12.936	15.5397	10.3063	64.6103	-6.55413	-15.506	-20.1198	-0.0136146
P14	cervical	5	30	56.9747	29.0879	7.11547	12.9358	15.5396	10.3739	64.6069	-6.36159	-15.9369	-19.2912	-0.0167248
P14	cervical	5	30	57.0247	29.0816	7.11298	12.9334	15.5375	10.4086	64.5907	-6.26475	-15.0068	-18.4717	-0.0233791
P14	cervical	5	30	57.0747	29.0749	7.11003	12.9306	15.5353	10.4079	64.5714	-6.26776	-14.6117	-18.0987	-0.0192049
P14	cervical	5	30	57.1247	29.0731	7.10947	12.93	15.535	10.3814	64.5649	-6.34301	-14.4357	-16.9598	-0.0242171
P14	cervical	5	30	57.1747	29.0673	7.10716	12.9276	15.5334	10.3578	64.5511	-6.40876	-14.1164	-15.5509	-0.0235657
P14	cervical	5	30	57.2247	29.0475	7.09837	12.9188	15.5266	10.3494	64.5073	-6.4301	-13.1568	-13.9238	-0.0249174
P14	cervical	5	30	57.2747	29.0256	7.08875	12.9091	15.5196	10.3206	64.4605	-6.50932	-12.3567	-12.9446	-0.024691
P14	cervical	5	30	57.3247	29.0074	7.08057	12.901	15.5133	10.2759	64.4229	-6.63337	-12.3026	-12.3072	-0.0191315
P14	cervical	5	30	57.3747	28.9868	7.0714	12.8919	15.5067	10.2558	64.379	-6.68808	-11.4603	-12.0005	-0.0228073
P14	cervical	5	30	57.4247	28.9594	7.05937	12.8797	15.4976	10.2668	64.3191	-6.65323	-11.0316	-11.7235	-0.030679
P14	cervical	5	30	57.4747	28.9334	7.04792	12.8683	15.4889	10.2788	64.2618	-6.61767	-10.7349	-11.9849	-0.0439602
P14	cervical	5	30	57.5247	28.9176	7.04114	12.8616	15.4841	10.2674	64.2263	-6.65048	-10.3035	-12.187	-0.0333884
P14	cervical	5	30	57.5747	28.9046	7.0357	12.8562	15.4799	10.2383	64.1964	-6.73837	-9.96693	-12.7729	0.00188378
P14	cervical	5	30	57.6247	28.8886	7.02891	12.8494	15.4748	10.1892	64.1595	-6.88421	-10.0944	-13.225	-0.0137217
P14	cervical	5	30	57.6747	28.8706	7.02123	12.8416	15.4692	10.1329	64.1208	-7.04763	-10.1862	-13.5659	-0.0215046
P14	cervical	5	30	57.7247	28.8552	7.01464	12.835	15.4641	10.0836	64.0894	-7.18966	-10.2553	-14.0184	-0.0211254
P14	cervical	5	30	57.7747	28.848	7.01162	12.8322	15.4622	10.0399	64.0764	-7.31595	-10.7198	-14.5395	-0.018367
P14	cervical	5	30	57.8247	28.8494	7.01239	12.8328	15.4627	9.9992	64.0822	-7.43439	-10.9428	-14.871	-0.0191315
P14	cervical	5	30	57.8747	28.8514	7.0133	12.8336	15.4632	9.9617	64.0882	-7.54414	-11.3674	-15.128	-0.0206269
P14	cervical	5	30	57.9247	28.8523	7.01374	12.8341	15.4635	9.92266	64.0893	-7.66232	-11.7992	-15.5497	-0.0264159
P14	cervical	5	30	57.9747	28.8554	7.01532	12.8358	15.4649	9.86836	64.0922	-7.82574	-12.1213	-16.1649	-0.0180612
P14	cervical	5	30	58.0247	28.8479	7.01241	12.8328	15.4627	9.81707	64.0724	-7.9781	-12.5524	-16.5551	-0.0307982
P14	cervical	5	30	58.0747	28.8243	7.00236	12.8229	15.4552	9.80166	64.0188	-8.02586	-12.6018	-17.0476	-0.0188287
P14	cervical	5	30	58.1247	28.7883	6.98691	12.8073	15.4437	9.8254	63.9363	-7.96009	-12.4874	-17.3148	-0.0198991
P14	cervical	5	30	58.1747	28.7589	6.97454	12.795	15.4345	9.83227	63.8676	-7.94238	-12.3207	-17.5865	-0.0200856
P14	cervical	5	30	58.2247	28.7462	6.96934	12.7899	15.4305	9.78879	63.8347	-8.0714	-12.4383	-18.5986	-0.0216514
P14	cervical	5	30	58.2747	28.7419	6.96787	12.7881	15.429	9.73242	63.82	-8.23988	-12.2933	-19.4857	-0.0225443
P14	cervical	5	30	58.3247	28.7498	6.97186	12.7923	15.4322	9.66314	63.8294	-8.4513	-11.8668	-20.3728	-0.0428686
P14	cervical	5	30	58.3747	28.7753	6.98381	12.8042	15.4411	9.56226	63.8761	-8.75307	-11.3353	-21.4934	-0.00311926
P14	cervical	5	30	58.4247	28.7992	6.99453	12.8151	15.4492	9.46801	63.9229	-9.028	-11.2011	-21.7552	-0.0204343
P14	cervical	5	30	58.4747	28.7987	6.99428	12.8148	15.449	9.41644	63.9211	-9.17494	-11.1246	-21.8142	-0.0180459
P14	cervical	5	30	58.5247	28.7803	6.98617	12.8065	15.4426	9.37435	63.8798	-9.29333	-10.675	-22.0061	-0.0236972
P14	cervical	5	30	58.5747	28.7609	6.97747	12.7979	15.4363	9.3031	63.8376	-9.49787	-10.3342	-21.8039	-0.0226697
P14	cervical	5	30	58.6247	28.7494	6.97246	12.7929	15.4324	9.22552	63.8138	-9.72256	-10.4684	-22.3103	-0.0212568
P14	cervical	5	30	58.6747	28.7416	6.96902	12.7895	15.4298	9.17233	63.7967	-9.87674	-10.5643	-22.6918	-0.0298471
P14	cervical	5	30	58.7247	28.7256	6.96181	12.7823	15.4246	9.13631	63.764	-9.97949	-10.6286	-23.2234	-0.0236299
P14	cervical	5	30	58.7747	28.6934	6.94724	12.7676	15.4137	9.10925	63.6979	-10.0591	-10.6797	-24.4959	-0.0112752
P14	cervical	5	30	58.8247	28.6441	6.92489	12.7454	15.397	9.08646	63.5914	-10.1299	-10.9054	-25.2138	-0.0204924
P14	cervical	5	30	58.8747	28.5877	6.8995	12.72	15.3779	9.07516	63.4677	-10.1703	-10.4357	-25.7924	-0.0664741
P14	cervical	5	30	58.9247	28.5374	6.87683	12.6972	15.3609	9.08995	63.3576	-10.1398	-9.81763	-26.755	-0.617244
P14	cervical	5	30	58.9747	28.5028	6.86104	12.6815	15.3491	9.1127	63.2839	-10.0884	-9.33847	-27.5023	-0.262884
P14	cervical	5	30	59.0247	28.4815	6.85117	12.6716	15.3417	9.14855	63.2379	-9.99762	-8.80521	-27.9108	0.437578
P14	cervical	5	30	59.0747	28.4691	6.84535	12.6657	15.3373	9.20195	63.2118	-9.85348	-8.73343	-28.1337	0.206095
P14	cervical	5	30	59.1247	28.4626	6.842	12.6624	15.3347	9.25734	63.199	-9.70004	-8.28447	-28.3569	0.0432415
P14	cervical	5	30	59.1747	28.458	6.83976	12.6601	15.333	9.30811	63.1906	-9.55697	-8.66651	-29.1949	-0.00831804
P14	cervical	5	30	59.2247	28.4565	6.83902	12.6594	15.3323	9.34872	63.1888	-9.44192	-8.47793	-30.0969	0.0123639
P14	cervical	5	30	59.2747	28.4651	6.84262	12.663	15.3352	9.35689	63.21	-9.42006	-8.78973	-31.344	-0.016633
P14	cervical	5	30	59.3247	28.4742	6.84671	12.667	15.3386	9.35396	63.2321	-9.43241	-8.68086	-32.4876	-0.0155228
P14	cervical	5	30	59.3747	28.476	6.8472	12.6679	15.339	9.36502	63.2347	-9.40803	-9.1334	-33.6938	0.0517922
P14	cervical	5	30	59.4247	28.4777	6.84776	12.6682	15.3392	9.38184	63.2375	-9.36764	-9.52156	-34.5758	-0.0121375
P14	cervical	5	30	59.4747	28.4834	6.85012	12.6706	15.341	9.39696	63.2494	-9.32994	-9.74035	-35.5048	-0.0521283
P14	cervical	5	30	59.5247	28.4896	6.85257	12.6731	15.3424	9.41175	63.263	-9.2915	-10.249	-35.4816	-0.0385413
P14	cervical	5	30	59.5747	28.4924	6.854	12.6746	15.3435	9.42999	63.2707	-9.24111	-10.6507	-35.8872	-0.0185167
P14	cervical	5	30	59.6247	28.4935	6.85434	12.675	15.344	9.45024	63.2719	-9.18485	-11.0751	-35.8648	-0.0110795
P14	cervical	5	30	59.6747	28.4901	6.8527	12.6732	15.3425	9.47184	63.2641	-9.12495	-11.052	-36.1302	-0.0315932
P14	cervical	5	30	59.7247	28.49	6.85236	12.6729	15.3423	9.47206	63.2649	-9.12425	-11.3401	-35.9965	-0.0206666
P14	cervical	5	30	59.7747	28.4936	6.85389	12.6745	15.343	9.45463	63.2735	-9.17437	-11.5251	-36.2657	-0.0241377
P14	cervical	5	30	59.8247	28.4906	6.85226	12.6728	15.3423	9.46689	63.2666	-9.14286	-11.2831	-36.724	-0.0198777
P14	cervical	5	30	59.8747	28.4887	6.85128	12.6716	15.3418	9.49646	63.2614	-9.06399	-11.4785	-37.1178	-0.015162
P14	cervical	5	30	59.9247	28.4934	6.85357	12.6741	15.343	9.52398	63.2714	-8.98932	-11.5216	-37.1198	-0.036217
P14	cervical	5	30	59.9747	28.504	6.8582	12.6787	15.3466	9.54007	63.2921	-8.94617	-11.6407	-37.0943	-0.0258684
P14	cervical	5	30	60.0247	28.5072	6.85959	12.68	15.3477	9.54229	63.2963	-8.94445	-11.852	-37.3302	-0.0255017
P14	cervical	5	30	60.0747	28.4899	6.85203	12.6725	15.3419	9.55072	63.2539	-8.93043	-12.0765	-36.9553	-0.0472995
P14	cervical	5	30	60.1247	28.4661	6.84156	12.6619	15.3339	9.55605	63.1951	-8.9298	-11.7484	-36.5057	-0.0468652
P14	cervical	5	30	60.1747	28.4499	6.83435	12.6547	15.3286	9.53659	63.1562	-8.99937	-11.9105	-36.2376	-0.0325933
P14	cervical	5	30	60.2247	28.4355	6.82761	12.6481	15.3234	9.49105	63.124	-9.14063	-11.9002	-36.0434	-0.0229419
P14	cervical	5	30	60.2747	28.4034	6.81301	12.6334	15.3124	9.44558	63.053	-9.28393	-11.7764	-35.8882	-0.023107
P14	cervical	5	30	60.3247	28.3538	6.79075	12.6112	15.2957	9.40338	62.9411	-9.43252	-11.9904	-35.9425	-0.0299204
P14	cervical	5	30	60.3747	28.3131	6.77255	12.5929	15.282	9.34413	62.8508	-9.63873	-12.1956	-35.4192	-0.0296329
P14	cervical	5	30	60.4247	28.3042	6.76819	12.5887	15.2788	9.27901	62.8324	-9.85265	-12.225	-35.5062	-0.0185596
P14	cervical	5	30	60.4747	28.3342	6.78116	12.6016	15.2884	9.2354	62.9026	-9.98794	-12.3144	-35.1704	-0.0306575
P14	cervical	5	30	60.5247	28.3903	6.80582	12.6262	15.307	9.23414	63.0299	-9.98809	-12.2663	-34.8098	-0.0217706
P14	cervical	5	30	60.5747	28.4444	6.8298	12.6502	15.3249	9.26964	63.1506	-9.87289	-12.0214	-34.8197	-0.0285443
P14	cervical	5	30	60.6247	28.4812	6.84608	12.6665	15.3372	9.28798	63.2322	-9.80389	-11.6204	-34.6539	-0.0259571
P14	cervical	5	30	60.6747	28.4968	6.85285	12.6733	15.3421	9.30171	63.2651	-9.74897	-11.7653	-35.0521	-0.021205
P14	cervical	5	30	60.7247	28.5022	6.85506	12.6756	15.3436	9.38149	63.2765	-9.50569	-11.4102	-34.9468	-0.0314007
P14	cervical	5	30	60.7747	28.5181	6.86181	12.6823	15.3488	9.54487	63.3118	-9.02004	-10.8985	-34.6376	-0.0294189
P14	cervical	5	30	60.8247	28.5598	6.8801	12.7005	15.3624	9.72947	63.4047	-8.46796	-10.8012	-34.7346	-0.0242661
P14	cervical	5	30	60.8747	28.617	6.90552	12.7259	15.3816	9.86677	63.5305	-8.04681	-10.8302	-34.3339	-0.037309
P14	cervical	5	30	60.9247	28.6539	6.92206	12.7426	15.3938	9.95864	63.6111	-7.76083	-11.1677	-33.4642	-0.0228165
P14	cervical	5	30	60.9747	28.6535	6.92216	12.7427	15.3939	10.0159	63.608	-7.58667	-11.6236	-32.6029	-0.0325902
P14	cervical	5	30	61.0247	28.6307	6.91225	12.7326	15.3865	10.0284	63.5541	-7.54312	-12.3001	-31.599	-0.0244924
P14	cervical	5	30	61.0747	28.6099	6.90315	12.7235	15.3795	10.0237	63.5074	-7.54717	-12.6046	-30.476	-0.0241712
P14	cervical	5	30	61.1247	28.6066	6.90179	12.7222	15.3784	10.0336	63.501	-7.51436	-12.4813	-29.6942	-0.0324342
P14	cervical	5	30	61.1747	28.6133	6.90486	12.7253	15.3809	10.0881	63.517	-7.35647	-12.3428	-29.1423	-0.032679
P14	cervical	5	30	61.2247	28.6211	6.9082	12.7286	15.3836	10.1738	63.5349	-7.1056	-12.1842	-28.3116	-0.0159511
P14	cervical	5	30	61.2747	28.624	6.90949	12.73	15.3846	10.261	63.5419	-6.84856	-12.2592	-27.5561	-0.0303914
P14	cervical	5	30	61.3247	28.6287	6.91175	12.7321	15.3863	10.3152	63.5516	-6.68733	-11.9305	-26.7742	-0.0148256
P14	cervical	5	30	61.3747	28.6405	6.91715	12.7375	15.3902	10.3223	63.5753	-6.66069	-11.6412	-25.7824	-0.0268899
P14	cervical	5	30	61.4247	28.6721	6.93137	12.7518	15.4008	10.2399	63.6428	-6.8889	-11.375	-24.5834	-0.0276911
P14	cervical	5	30	61.4747	28.7329	6.95866	12.7791	15.4212	10.0637	63.7734	-7.38177	-10.468	-23.9359	-0.0317707
P14	cervical	5	30	61.5247	28.7951	6.98649	12.8069	15.4421	9.90196	63.9083	-7.82695	-9.9514	-23.7129	-0.0276116
P14	cervical	5	30	61.5747	28.8306	7.00206	12.8225	15.4538	9.78807	63.9888	-8.12202	-9.86657	-23.4225	-0.0229511
P14	cervical	5	30	61.6247	28.8239	6.99837	12.8189	15.4511	9.64839	63.9804	-8.48703	-9.84114	-23.2066	-0.0254587
P14	cervical	5	30	61.6747	28.7899	6.98252	12.8029	15.4392	9.52909	63.9085	-8.81694	-10.052	-23.0488	-0.0281774
P14	cervical	5	30	61.7247	28.7729	6.97486	12.7953	15.4332	9.52869	63.8664	-8.83677	-10.1661	-22.8879	-0.0221774
P14	cervical	5	30	61.7747	28.7764	6.97717	12.7976	15.4351	9.61362	63.8663	-8.62168	-10.2297	-22.5786	-0.0291254
P14	cervical	5	30	61.8247	28.7888	6.98362	12.804	15.4397	9.68514	63.886	-8.43251	-10.2394	-22.1968	-0.0125688
P14	cervical	5	30	61.8747	28.8084	6.99281	12.8133	15.4467	9.67844	63.927	-8.44947	-10.465	-21.8149	-0.0309482
P14	cervical	5	30	61.9247	28.8308	7.00289	12.8234	15.4542	9.66772	63.9787	-8.46435	-10.8506	-21.9693	-0.0531346
P14	cervical	5	30	61.9747	28.8516	7.01255	12.833	15.4616	9.70011	64.0277	-8.35667	-11.1215	-21.8634	-0.050792
P14	cervical	5	30	62.0247	28.8727	7.02222	12.8425	15.4689	9.71392	64.0761	-8.30675	-10.6992	-22.3685	-0.0453333
P14	cervical	5	30	62.0747	28.8619	7.01712	12.8375	15.4651	9.66149	64.0545	-8.44811	-10.0354	-23.1057	-0.0367491
P14	cervical	5	30	62.1247	28.8101	6.99351	12.8139	15.4473	9.5879	63.9399	-8.66741	-8.69893	-22.8316	-0.0205046
P14	cervical	5	30	62.1747	28.7687	6.97501	12.7955	15.4335	9.554	63.8473	-8.79563	-9.20555	-23.0766	-0.0385445
P14	cervical	5	30	62.2247	28.7638	6.97327	12.7937	15.4321	9.53649	63.8349	-8.88542	-8.67369	-23.4898	-0.0300856
P14	cervical	5	30	62.2747	28.7952	6.98769	12.8081	15.443	9.49702	63.9029	-9.02835	-8.84853	-23.5194	-0.0300856
P14	cervical	5	30	62.3247	28.8477	7.01116	12.8316	15.4606	9.46626	64.0222	-9.12178	-8.88416	-22.8889	-0.0449697
P14	cervical	5	30	62.3747	28.889	7.02951	12.8501	15.4744	9.51453	64.1166	-8.96654	-9.33516	-22.1978	-0.0334863
P14	cervical	5	30	62.4247	28.8797	7.0255	12.8459	15.4715	9.53138	64.0974	-8.9063	-8.75514	-21.8738	-0.0288409
P14	cervical	5	30	62.4747	28.8291	7.00272	12.8232	15.4545	9.46608	63.9859	-9.0983	-8.64613	-22.1088	-0.0248378
P14	cervical	5	30	62.5247	28.79	6.9853	12.8057	15.4413	9.43086	63.8977	-9.21839	-7.05502	-21.9408	-0.0532478
P14	cervical	5	30	62.5747	28.8012	6.99063	12.811	15.4453	9.42507	63.919	-9.26371	-6.11979	-22.9455	-0.00329666
P14	cervical	5	30	62.6247	28.8615	7.01787	12.8383	15.4657	9.40597	64.0509	-9.33788	-5.90782	-24.4731	-0.012052
P14	cervical	5	30	62.6747	28.9249	7.04577	12.8662	15.4866	9.41768	64.1939	-9.29201	-5.66961	-25.7497	-0.0181193
P14	cervical	5	30	62.7247	28.9511	7.05683	12.8772	15.495	9.51327	64.2575	-8.98973	-6.1093	-26.4553	-0.0229511
P14	cervical	5	30	62.7747	28.9363	7.04986	12.8703	15.4899	9.50571	64.2312	-8.99321	-6.46215	-25.9939	-0.028948
P14	cervical	5	30	62.8247	28.8791	7.0239	12.8443	15.4704	9.40203	64.1073	-9.28064	-6.36618	-25.8019	-0.0322935
P14	cervical	5	30	62.8747	28.83	7.00194	12.8224	15.4538	9.32154	63.9982	-9.52673	-5.83205	-26.219	-0.0247644
P14	cervical	5	30	62.9247	28.823	6.99923	12.8197	15.452	9.29545	63.9826	-9.63511	-5.67506	-26.2325	-0.0241743
P14	cervical	5	30	62.9747	28.8254	7.00087	12.8214	15.4531	9.37906	63.9896	-9.41464	-5.86446	-27.3182	-0.0253854
P14	cervical	5	30	63.0247	28.8077	6.99345	12.8139	15.4479	9.501	63.9521	-9.06717	-6.44666	-28.5272	-0.0264801
P14	cervical	5	30	63.0747	28.7813	6.98196	12.8023	15.4393	9.57919	63.8951	-8.83461	-8.86637	-28.9531	-0.0263211
P14	cervical	5	30	63.1247	28.7489	6.96781	12.7883	15.4286	9.62345	63.8228	-8.70459	-9.13672	-28.371	-0.0317156
P14	cervical	5	30	63.1747	28.7238	6.95693	12.7774	15.4204	9.6613	63.7652	-8.60349	-8.72349	-28.7785	-0.0199847
P14	cervical	5	30	63.2247	28.726	6.95784	12.7784	15.4212	9.71153	63.7692	-8.47057	-8.23513	-28.616	-0.0300336
P14	cervical	5	30	63.2747	28.7467	6.96716	12.7876	15.4281	9.78177	63.8171	-8.28114	-7.23021	-28.0178	-0.0190856
P14	cervical	5	30	63.3247	28.7585	6.97249	12.793	15.4322	9.87605	63.8458	-8.02209	-7.21359	-28.6333	-0.119278
P14	cervical	5	30	63.3747	28.7308	6.96002	12.7805	15.4228	10.0144	63.7851	-7.64187	-7.05402	-29.291	0.0163638
P14	cervical	5	30	63.4247	28.6424	6.92093	12.7414	15.3935	10.1733	63.5823	-7.24106	-7.23843	-29.3186	0.0118135
P14	cervical	5	30	63.4747	28.4928	6.85417	12.6746	15.3433	10.3733	63.2411	-6.70168	-7.22435	-28.762	-0.00951986
P14	cervical	5	30	63.5247	28.3439	6.78653	12.607	15.2924	10.6729	62.9115	-5.77201	-7.25355	-28.3399	-0.0230734
P14	cervical	5	30	63.5747	28.3117	6.77108	12.5915	15.2807	10.8465	62.8407	-5.20718	-6.71593	-28.1795	-0.0150306
P14	cervical	5	30	63.6247	28.3724	6.79801	12.6185	15.3007	10.8036	62.9712	-5.31289	-6.66236	-28.3846	-0.0300092
P14	cervical	5	30	63.6747	28.4086	6.81406	12.6345	15.3129	10.7822	63.0556	-5.38653	-6.62826	-28.7909	-0.0198074
P14	cervical	5	30	63.7247	28.4424	6.82899	12.6494	15.3241	10.7834	63.1348	-5.38508	-7.22291	-29.0378	-0.0246056
P14	cervical	5	30	63.7747	28.5143	6.86147	12.6819	15.3485	10.7173	63.2919	-5.57101	-7.64031	-29.1072	-0.0240703
P14	cervical	5	30	63.8247	28.5817	6.89192	12.7123	15.3713	10.6425	63.44	-5.79578	-7.9499	-29.7135	-0.0237798
P14	cervical	5	30	63.8747	28.6074	6.90301	12.7234	15.3796	10.6487	63.5006	-5.78608	-8.26473	-29.9045	-0.0223027
P14	cervical	5	30	63.9247	28.6306	6.9127	12.7331	15.387	10.7204	63.5571	-5.55921	-8.51447	-30.4777	-0.0238502
P14	cervical	5	30	63.9747	28.6673	6.92867	12.7491	15.3989	10.8054	63.6413	-5.28102	-8.41287	-29.9222	-0.018474
P14	cervical	5	30	64.0247	28.6864	6.93703	12.7575	15.4052	10.8676	63.6857	-5.08433	-9.11918	-29.4778	-0.0290183
P14	cervical	5	30	64.0747	28.6747	6.93184	12.7523	15.4014	10.9344	63.6621	-4.88552	-10.588	-28.7023	-0.00432713
P14	cervical	5	30	64.1247	28.6648	6.92779	12.7483	15.3984	10.9657	63.6399	-4.79103	-10.4319	-29.1052	-0.00236689
P14	cervical	5	30	64.1747	28.6736	6.93186	12.7524	15.4015	10.9657	63.6587	-4.79197	-10.4923	-28.7755	-0.056104
P14	cervical	5	30	64.2247	28.6999	6.94349	12.7639	15.4102	10.9539	63.7193	-4.83086	-10.9834	-28.3583	-0.0265688
P14	cervical	5	30	64.2747	28.7314	6.9574	12.7778	15.4207	10.9535	63.7927	-4.83718	-11.9532	-28.4643	-0.0223242
P14	cervical	5	30	64.3247	28.755	6.96794	12.7884	15.4285	10.9791	63.8479	-4.76677	-12.1181	-28.7021	-0.0237461
P14	cervical	5	30	64.3747	28.7646	6.97206	12.7925	15.4318	11.0245	63.871	-4.63412	-11.8465	-28.7014	-0.014104
P14	cervical	5	30	64.4247	28.7738	6.97619	12.7966	15.435	11.0548	63.8937	-4.54331	-12.1086	-28.3303	-0.0334738
P14	cervical	5	30	64.4747	28.791	6.98381	12.8042	15.4406	11.054	63.9338	-4.53827	-12.5948	-28.281	-0.0221376
P14	cervical	5	30	64.5247	28.8201	6.99662	12.8171	15.4503	10.9904	64.0022	-4.70525	-12.2778	-28.0667	-0.0138869
P14	cervical	5	30	64.5747	28.8376	7.00417	12.8246	15.4561	10.8788	64.0459	-5.00849	-11.8785	-28.0033	-0.0170151
P14	cervical	5	30	64.6247	28.8118	6.99259	12.813	15.4474	10.8061	63.9932	-5.20382	-11.5901	-27.9143	-0.00635171
P14	cervical	5	30	64.6747	28.766	6.97227	12.7927	15.4323	10.766	63.8941	-5.31423	-11.2997	-28.3733	-0.034419
P14	cervical	5	30	64.7247	28.7125	6.94854	12.7689	15.4145	10.7654	63.7777	-5.31649	-10.8649	-28.6429	-0.0339206
P14	cervical	5	30	64.7747	28.6573	6.92364	12.7441	15.3959	10.8103	63.6595	-5.1885	-10.5168	-28.7604	-0.0193762
P14	cervical	5	30	64.8247	28.6219	6.90742	12.7278	15.3837	10.8578	63.585	-5.057	-10.0842	-28.7766	-0.022159
P14	cervical	5	30	64.8747	28.606	6.89999	12.7204	15.3782	10.8902	63.5528	-4.9713	-9.5335	-28.9539	-0.0207738
P14	cervical	5	30	64.9247	28.5913	6.89308	12.7136	15.373	10.9109	63.5236	-4.91797	-9.12505	-28.6419	-0.0258837
P14	cervical	5	30	64.9747	28.5722	6.88429	12.7047	15.3664	10.9291	63.4836	-4.87095	-8.77238	-28.4049	-0.0304771
P14	cervical	5	30	65.0247	28.5601	6.87908	12.6996	15.3626	10.9416	63.4565	-4.83814	-7.94585	-27.5538	-0.035376
P14	cervical	5	30	65.0747	28.5608	6.87972	12.7002	15.3631	10.9424	63.4571	-4.83651	-6.73958	-27.3001	-0.0494434
P14	cervical	5	30	65.1247	28.5778	6.88756	12.708	15.3689	10.9344	63.4945	-4.86155	-5.76208	-26.9064	-0.0326606
P14	cervical	5	30	65.1747	28.6059	6.90008	12.7205	15.3784	10.9221	63.5572	-4.89732	-4.868	-26.8782	-0.00420188
P14	cervical	5	30	65.2247	28.6371	6.91381	12.7342	15.3887	10.9215	63.6283	-4.89792	-4.35289	-26.6966	-0.00341894
P14	cervical	5	30	65.2747	28.6754	6.93063	12.7512	15.4013	10.9363	63.7152	-4.85706	-3.82567	-26.866	-0.0274038
P14	cervical	5	30	65.3247	28.7241	6.95204	12.7725	15.4173	10.9574	63.8272	-4.80113	-3.34235	-27.0658	-0.0153089
P14	cervical	5	30	65.3747	28.7711	6.97251	12.793	15.4328	10.9765	63.9366	-4.75054	-2.97007	-27.1434	-0.023477
P14	cervical	5	30	65.4247	28.8075	6.98828	12.8087	15.4446	10.9979	64.0234	-4.6927	-2.74307	-26.8303	-0.0207002
P14	cervical	5	30	65.4747	28.8345	7.00016	12.8207	15.4535	11.0086	64.0855	-4.66768	-2.6353	-26.3352	-0.021737
P14	cervical	5	30	65.5247	28.8595	7.0112	12.8316	15.4618	10.9813	64.1436	-4.74873	-2.77358	-25.6972	-0.018896
P14	cervical	5	30	65.5747	28.8907	7.02491	12.8453	15.4722	10.9473	64.2162	-4.84994	-2.91632	-25.5366	-0.0475868
P14	cervical	5	30	65.6247	28.9294	7.04222	12.8627	15.4851	10.9181	64.3062	-4.9439	-3.24415	-25.1132	-0.0463151
P14	cervical	5	30	65.6747	28.9678	7.05915	12.8795	15.4979	10.8931	64.3954	-5.02576	-3.49789	-25.0388	-0.119184
P14	cervical	5	30	65.7247	28.9969	7.07202	12.8925	15.5076	10.8768	64.4622	-5.08303	-3.92931	-24.7052	-0.0055442
P14	cervical	5	30	65.7747	29.0192	7.08209	12.9025	15.5151	10.86	64.5115	-5.14359	-4.19272	-25.0125	0.0210857
P14	cervical	5	30	65.8247	29.0323	7.08813	12.9085	15.5198	10.8587	64.5392	-5.16256	-4.83064	-25.736	0.177636
P14	cervical	5	30	65.8747	29.0436	7.09337	12.9137	15.5236	10.8588	64.5645	-5.17696	-4.87131	-25.7967	-0.126513
P14	cervical	5	30	65.9247	29.0637	7.10243	12.9229	15.5305	10.8398	64.6113	-5.24326	-4.46448	-26.0466	-0.0792506
P14	cervical	5	30	65.9747	29.0927	7.11561	12.9361	15.5404	10.8162	64.6768	-5.32219	-4.39053	-25.8481	-0.0565995
P14	cervical	5	30	66.0247	29.1379	7.1364	12.9568	15.556	10.7856	64.7745	-5.42233	-4.05303	-26.2378	-0.0247859
P14	cervical	5	30	66.0747	29.205	7.16742	12.9878	15.5794	10.7354	64.919	-5.58363	-3.85545	-26.4582	-0.0427492
P14	cervical	5	30	66.1247	29.275	7.19988	13.0203	15.6038	10.7027	65.071	-5.70036	-3.68607	-26.912	-0.0210489
P14	cervical	5	30	66.1747	29.334	7.22743	13.0478	15.6245	10.6751	65.1995	-5.80319	-3.56045	-27.2242	-0.0238928
P14	cervical	5	30	66.2247	29.3671	7.24333	13.0638	15.6365	10.6603	65.2729	-5.86292	-3.60635	-27.571	-0.0389021
P14	cervical	5	30	66.2747	29.3835	7.25171	13.0722	15.643	10.6674	65.3104	-5.86323	-3.52649	-28.1539	-0.0173485
P14	cervical	5	30	66.3247	29.4146	7.26642	13.0868	15.6541	10.6659	65.3796	-5.89639	-3.69846	-28.2444	-0.0186239
P14	cervical	5	30	66.3747	29.4585	7.28657	13.107	15.6693	10.6932	65.4764	-5.84988	-3.81209	-28.5101	-0.0224984
P14	cervical	5	30	66.4247	29.5076	7.30901	13.1294	15.6862	10.733	65.584	-5.76251	-4.07736	-27.9275	-0.0264464
P14	cervical	5	30	66.4747	29.533	7.32069	13.1413	15.6946	10.7631	65.6386	-5.69375	-4.28452	-27.4197	-0.0315261
P14	cervical	5	30	66.5247	29.5218	7.31574	13.1362	15.6912	10.8004	65.6118	-5.59623	-4.88883	-27.2437	-0.0510703
P14	cervical	5	30	66.5747	29.4922	7.30267	13.123	15.6814	10.8577	65.5436	-5.4435	-5.18153	-27.2774	-0.0559664
P14	cervical	5	30	66.6247	29.4764	7.29561	13.1161	15.6761	10.9176	65.5042	-5.27966	-5.24999	-26.6705	0.0256667
P14	cervical	5	30	66.6747	29.4658	7.29051	13.111	15.6719	10.9984	65.4723	-5.0411	-5.24999	-26.5591	0.0887983
P14	cervical	5	30	66.7247	29.4401	7.27868	13.0991	15.663	11.0974	65.4077	-4.74111	-5.08751	-25.7842	-0.0700795
P14	cervical	5	30	66.7747	29.4141	7.26667	13.0871	15.6539	11.1681	65.3413	-4.52792	-5.09168	-26.258	-0.0522172
P14	cervical	5	30	66.8247	29.3848	7.25339	13.0738	15.6437	11.2277	65.2701	-4.35308	-5.50594	-26.9352	-0.0352752
P14	cervical	5	30	66.8747	29.3467	7.23623	13.0566	15.6307	11.2765	65.1823	-4.21234	-6.06659	-27.5777	-0.022104
P14	cervical	5	30	66.9247	29.3127	7.22077	13.0412	15.6191	11.2874	65.1054	-4.17994	-6.26489	-28.2239	-0.0220489
P14	cervical	5	30	66.9747	29.2917	7.21118	13.0317	15.6117	11.2958	65.0567	-4.16057	-6.33634	-28.7685	-0.0331042
P14	cervical	5	30	67.0247	29.2798	7.20587	13.0264	15.6078	11.3312	65.0278	-4.06415	-7.09093	-29.2386	-0.0307431
P14	cervical	5	30	67.0747	29.2751	7.20344	13.0238	15.6061	11.3724	65.0143	-3.94265	-8.20852	-29.6905	-0.0339418
P14	cervical	5	30	67.1247	29.2638	7.19857	13.0189	15.6022	11.4115	64.9878	-3.8304	-9.02854	-30.0688	-0.0261713
P14	cervical	5	30	67.1747	29.2387	7.18735	13.0078	15.5938	11.4398	64.9296	-3.75266	-9.52406	-29.9192	-0.0252202
P14	cervical	5	30	67.2247	29.2083	7.17368	12.9942	15.5835	11.4468	64.8606	-3.73055	-10.2069	-30.1368	-0.0353456
P14	cervical	5	30	67.2747	29.1804	7.16121	12.9816	15.5741	11.4535	64.7976	-3.70998	-10.4735	-30.7541	-0.0327461
P14	cervical	5	30	67.3247	29.1622	7.15301	12.9734	15.568	11.4624	64.7557	-3.68136	-10.7704	-30.783	-0.0218257
P14	cervical	5	30	67.3747	29.1499	7.14756	12.968	15.5638	11.4628	64.7279	-3.67777	-10.9928	-31.0262	-0.0321345
P14	cervical	5	30	67.4247	29.1258	7.13692	12.9574	15.5559	11.4739	64.6744	-3.64935	-11.0153	-31.1209	-0.0262384
P14	cervical	5	30	67.4747	29.089	7.12057	12.941	15.5436	11.5123	64.5932	-3.5499	-11.1696	-31.3795	-0.0234679
P14	cervical	5	30	67.5247	29.0554	7.10557	12.9261	15.5324	11.5749	64.5198	-3.38549	-11.3936	-31.2018	-0.0269356
P14	cervical	5	30	67.5747	29.0332	7.0956	12.916	15.5248	11.6532	64.4726	-3.17392	-11.1224	-31.2436	-0.0268104
P14	cervical	5	30	67.6247	29.0251	7.09195	12.9123	15.5223	11.7116	64.4556	-3.01269	-10.7349	-31.2905	-0.0330673
P14	cervical	5	30	67.6747	29.0292	7.09373	12.9141	15.5235	11.7168	64.4637	-2.99886	-10.4828	-30.9413	-0.0267952
P14	cervical	5	30	67.7247	29.0185	7.08927	12.9097	15.5203	11.7043	64.4397	-3.03769	-10.0573	-30.4758	-0.0249053
P14	cervical	5	30	67.7747	28.9827	7.07358	12.8941	15.5085	11.7041	64.359	-3.04069	-9.74127	-29.8753	-0.0315077
P14	cervical	5	30	67.8247	28.9469	7.0579	12.8783	15.4968	11.7067	64.2791	-3.03285	-9.81968	-29.18	-0.0412356
P14	cervical	5	30	67.8747	28.9209	7.04652	12.8669	15.4882	11.7148	64.2204	-3.01135	-9.62932	-28.7534	-0.0466147
P14	cervical	5	30	67.9247	28.8959	7.03535	12.8558	15.4797	11.7414	64.1626	-2.93676	-9.67297	-28.3511	-0.0400001
P14	cervical	5	30	67.9747	28.8729	7.02496	12.8453	15.4721	11.7784	64.1104	-2.83083	-9.67508	-28.1623	-0.029309
P14	cervical	5	30	68.0247	28.8506	7.01479	12.8352	15.4643	11.8133	64.0607	-2.7286	-9.70275	-27.9625	-0.032951
P14	cervical	5	30	68.0747	28.8239	7.00261	12.8231	15.4551	11.8548	64.0014	-2.60095	-9.93079	-27.8498	-0.0257124
P14	cervical	5	30	68.1247	28.7986	6.99117	12.8116	15.4466	11.8871	63.945	-2.49588	-9.82226	-27.6609	-0.0196208
P14	cervical	5	30	68.1747	28.7731	6.97964	12.8	15.4379	11.91	63.8887	-2.41727	-9.21553	-27.4293	-0.0371008
P14	cervical	5	30	68.2247	28.7449	6.96689	12.7874	15.4283	11.9346	63.8266	-2.33211	-8.72014	-27.0612	-0.0349539
P14	cervical	5	30	68.2747	28.7181	6.95481	12.7752	15.4192	11.9589	63.7662	-2.25031	-8.45395	-26.7353	-0.0364678
P14	cervical	5	30	68.3247	28.7003	6.94668	12.7671	15.4131	11.963	63.7264	-2.22966	-8.32379	-26.8937	-0.0208625
P14	cervical	5	30	68.3747	28.6855	6.93998	12.7604	15.4081	11.9626	63.6941	-2.22192	-8.41727	-27.167	-0.0226268
P14	cervical	5	30	68.4247	28.6725	6.93398	12.7545	15.4034	11.97	63.6668	-2.18987	-8.35376	-27.6074	-0.0300916
P14	cervical	5	30	68.4747	28.6641	6.92997	12.7504	15.4007	11.9768	63.6503	-2.16075	-8.37742	-28.0888	-0.0228441
P14	cervical	5	30	68.5247	28.6529	6.92483	12.7453	15.3968	11.9914	63.6274	-2.10592	-8.54494	-28.0363	-0.0335534
P14	cervical	5	30	68.5747	28.6374	6.91779	12.7381	15.3914	12.0069	63.594	-2.04893	-8.89674	-27.8518	-0.0270918
P14	cervical	5	30	68.6247	28.6165	6.90847	12.7289	15.3845	12.0281	63.5489	-1.97992	-9.15847	-27.6877	-0.0259663
P14	cervical	5	30	68.6747	28.5955	6.89903	12.7195	15.3775	12.0449	63.5043	-1.92439	-9.00537	-27.3771	-0.0268196
P14	cervical	5	30	68.7247	28.5758	6.8902	12.7107	15.3708	12.0608	63.4622	-1.87304	-8.99393	-27.3866	-0.024841
P14	cervical	5	30	68.7747	28.5514	6.87941	12.6998	15.3628	12.0918	63.4085	-1.78038	-9.0047	-27.0413	-0.019
P14	cervical	5	30	68.8247	28.5251	6.8677	12.6881	15.354	12.1203	63.3489	-1.69649	-9.2044	-26.9549	-0.0368227
P14	cervical	5	30	68.8747	28.5004	6.85676	12.6772	15.3457	12.1372	63.294	-1.64913	-8.92507	-26.6413	-0.0181131
P14	cervical	5	30	68.9247	28.4748	6.84535	12.6657	15.3373	12.1505	63.2381	-1.6121	-8.84557	-26.1938	-0.0428227
P14	cervical	5	30	68.9747	28.45	6.83408	12.6545	15.3289	12.1735	63.1843	-1.54352	-8.87894	-25.9956	-0.0248043
P14	cervical	5	30	69.0247	28.4362	6.82781	12.6483	15.3241	12.1904	63.1571	-1.49423	-8.97528	-25.456	-0.0197095
P14	cervical	5	30	69.0747	28.4353	6.82712	12.6476	15.3236	12.1615	63.158	-1.57894	-9.15265	-25.2162	-0.0224129
P14	cervical	5	30	69.1247	28.4308	6.82447	12.645	15.3216	12.0995	63.1496	-1.76087	-9.30933	-24.81	-0.0192722
P14	cervical	5	30	69.1747	28.4084	6.81381	12.6342	15.3136	12.049	63.1037	-1.90528	-9.80007	-24.4536	-0.0226819
P14	cervical	5	30	69.2247	28.3814	6.80089	12.6213	15.3039	12.0059	63.0501	-2.01833	-9.85622	-24.4523	-0.0299052
P14	cervical	5	30	69.2747	28.3698	6.79522	12.6156	15.2999	11.9479	63.0305	-2.17971	-10.0895	-24.3667	-0.0163303
P14	cervical	5	30	69.3247	28.3643	6.79266	12.6131	15.2977	11.9438	63.0212	-2.1995	-10.3218	-24.8116	-0.0336361
P14	cervical	5	30	69.3747	28.3586	6.7904	12.6108	15.2962	12.0254	63.0079	-1.97445	-10.3788	-25.3536	-0.038269
P14	cervical	5	30	69.4247	28.3816	6.80126	12.6217	15.3043	11.9941	63.0564	-2.0741	-10.3107	-25.6355	-0.0407064
P14	cervical	5	30	69.4747	28.4118	6.81529	12.6358	15.315	11.7581	63.1199	-2.77394	-10.5619	-26.3147	-0.0221039
P14	cervical	5	30	69.5247	28.376	6.79995	12.6204	15.3034	11.5619	63.0385	-3.36336	-10.5899	-26.9732	-0.0167584
P14	cervical	5	30	69.5747	28.2651	6.75097	12.5714	15.2667	11.7323	62.7886	-2.8831	-10.5604	-27.3706	-0.0151284
P14	cervical	5	30	69.6247	28.2351	6.73789	12.5583	15.2568	12.0133	62.7194	-2.08545	-10.2734	-27.8022	-0.0299693
P14	cervical	5	30	69.6747	28.3854	6.80467	12.625	15.3069	11.9267	63.0577	-2.36104	-9.72285	-27.5204	-0.0168532
P14	cervical	5	30	69.7247	28.5217	6.86474	12.6852	15.352	11.7597	63.3681	-2.86361	-9.84094	-27.8613	-0.0295687
P14	cervical	5	30	69.7747	28.4962	6.853	12.6734	15.3433	11.9125	63.315	-2.42529	-9.84763	-27.5236	-0.0310367
P14	cervical	5	30	69.8247	28.4539	6.83404	12.6545	15.3292	12.0628	63.2216	-1.99546	-9.8121	-27.0835	-0.0256759
P14	cervical	5	30	69.8747	28.5271	6.86664	12.6871	15.3535	11.7715	63.3842	-2.85496	-10.1184	-26.9184	-0.0264953
P14	cervical	5	30	69.9247	28.6001	6.89915	12.7196	15.3778	11.2894	63.5469	-4.268	-10.7293	-26.8123	-0.0289786
P14	cervical	5	30	69.9747	28.5679	6.88518	12.7057	15.3674	10.9792	63.4742	-5.19457	-10.4462	-26.5519	-0.0352784
P14	cervical	5	30	70.0247	28.5116	6.86062	12.681	15.3491	10.7765	63.3468	-5.8209	-10.0436	-26.7055	-0.0145841
P14	cervical	5	30	70.0747	28.518	6.86366	12.6841	15.3514	10.5683	63.3617	-6.45111	-10.8272	-27.2196	-0.0220948
P14	cervical	5	30	70.1247	28.5517	6.87854	12.6989	15.3626	10.5105	63.4405	-6.62198	-13.8155	-28.277	-0.0222141
P14	cervical	5	30	70.1747	28.5774	6.88966	12.7101	15.3709	10.6297	63.5008	-6.26741	-15.2758	-28.7659	-0.0353791
P14	cervical	5	30	70.2247	28.6044	6.90137	12.7219	15.3796	10.7613	63.5633	-5.88099	-13.3783	-29.1942	-0.0235291
P14	cervical	5	30	70.2747	28.6258	6.9105	12.7309	15.3867	10.838	63.6136	-5.64793	-12.9206	-29.7101	-0.0384617
P14	cervical	5	30	70.3247	28.6276	6.91111	12.7314	15.3872	10.8242	63.6178	-5.66967	-13.8092	-30.1626	-0.0579664
P14	cervical	5	30	70.3747	28.6013	6.89945	12.7199	15.3782	10.7428	63.5559	-5.89747	-13.3432	-30.5544	-0.0290734
P14	cervical	5	30	70.4247	28.5546	6.87894	12.6993	15.3628	10.7014	63.4495	-6.01993	-11.2924	-30.7509	-0.0110948
P14	cervical	5	30	70.4747	28.5216	6.86458	12.685	15.3521	10.7409	63.3735	-5.91167	-10.7275	-30.6934	-0.0366546
P14	cervical	5	30	70.5247	28.5093	6.8594	12.6798	15.3482	10.9274	63.3436	-5.37944	-11.4264	-30.8521	-0.0319603
P14	cervical	5	30	70.5747	28.5321	6.86962	12.69	15.3558	11.1835	63.393	-4.64133	-11.7105	-30.3188	-0.024532
P14	cervical	5	30	70.6247	28.5982	6.89894	12.7194	15.3778	11.2287	63.5403	-4.50388	-11.8469	-30.0161	-0.0176055
P14	cervical	5	30	70.6747	28.6347	6.91494	12.7353	15.3897	11	63.6241	-5.15219	-12.273	-29.5684	-0.0222416
P14	cervical	5	30	70.7247	28.566	6.88425	12.7047	15.3668	10.7339	63.473	-5.91696	-12.254	-29.5123	-0.021162
P14	cervical	5	30	70.7747	28.4397	6.82825	12.6487	15.3248	10.5628	63.1922	-6.41377	-11.759	-29.0248	-0.02837
P14	cervical	5	30	70.8247	28.3491	6.78844	12.6089	15.295	10.522	62.9874	-6.53345	-11.1701	-28.8575	-0.0233945
P14	cervical	5	30	70.8747	28.3304	6.78054	12.601	15.2891	10.6517	62.9409	-6.15812	-10.513	-28.5856	-0.0159175
P14	cervical	5	30	70.9247	28.3671	6.79716	12.6176	15.3014	10.9011	63.0212	-5.42985	-10.4528	-28.3227	-0.0188989
P14	cervical	5	30	70.9747	28.4443	6.83136	12.6518	15.3272	11.0288	63.1956	-5.05084	-10.4439	-28.0615	-0.00880421
P14	cervical	5	30	71.0247	28.5072	6.85899	12.6794	15.348	10.9151	63.3409	-5.38078	-10.6396	-28.2333	-0.0047125
P14	cervical	5	30	71.0747	28.4967	6.85397	12.6744	15.3442	10.7198	63.3223	-5.95228	-10.5813	-28.1046	-0.0320734
P14	cervical	5	30	71.1247	28.4587	6.83719	12.6576	15.3315	10.5755	63.2393	-6.38317	-9.81293	-28.5185	-0.0027002
P14	cervical	5	30	71.1747	28.4767	6.84545	12.6659	15.3378	10.5082	63.2779	-6.59871	-8.30646	-28.6916	-0.0236362
P14	cervical	5	30	71.2247	28.5619	6.88335	12.7038	15.3663	10.5384	63.469	-6.52431	-7.27357	-27.841	-0.0355627
P14	cervical	5	30	71.2747	28.6724	6.93233	12.7528	15.403	10.6138	63.7163	-6.304	-7.56367	-27.9557	-0.0299449
P14	cervical	5	30	71.3247	28.7221	6.95442	12.7748	15.4195	10.7168	63.8231	-6.01095	-8.62784	-28.2077	-0.0323059
P14	cervical	5	30	71.3747	28.6858	6.93825	12.7586	15.4073	10.846	63.7347	-5.65533	-9.89267	-27.8272	-0.0321346
P14	cervical	5	30	71.4247	28.6378	6.91648	12.7369	15.3908	10.9331	63.622	-5.42472	-10.662	-27.6957	-0.0269174
P14	cervical	5	30	71.4747	28.629	6.91231	12.7327	15.3876	10.963	63.5994	-5.3538	-11.3772	-27.6081	-0.0269021
P14	cervical	5	30	71.5247	28.6477	6.92059	12.741	15.3937	10.9736	63.6394	-5.32579	-10.7898	-27.8933	-0.0163089
P14	cervical	5	30	71.5747	28.6534	6.92371	12.7443	15.3962	11.0248	63.6524	-5.17262	-10.5104	-27.8833	-0.0259388
P14	cervical	5	30	71.6247	28.6415	6.91909	12.7394	15.3926	11.109	63.625	-4.92336	-11.6567	-28.1924	-0.0349724
P14	cervical	5	30	71.6747	28.6242	6.91195	12.7324	15.3875	11.1951	63.5824	-4.66685	-12.9938	-28.9441	-0.0271315
P14	cervical	5	30	71.7247	28.6116	6.90644	12.7268	15.3832	11.2683	63.5497	-4.44974	-14.0495	-29.0253	-0.0277492
P14	cervical	5	30	71.7747	28.6062	6.90385	12.7243	15.381	11.3306	63.5363	-4.27248	-13.7418	-29.2569	-0.0272935
P14	cervical	5	30	71.8247	28.6092	6.90465	12.725	15.3817	11.3989	63.5461	-4.07862	-12.9091	-29.5354	-0.00714368
P14	cervical	5	30	71.8747	28.616	6.90719	12.7279	15.384	11.4856	63.5695	-3.82135	-13.348	-29.7794	-0.0196147
P14	cervical	5	30	71.9247	28.6179	6.90759	12.7279	15.3841	11.6063	63.579	-3.45877	-13.5044	-29.9038	-0.0205474
P14	cervical	5	30	71.9747	28.6131	6.90541	12.7258	15.3824	11.7023	63.5678	-3.16436	-13.7357	-29.8671	-0.02915
P14	cervical	5	30	72.0247	28.5954	6.89782	12.7183	15.3767	11.7364	63.5212	-3.03808	-14.0694	-29.2543	-0.0289235
P14	cervical	5	30	72.0747	28.5693	6.88618	12.7066	15.3677	11.7257	63.4504	-3.01617	-14.2652	-28.4845	-0.0232569
P14	cervical	5	30	72.1247	28.5093	6.85903	12.6794	15.3471	11.7764	63.3041	-2.79315	-14.301	-27.852	-0.0272752
P14	cervical	5	30	72.1747	28.4411	6.82808	12.6485	15.3236	11.9019	63.1454	-2.32346	-14.2111	-27.6067	-0.0322384
P14	cervical	5	30	72.2247	28.421	6.81877	12.6393	15.3168	12.031	63.0995	-1.8405	-14.316	-27.4309	-0.0201376
P14	cervical	5	30	72.2747	28.4244	6.82061	12.6411	15.318	12.1686	63.1049	-1.36565	-14.3076	-27.7259	-0.0377706
P14	cervical	5	30	72.3247	28.4262	6.82261	12.6431	15.3195	12.2986	63.1042	-0.943047	-15.1083	-27.992	-0.0041652
P14	cervical	5	30	72.3747	28.4156	6.81839	12.6388	15.3163	12.4188	63.0731	-0.564935	-14.2944	-28.2163	-0.00923854
P14	cervical	5	30	72.4247	28.3968	6.80982	12.6303	15.3096	12.5435	63.0268	-0.182891	-13.5831	-27.5023	-0.0322783
P14	cervical	5	30	72.4747	28.3989	6.81044	12.6308	15.3101	12.6397	63.0294	0.104193	-13.5645	-26.4169	-0.0344433
P14	cervical	5	30	72.5247	28.4163	6.81799	12.6385	15.3159	12.7204	63.0695	0.337772	-13.1166	-24.8772	-0.0388226
P14	cervical	5	30	72.5747	28.4371	6.82705	12.6475	15.3226	12.7949	63.1186	0.55053	-12.1706	-23.6611	-0.0202752
P14	cervical	5	30	72.6247	28.458	6.8363	12.6567	15.3296	12.8582	63.1644	0.734432	-12.2978	-22.2969	-0.0124618
P14	cervical	5	30	72.6747	28.4724	6.84283	12.6632	15.3344	12.9427	63.1943	0.975497	-13.6973	-21.2392	-0.0330427
P14	cervical	5	30	72.7247	28.4966	6.85384	12.6743	15.3427	13.0473	63.2462	1.26434	-14.4332	-19.7939	-0.0342569
P14	cervical	5	30	72.7747	28.5459	6.87601	12.6964	15.3593	13.1341	63.353	1.5	-14.8764	-19.1375	-0.0341558
P14	cervical	5	30	72.8247	28.6064	6.903	12.7234	15.3795	13.2001	63.4866	1.68516	-15.6447	-18.8	-0.0357493
P14	cervical	5	30	72.8747	28.6597	6.92662	12.747	15.3971	13.2589	63.6058	1.85565	-16.0907	-18.4343	-0.0228899
P14	cervical	5	30	72.9247	28.6978	6.94345	12.7639	15.4099	13.3096	63.6921	2.00658	-16.6469	-18.8478	-0.0385629
P14	cervical	5	30	72.9747	28.7292	6.95731	12.7777	15.4202	13.3513	63.763	2.13504	-17.257	-18.8135	-0.0363332
P14	cervical	5	30	73.0247	28.7581	6.9702	12.7907	15.4299	13.3905	63.8292	2.25747	-17.5118	-18.4613	-0.0367278
P14	cervical	5	30	73.0747	28.7822	6.9808	12.8012	15.438	13.4429	63.8849	2.42423	-17.966	-18.4292	-0.0283058
P14	cervical	5	30	73.1247	28.8074	6.9918	12.8122	15.4463	13.4942	63.9443	2.59007	-18.4995	-18.1481	-0.024581
P14	cervical	5	30	73.1747	28.8431	7.00751	12.828	15.458	13.521	64.0271	2.67885	-19.1842	-17.5352	-0.0190703
P14	cervical	5	30	73.2247	28.8746	7.02157	12.8419	15.4686	13.551	64.0986	2.7744	-20.3312	-17.8441	-0.0264465
P14	cervical	5	30	73.2747	28.8912	7.02891	12.8493	15.4742	13.595	64.136	2.91054	-20.8097	-17.6485	-0.0266972
P14	cervical	5	30	73.3247	28.9127	7.03855	12.859	15.4814	13.613	64.1824	2.96988	-21.285	-17.3582	-0.0202324
P14	cervical	5	30	73.3747	28.9453	7.05322	12.8736	15.4923	13.6085	64.2525	2.96512	-21.654	-17.279	-0.0221804
P14	cervical	5	30	73.4247	28.9756	7.06669	12.8872	15.5023	13.6117	64.3178	2.98973	-22.0461	-16.7928	-0.0272631
P14	cervical	5	30	73.4747	29.0007	7.07794	12.8984	15.5108	13.618	64.3719	3.01832	-22.3025	-16.5048	-0.0301773
P14	cervical	5	30	73.5247	29.0336	7.09284	12.9132	15.5219	13.6034	64.4439	2.9762	-22.9795	-15.8553	-0.0206025
P14	cervical	5	30	73.5747	29.0675	7.10811	12.9286	15.5334	13.5883	64.5183	2.93113	-22.8428	-15.3194	-0.0208959
P14	cervical	5	30	73.6247	29.0877	7.11734	12.9378	15.5403	13.5969	64.5631	2.95854	-23.2325	-14.8737	-0.0276941
P14	cervical	5	30	73.6747	29.1002	7.12325	12.9437	15.545	13.6109	64.5912	3.00122	-23.555	-14.7169	-0.0254678
P14	cervical	5	30	73.7247	29.1088	7.12742	12.9478	15.548	13.6139	64.6108	3.00655	-23.2295	-14.2745	-0.0262722
P14	cervical	5	30	73.7747	29.1117	7.12887	12.9491	15.549	13.6287	64.6182	3.04507	-23.1628	-13.8497	-0.0365533
P14	cervical	5	30	73.8247	29.1036	7.12546	12.9458	15.5467	13.6616	64.6012	3.13324	-23.3381	-13.5147	-0.0206239
P14	cervical	5	30	73.8747	29.093	7.12099	12.9414	15.5434	13.6771	64.5776	3.16891	-23.0578	-13.1745	-0.0255381
P14	cervical	5	30	73.9247	29.0888	7.11957	12.9399	15.5424	13.6575	64.5693	3.10392	-22.7546	-13.0143	-0.0384069
P14	cervical	5	30	73.9747	29.078	7.11501	12.9354	15.5389	13.6346	64.5468	3.0325	-22.4558	-13.0278	-0.0181009
P14	cervical	5	30	74.0247	29.0561	7.10543	12.9259	15.5319	13.6259	64.5006	3.00117	-22.5074	-13.158	-0.0110245
P14	cervical	5	30	74.0747	29.0332	7.09537	12.9158	15.5244	13.6288	64.4529	2.99905	-22.2956	-13.1365	-0.0242722
P14	cervical	5	30	74.1247	29.0214	7.09029	12.9106	15.521	13.6291	64.4304	2.98768	-21.9078	-13.07	-0.0466849
P14	cervical	5	30	74.1747	29.0244	7.09176	12.9121	15.5219	13.6022	64.4395	2.89334	-21.826	-13.173	-0.0138563
P14	cervical	5	30	74.2247	29.0351	7.09664	12.917	15.5254	13.5186	64.4659	2.63063	-21.5879	-13.2426	-0.0400674
P14	cervical	5	30	74.2747	29.0487	7.10294	12.9235	15.5304	13.3225	64.4994	2.03326	-21.2814	-13.753	-0.0413699
P14	cervical	5	30	74.3247	29.0544	7.10556	12.9258	15.5326	13.0152	64.5144	1.10401	-20.9334	-14.0001	-0.050899
P14	cervical	5	30	74.3747	29.0454	7.10138	12.9219	15.5293	12.6589	64.4977	0.0309009	-20.7247	-14.4234	-0.0386329
P14	cervical	5	30	74.4247	29.0421	7.09939	12.92	15.5277	12.2858	64.494	-1.08754	-20.5003	-14.9144	-0.0397705
P14	cervical	5	30	74.4747	29.054	7.10449	12.925	15.5318	11.9032	64.5238	-2.23692	-20.1795	-15.5461	-0.0299237
P14	cervical	5	30	74.5247	29.0517	7.10355	12.924	15.5311	11.5833	64.5221	-3.21066	-19.8326	-16.4028	-0.0370274
P14	cervical	5	30	74.5747	29.0213	7.09021	12.9106	15.5211	11.4178	64.4566	-3.73362	-19.4691	-16.9161	-0.0228471
P14	cervical	5	30	74.6247	29.0015	7.08151	12.9018	15.5145	11.3266	64.4109	-4.02482	-19.2903	-17.7623	-0.0202997
P14	cervical	5	30	74.6747	28.9947	7.07888	12.8993	15.5125	11.2335	64.3942	-4.30655	-19.1333	-18.9247	-0.027425
P14	cervical	5	30	74.7247	28.9542	7.06116	12.8816	15.4993	11.2014	64.3022	-4.41636	-18.5699	-20.1328	-0.0310458
P14	cervical	5	30	74.7747	28.8905	7.03296	12.8534	15.4781	11.1849	64.1572	-4.48858	-17.9912	-21.1408	-0.0395597
P14	cervical	5	30	74.8247	28.8246	7.00353	12.824	15.4559	11.1174	64.0052	-4.70088	-17.3083	-21.7695	-0.0475688
P14	cervical	5	30	74.8747	28.737	6.96448	12.7849	15.4265	11.0353	63.8021	-4.94639	-16.815	-22.6642	-0.0224342
P14	cervical	5	30	74.9247	28.6357	6.91936	12.7398	15.3925	10.9605	63.568	-5.1587	-16.7504	-23.2604	-0.0324221
P14	cervical	5	30	74.9747	28.5482	6.88053	12.701	15.3633	10.8628	63.3699	-5.42019	-16.3546	-23.9537	-0.0341835
P14	cervical	5	30	75.0247	28.4854	6.85264	12.6731	15.3425	10.7573	63.229	-5.70014	-15.9497	-24.1517	-0.0218838
P14	cervical	5	30	75.0747	28.4648	6.84398	12.6644	15.3359	10.6602	63.1777	-5.97232	-16.2266	-24.058	-0.0301437
P14	cervical	5	30	75.1247	28.4915	6.85666	12.6771	15.3454	10.5735	63.2305	-6.22428	-16.3654	-24.0347	-0.020422
P14	cervical	5	30	75.1747	28.5437	6.88019	12.7006	15.3629	10.5197	63.3403	-6.37229	-15.8366	-23.8032	-0.0342449
P14	cervical	5	30	75.2247	28.597	6.90386	12.7243	15.3805	10.5159	63.4536	-6.37034	-15.5137	-23.7713	-0.0380398
P14	cervical	5	30	75.2747	28.6483	6.92676	12.7472	15.3975	10.5227	63.5589	-6.343	-15.5797	-23.8061	-0.0445718
P14	cervical	5	30	75.3247	28.6921	6.94646	12.7668	15.4121	10.5206	63.6463	-6.33307	-15.0698	-23.4598	-0.0377187
P14	cervical	5	30	75.3747	28.6985	6.9496	12.77	15.4142	10.5668	63.6525	-6.15839	-15.1163	-23.2211	-0.0245657
P14	cervical	5	30	75.4247	28.6655	6.93548	12.7559	15.4037	10.6447	63.5759	-5.88012	-15.7835	-22.7424	-0.0114801
P14	cervical	5	30	75.4747	28.6155	6.91429	12.7347	15.388	10.7123	63.4651	-5.64144	-16.0006	-22.3501	-0.0212324
P14	cervical	5	30	75.5247	28.5785	6.89892	12.7194	15.3766	10.7376	63.3819	-5.53703	-16.0688	-21.6356	-0.0148991
P14	cervical	5	30	75.5747	28.5656	6.89372	12.7141	15.3728	10.7327	63.3485	-5.52981	-16.3117	-20.7556	-0.0303089
P14	cervical	5	30	75.6247	28.5709	6.89634	12.7169	15.3746	10.7493	63.3537	-5.47302	-16.7486	-20.0792	-0.0292321
P14	cervical	5	30	75.6747	28.5904	6.90473	12.7251	15.3806	10.7838	63.3896	-5.37895	-16.9978	-19.6756	-0.0218838
P14	cervical	5	30	75.7247	28.6198	6.91751	12.7379	15.39	10.809	63.4506	-5.31618	-16.9732	-19.0668	-0.0201988
P14	cervical	5	30	75.7747	28.6543	6.93245	12.7529	15.4012	10.797	63.5268	-5.35058	-17.3789	-18.6288	-0.02963
P14	cervical	5	30	75.8247	28.7026	6.9536	12.774	15.4171	10.7322	63.638	-5.52244	-17.7426	-17.2846	-0.0330427
P14	cervical	5	30	75.8747	28.7546	6.97637	12.7968	15.4342	10.6787	63.7561	-5.65182	-17.5904	-16.0451	-0.0525564
P14	cervical	5	30	75.9247	28.7953	6.99407	12.8145	15.4474	10.6814	63.8478	-5.62055	-17.4644	-14.8687	-0.0516086
P14	cervical	5	30	75.9747	28.8345	7.011	12.8314	15.46	10.7091	63.9334	-5.52112	-17.602	-13.4589	-0.0385567
P14	cervical	5	30	76.0247	28.8621	7.02282	12.8431	15.4687	10.7674	63.9932	-5.33082	-17.5812	-13.2485	-0.0319389
P14	cervical	5	30	76.0747	28.8663	7.02433	12.8447	15.4699	10.8595	64.0012	-5.038	-17.8534	-13.3444	-0.0189235
P14	cervical	5	30	76.1247	28.8493	7.01661	12.837	15.4639	10.9555	63.9638	-4.73319	-18.2978	-13.6235	-0.00484099
P14	cervical	5	30	76.1747	28.8165	7.00196	12.8225	15.453	11.0207	63.893	-4.52761	-18.6416	-14.1012	-0.022009
P14	cervical	5	30	76.2247	28.7853	6.98833	12.8087	15.4428	11.0321	63.8237	-4.49382	-18.6519	-14.0952	-0.0230551
P14	cervical	5	30	76.2747	28.7645	6.97932	12.7997	15.4361	11.0327	63.7751	-4.49655	-18.8002	-14.1965	-0.0456269
P14	cervical	5	30	76.3247	28.7478	6.97184	12.7923	15.4303	11.0543	63.7367	-4.43592	-18.8839	-14.1714	-0.0311591
P14	cervical	5	30	76.3747	28.7468	6.97124	12.7917	15.4298	11.0624	63.7362	-4.4105	-18.6229	-14.1276	-0.034321
P14	cervical	5	30	76.4247	28.7541	6.9742	12.7947	15.4323	11.0457	63.7577	-4.44952	-18.8123	-13.7925	-0.0265687
P14	cervical	5	30	76.4747	28.7582	6.97555	12.796	15.4337	10.9901	63.7762	-4.578	-18.9846	-12.9106	-0.0241835
P14	cervical	5	30	76.5247	28.7581	6.97476	12.7954	15.4331	10.9204	63.7873	-4.7236	-19.0066	-12.3127	-0.0240213
P14	cervical	5	30	76.5747	28.7639	6.97657	12.797	15.4346	10.8975	63.8093	-4.7452	-18.4094	-12.0296	-0.0257859
P14	cervical	5	30	76.6247	28.7832	6.98487	12.8052	15.4408	10.9405	63.8575	-4.59544	-17.9444	-11.2638	-0.0200734
P14	cervical	5	30	76.6747	28.8221	7.00179	12.8223	15.4536	10.949	63.9497	-4.54829	-17.2539	-10.571	-0.0332996
P14	cervical	5	30	76.7247	28.87	7.02251	12.8429	15.4693	10.8386	64.0656	-4.8537	-17.134	-10.2009	-0.0271589
P14	cervical	5	30	76.7747	28.8851	7.02854	12.8489	15.4741	10.6941	64.1079	-5.26483	-17.0295	-10.2021	-0.0227002
P14	cervical	5	30	76.8247	28.8661	7.01965	12.84	15.4672	10.604	64.0726	-5.51296	-17.0375	-10.1906	-0.0246545
P14	cervical	5	30	76.8747	28.8471	7.011	12.8314	15.461	10.603	64.0347	-5.50075	-17.0148	-10.4154	-0.0261315
P14	cervical	5	30	76.9247	28.8501	7.01228	12.8327	15.4619	10.6759	64.0434	-5.27928	-17.1058	-10.3668	-0.0308043
P14	cervical	5	30	76.9747	28.8733	7.02271	12.8431	15.4698	10.7634	64.0978	-5.02326	-17.1007	-10.6723	-0.0400978
P14	cervical	5	30	77.0247	28.9131	7.04051	12.861	15.4831	10.8055	64.1895	-4.9093	-17.4254	-11.053	-0.0300612
P14	cervical	5	30	77.0747	28.958	7.06039	12.8808	15.498	10.8029	64.2905	-4.92786	-17.9562	-11.1879	-0.0284037
P14	cervical	5	30	77.1247	28.9823	7.07088	12.8914	15.5059	10.8151	64.3453	-4.90239	-18.5137	-11.1236	-0.0192507
P14	cervical	5	30	77.1747	28.9907	7.07419	12.8946	15.5085	10.8497	64.3646	-4.81272	-18.9381	-11.23	-0.0252049
P14	cervical	5	30	77.2247	28.9995	7.07792	12.8984	15.5111	10.8901	64.3845	-4.69984	-18.6474	-11.9703	-0.0284465
P14	cervical	5	30	77.2747	29.0078	7.0816	12.902	15.5138	10.9513	64.4032	-4.52169	-18.3019	-12.0964	-0.0231346
P14	cervical	5	30	77.3247	29.0177	7.08618	12.9066	15.5173	11.0294	64.4252	-4.29369	-18.7903	-12.1932	0.062153
P14	cervical	5	30	77.3747	29.042	7.09696	12.9174	15.5254	11.0636	64.4782	-4.19359	-19.6521	-12.0179	-0.0801955
P14	cervical	5	30	77.4247	29.0716	7.1101	12.9306	15.5352	11.0347	64.5443	-4.27708	-20.1628	-11.8202	-0.0365841
P14	cervical	5	30	77.4747	29.0944	7.12012	12.9405	15.5428	10.9919	64.5965	-4.40139	-20.6705	-12.3242	-0.0402263
P14	cervical	5	30	77.5247	29.1159	7.12962	12.95	15.5499	10.9759	64.6455	-4.43717	-20.8801	-12.7326	-0.0276513
P14	cervical	5	30	77.5747	29.137	7.13918	12.9597	15.5573	10.9952	64.6936	-4.36239	-21.2113	-13.024	-0.0214893
P14	cervical	5	30	77.6247	29.1501	7.14537	12.9659	15.5617	11.0379	64.7236	-4.22103	-21.2464	-13.2159	-0.023737
P14	cervical	5	30	77.6747	29.1549	7.14808	12.9685	15.5639	11.0855	64.7345	-4.07171	-21.3249	-13.3104	-0.0262262
P14	cervical	5	30	77.7247	29.1595	7.1505	12.9708	15.5657	11.1233	64.7423	-3.95552	-21.5823	-13.1247	-0.0251223
P14	cervical	5	30	77.7747	29.1533	7.14803	12.9685	15.5638	11.1836	64.727	-3.77012	-21.3301	-12.7702	-0.0266788
P14	cervical	5	30	77.8247	29.1406	7.1425	12.963	15.5598	11.3008	64.6974	-3.41797	-21.3886	-12.2734	-0.0206453
P14	cervical	5	30	77.8747	29.1563	7.14973	12.9702	15.5652	11.4276	64.7312	-3.0335	-21.1772	-12.0016	-0.032419
P14	cervical	5	30	77.9247	29.2057	7.17192	12.9924	15.5818	11.4854	64.8424	-2.85108	-20.5698	-11.4694	-0.0185504
P14	cervical	5	30	77.9747	29.244	7.18915	13.0095	15.5949	11.4886	64.9295	-2.84229	-20.2285	-10.5523	-0.0161345
P14	cervical	5	30	78.0247	29.2382	7.18661	13.0071	15.593	11.5586	64.9174	-2.6527	-20.1772	-9.76391	-0.0247707
P14	cervical	5	30	78.0747	29.2195	7.1786	12.9989	15.5867	11.7247	64.875	-2.19581	-19.6646	-8.85405	-0.0268532
P14	cervical	5	30	78.1247	29.2452	7.19025	13.0107	15.5957	11.8384	64.9295	-1.88716	-19.0123	-7.51576	-0.0249634
P14	cervical	5	30	78.1747	29.2933	7.21204	13.0325	15.6121	11.8171	65.0361	-1.96711	-18.7592	-6.83661	-0.0291589
P14	cervical	5	30	78.2247	29.2932	7.21261	13.0331	15.6125	11.7674	65.0355	-2.1352	-18.4544	-6.05654	-0.0180459
P14	cervical	5	30	78.2747	29.2105	7.17655	12.997	15.5856	11.9962	64.8499	-1.51633	-18.3581	-5.5488	-0.0246331
P14	cervical	5	30	78.3247	29.1307	7.14173	12.9622	15.5596	12.4845	64.6701	-0.157301	-18.2498	-5.24243	-0.0310154
P14	cervical	5	30	78.3747	29.1604	7.15543	12.9759	15.5699	12.8202	64.736	0.790427	-18.8254	-5.57581	-0.0205963
P14	cervical	5	30	78.4247	29.2376	7.19003	13.0105	15.5958	12.9416	64.9073	1.127	-18.5239	-5.76209	-0.0267002
P14	cervical	5	30	78.4747	29.2522	7.19703	13.0174	15.6011	12.9397	64.9364	1.1012	-17.8249	-5.37721	-0.0194067
P14	cervical	5	30	78.5247	29.1903	7.1699	12.9904	15.5807	12.8331	64.7931	0.77908	-17.222	-5.45613	-0.0234771
P14	cervical	5	30	78.5747	29.101	7.13068	12.9512	15.5512	12.7213	64.5896	0.445797	-17.5174	-5.68862	-0.0254557
P14	cervical	5	30	78.6247	29.0583	7.11223	12.9327	15.5372	12.7401	64.4882	0.499021	-17.2288	-6.22761	-0.0276085
P14	cervical	5	30	78.6747	29.1143	7.13787	12.9582	15.5565	12.8312	64.6072	0.768154	-16.1874	-6.32749	-0.0180826
P14	cervical	5	30	78.7247	29.2224	7.18664	13.0071	15.593	12.876	64.8415	0.908156	-14.9325	-6.35954	-0.0228562
P14	cervical	5	30	78.7747	29.2859	7.21536	13.0358	15.6145	12.8146	64.977	0.741741	-13.3538	-6.67871	-0.0233365
P14	cervical	5	30	78.8247	29.2563	7.20199	13.0224	15.6044	12.6508	64.9078	0.271576	-14.0812	-7.75085	-0.0327401
P14	cervical	5	30	78.8747	29.1711	7.16392	12.9843	15.5758	12.5159	64.7171	-0.12426	-14.4697	-8.94904	-0.0146086
P14	cervical	5	30	78.9247	29.1216	7.14198	12.9625	15.5593	12.5259	64.6065	-0.101584	-12.8292	-8.97378	-0.0249939
P14	cervical	5	30	78.9747	29.1686	7.16306	12.9835	15.5752	12.5864	64.7117	0.0727045	-11.4709	-9.25192	-0.0243701
P14	cervical	5	30	79.0247	29.2782	7.21262	13.033	15.6124	12.5293	64.9565	-0.093008	-10.6264	-9.96854	-0.0277614
P14	cervical	5	30	79.0747	29.3386	7.24039	13.0608	15.6333	12.3145	65.0892	-0.714901	-10.6134	-10.4298	-0.0194404
P14	cervical	5	30	79.1247	29.282	7.21545	13.0359	15.6146	12.0516	64.9599	-1.47803	-11.5692	-11.196	-0.0263028
P14	cervical	5	30	79.1747	29.1692	7.16487	12.9853	15.5766	11.8726	64.7054	-2.0067	-12.2236	-11.5846	-0.0171774
P14	cervical	5	30	79.2247	29.1109	7.13835	12.9588	15.5567	11.8203	64.575	-2.17254	-11.4786	-11.9919	-0.0305321
P14	cervical	5	30	79.2747	29.152	7.15612	12.9765	15.5699	11.8355	64.6701	-2.13626	-10.1177	-12.219	-0.0196423
P14	cervical	5	30	79.3247	29.2474	7.19816	13.0186	15.6015	11.8406	64.8893	-2.11697	-9.06776	-12.9764	-0.0178196
P14	cervical	5	30	79.3747	29.3033	7.22175	13.0422	15.6194	11.7856	65.0286	-2.25251	-8.65089	-13.3875	-0.0287248
P14	cervical	5	30	79.4247	29.247	7.19428	13.0148	15.5989	11.7357	64.9238	-2.3769	-9.63023	-13.465	-0.0220704
P14	cervical	5	30	79.4747	29.131	7.14092	12.9613	15.5589	11.6997	64.6803	-2.4772	-10.4756	-14.1515	-0.0186177
P14	cervical	5	30	79.5247	29.0493	7.10387	12.9243	15.5311	11.6204	64.5034	-2.71161	-9.52368	-13.6921	-0.0308163
P14	cervical	5	30	79.5747	29.0238	7.09252	12.913	15.5228	11.5137	64.4478	-3.03435	-7.79212	-13.7548	-0.0162385
P14	cervical	5	30	79.6247	29.0352	7.09805	12.9185	15.5267	11.4243	64.468	-3.31824	-6.97948	-14.9612	-0.0292232
P14	cervical	5	30	79.6747	29.0369	7.10006	12.9207	15.5282	11.4154	64.4601	-3.38103	-7.33804	-15.798	-0.0217707
P14	cervical	5	30	79.7247	29.0204	7.09421	12.9146	15.5237	11.4185	64.4097	-3.40516	-9.0585	-16.7157	-0.0181101
P14	cervical	5	30	79.7747	29.0033	7.0877	12.9081	15.5189	11.334	64.362	-3.66695	-10.215	-17.637	-0.0284709
P14	cervical	5	30	79.8247	28.9947	7.08435	12.905	15.5163	11.2333	64.3426	-3.97118	-10.4141	-18.5434	-0.022633
P14	cervical	5	30	79.8747	29.0045	7.08854	12.9089	15.5197	11.1987	64.3681	-4.0898	-9.23125	-19.3906	-0.0405534
P14	cervical	5	30	79.9247	29.0328	7.10091	12.9214	15.5288	11.1963	64.4345	-4.11695	-7.69307	-19.544	-0.0416482
P14	cervical	5	30	79.9747	29.0641	7.11481	12.9352	15.5392	11.1578	64.504	-4.2533	-7.21332	-19.5656	0.00400915
P14	cervical	5	30	80.0247	29.0846	7.12404	12.9444	15.5463	11.0863	64.5484	-4.48994	-7.11663	-20.1129	-0.0212171
P14	cervical	5	30	80.0747	29.0959	7.12981	12.9503	15.5505	11.0144	64.5697	-4.74132	-7.00294	-20.0342	-0.0193211
P14	cervical	5	30	80.1247	29.0887	7.12774	12.9481	15.5491	10.9902	64.5516	-4.85708	-6.85776	-19.605	-0.017159
P14	cervical	5	30	80.1747	29.043	7.10785	12.9283	15.5344	11.0598	64.4643	-4.6732	-7.26817	-19.5509	-0.0292142
P14	cervical	5	30	80.2247	28.976	7.07752	12.898	15.5122	11.1825	64.3391	-4.31287	-7.15858	-19.224	-0.0210796
P14	cervical	5	30	80.2747	28.931	7.05681	12.8772	15.4969	11.2473	64.2566	-4.13662	-6.94569	-19.5281	-0.019214
P14	cervical	5	30	80.3247	28.9119	7.0476	12.868	15.4899	11.2565	64.2226	-4.14247	-7.37868	-20.3628	-0.026422
P14	cervical	5	30	80.3747	28.9061	7.04408	12.8644	15.487	11.277	64.2078	-4.11523	-7.96627	-21.4141	-0.0163333
P14	cervical	5	30	80.4247	28.9034	7.04192	12.8624	15.4856	11.2957	64.2021	-4.06878	-7.96936	-21.8951	-0.026526
P14	cervical	5	30	80.4747	28.8938	7.03616	12.8566	15.4812	11.3243	64.193	-3.97189	-7.11345	-22.0964	-0.0207431
P14	cervical	5	30	80.5247	28.8845	7.03067	12.8512	15.4772	11.3658	64.1975	-3.84769	-6.76922	-22.5926	-0.0226146
P14	cervical	5	30	80.5747	28.8684	7.02262	12.843	15.4718	11.4371	64.1931	-3.65104	-6.89767	-23.156	-0.0287004
P14	cervical	5	30	80.6247	28.8528	7.01505	12.8354	15.4661	11.5229	64.1803	-3.4058	-6.04284	-23.2708	-0.0220733
P14	cervical	5	30	80.6747	28.855	7.01572	12.8362	15.4667	11.5819	64.191	-3.2327	-5.44152	-23.5139	-0.0213333
P14	cervical	5	30	80.7247	28.8972	7.03473	12.8552	15.4809	11.5394	64.2738	-3.35586	-6.3052	-24.3219	-0.0230642
P14	cervical	5	30	80.7747	28.958	7.06217	12.8826	15.5013	11.4601	64.3895	-3.5863	-6.35478	-26.8373	-0.0207431
P14	cervical	5	30	80.8247	28.9969	7.07943	12.8999	15.514	11.4269	64.4623	-3.6814	-6.87419	-27.5312	-0.0222722
P14	cervical	5	30	80.8747	29.032	7.09469	12.9151	15.5253	11.3666	64.5357	-3.85636	-7.73283	-27.3145	-0.0246177
P14	cervical	5	30	80.9247	29.0727	7.11285	12.9333	15.5389	11.3069	64.623	-4.02782	-8.44379	-27.3844	-0.0211224
P14	cervical	5	30	80.9747	29.1082	7.12909	12.9495	15.551	11.2789	64.6958	-4.10833	-9.14075	-28.2963	-0.0252845
P14	cervical	5	30	81.0247	29.1324	7.14034	12.9609	15.5594	11.2584	64.7423	-4.16814	-10.4986	-28.0119	-0.0227553
P14	cervical	5	30	81.0747	29.1432	7.14518	12.9657	15.5629	11.2413	64.759	-4.2212	-11.1169	-27.5972	-0.021263
P14	cervical	5	30	81.1247	29.1406	7.1441	12.9645	15.5619	11.2351	64.7493	-4.24284	-11.6592	-27.6699	-0.0204679
P14	cervical	5	30	81.1747	29.133	7.14054	12.9611	15.5594	11.235	64.7285	-4.24299	-11.9182	-27.7717	-0.0226024
P14	cervical	5	30	81.2247	29.1216	7.13519	12.9557	15.5552	11.2312	64.7001	-4.25297	-11.8337	-28.534	-0.0254251
P14	cervical	5	30	81.2747	29.1051	7.12754	12.9479	15.5494	11.2193	64.6621	-4.28875	-11.5725	-30.4339	-0.0227829
P14	cervical	5	30	81.3247	29.08	7.1159	12.9363	15.5406	11.2295	64.6064	-4.26258	-12.1278	-30.7347	-0.0219204
P14	cervical	5	30	81.3747	29.063	7.10787	12.9284	15.5346	11.2555	64.5676	-4.18724	-12.2768	-30.9939	-0.0288043
P14	cervical	5	30	81.4247	29.071	7.11089	12.9313	15.5367	11.2645	64.5855	-4.14971	-12.5307	-31.5784	-0.0166727
P14	cervical	5	30	81.4747	29.0959	7.12138	12.9418	15.5446	11.2624	64.6434	-4.13736	-12.595	-32.3671	-0.0236483
P14	cervical	5	30	81.5247	29.1284	7.13544	12.9559	15.5552	11.2592	64.7172	-4.12901	-12.2945	-32.9067	-0.0224586
P14	cervical	5	30	81.5747	29.1608	7.14973	12.9702	15.5658	11.2651	64.7895	-4.09293	-11.9171	-33.6523	-0.0214495
P14	cervical	5	30	81.6247	29.1933	7.16399	12.9844	15.5765	11.2842	64.8612	-4.02469	-11.4175	-34.5704	-0.0221805
P14	cervical	5	30	81.6747	29.2285	7.17941	12.9999	15.5881	11.3075	64.9408	-3.95868	-10.798	-35.3061	-0.0234892
P14	cervical	5	30	81.7247	29.2608	7.19358	13.014	15.5986	11.3589	65.0159	-3.80466	-10.2674	-36.3979	-0.0208441
P14	cervical	5	30	81.7747	29.2836	7.20344	13.0238	15.6062	11.4456	65.0711	-3.5221	-9.6576	-36.3428	-0.0261682
P14	cervical	5	30	81.8247	29.2999	7.21036	13.0309	15.6113	11.5188	65.1143	-3.27753	-9.26356	-35.8492	-0.0183547
P14	cervical	5	30	81.8747	29.3033	7.21212	13.0325	15.6126	11.5953	65.1273	-3.0526	-9.36603	-35.198	-0.0250183
P14	cervical	5	30	81.9247	29.286	7.20479	13.0252	15.6074	11.6844	65.0889	-2.81132	-9.39186	-34.6445	-0.0232048
P14	cervical	5	30	81.9747	29.2529	7.19052	13.0109	15.5967	11.7633	65.0115	-2.60375	-9.429	-33.2491	-0.023633
P14	cervical	5	30	82.0247	29.2243	7.1783	12.9988	15.5873	11.7959	64.9405	-2.5302	-9.61673	-31.8078	-0.0239144
P14	cervical	5	30	82.0747	29.2126	7.17355	12.9941	15.5839	11.7754	64.909	-2.60109	-9.55451	-29.4872	-0.0221407
P14	cervical	5	30	82.1247	29.1976	7.16696	12.9874	15.579	11.7601	64.8763	-2.64225	-9.67733	-27.2287	-0.0176116
P14	cervical	5	30	82.1747	29.1805	7.15934	12.9798	15.5731	11.7483	64.8437	-2.67095	-9.71282	-24.7061	-0.0301804
P14	cervical	5	30	82.2247	29.1804	7.15934	12.9797	15.5732	11.6967	64.8492	-2.81144	-9.38028	-22.6151	-0.0195627
P14	cervical	5	30	82.2747	29.1874	7.16211	12.9827	15.5755	11.6255	64.8715	-3.00427	-9.087	-20.9695	-0.026269
P14	cervical	5	30	82.3247	29.1783	7.15753	12.9779	15.5721	11.5742	64.8581	-3.1445	-7.90799	-18.8813	-0.0228256
P14	cervical	5	30	82.3747	29.1568	7.14752	12.968	15.5646	11.5329	64.8128	-3.26217	-6.53225	-16.8901	-0.0231774
P14	cervical	5	30	82.4247	29.137	7.13842	12.9589	15.5579	11.4828	64.7699	-3.40467	-5.28803	-16.1663	-0.0230887
P14	cervical	5	30	82.4747	29.1141	7.12776	12.9481	15.5498	11.4429	64.7241	-3.50885	-4.80448	-15.4311	-0.0286699
P14	cervical	5	30	82.5247	29.0817	7.11294	12.9334	15.5388	11.4327	64.6595	-3.52595	-3.99955	-14.2943	-0.0193058
P14	cervical	5	30	82.5747	29.0364	7.09248	12.9129	15.5235	11.4439	64.565	-3.48311	-3.22953	-13.5117	-0.0248593
P14	cervical	5	30	82.6247	28.9789	7.06637	12.8868	15.5039	11.4423	64.4432	-3.47423	-2.85676	-12.6741	-0.0192966
P14	cervical	5	30	82.6747	28.9119	7.03573	12.8562	15.481	11.4216	64.3018	-3.52595	-2.66481	-11.857	-0.022052
P14	cervical	5	30	82.7247	28.859	7.01137	12.8318	15.4628	11.3818	64.194	-3.64228	-2.27001	-11.6484	-0.0205749
P14	cervical	5	30	82.7747	28.8377	7.00134	12.8217	15.4553	11.3247	64.1534	-3.81535	-2.43867	-12.2888	-0.0239021
P14	cervical	5	30	82.8247	28.8377	7.00106	12.8214	15.4552	11.2746	64.1563	-3.98756	-2.49837	-12.3614	-0.0247003
P14	cervical	5	30	82.8747	28.8508	7.00694	12.8274	15.4596	11.2389	64.1874	-4.13608	-3.07182	-13.1027	-0.0208257
P14	cervical	5	30	82.9247	28.8639	7.01297	12.8334	15.4637	11.2159	64.2156	-4.25024	-3.99396	-13.9462	-0.0236238
P14	cervical	5	30	82.9747	28.8429	7.00345	12.8239	15.4569	11.2198	64.1632	-4.28355	-4.46953	-14.3837	-0.0260429
P14	cervical	5	30	83.0247	28.7934	6.98129	12.8017	15.4402	11.2187	64.0507	-4.30738	-4.85656	-14.5226	-0.0192508
P14	cervical	5	30	83.0747	28.7473	6.96079	12.7812	15.4247	11.1805	63.9463	-4.42381	-4.90754	-14.8079	-0.0226025
P14	cervical	5	30	83.1247	28.7171	6.94768	12.7681	15.4149	11.129	63.878	-4.57339	-4.74755	-15.9459	-0.0251713
P14	cervical	5	30	83.1747	28.7016	6.94104	12.7615	15.4101	11.0986	63.8431	-4.65889	-4.89343	-17.1645	-0.0235841
P14	cervical	5	30	83.2247	28.6934	6.93766	12.7581	15.4074	11.097	63.8243	-4.66003	-4.95857	-18.3045	-0.0238073
P14	cervical	5	30	83.2747	28.6818	6.93271	12.7532	15.4036	11.1247	63.7947	-4.57899	-5.33143	-20.5093	-0.0229144
P14	cervical	5	30	83.3247	28.6588	6.92276	12.7432	15.3963	11.1696	63.7396	-4.44694	-5.12437	-22.2035	-0.0182874
P14	cervical	5	30	83.3747	28.6324	6.9113	12.7317	15.3878	11.1961	63.6779	-4.36472	-4.4544	-23.2808	-0.0261528
P14	cervical	5	30	83.4247	28.6154	6.90422	12.7246	15.3822	11.19	63.6357	-4.37188	-3.85354	-24.3996	-0.0204281
P14	cervical	5	30	83.4747	28.6139	6.90422	12.7247	15.3822	11.1748	63.6257	-4.41465	-3.51373	-24.3477	-0.0205627
P14	cervical	5	30	83.5247	28.6257	6.91034	12.7308	15.387	11.1803	63.6421	-4.41376	-3.17578	-24.4718	-0.0265963
P14	cervical	5	30	83.5747	28.6328	6.91399	12.734	15.3899	11.2113	63.6465	-4.33158	-3.16397	-24.8917	-0.0221345
P14	cervical	5	30	83.6247	28.6299	6.91286	12.7333	15.3887	11.2292	63.6318	-4.27733	-3.19135	-25.1446	-0.0226667
P14	cervical	5	30	83.6747	28.6216	6.90927	12.7297	15.3858	11.2213	63.6089	-4.29276	-3.59904	-25.0082	-0.0208503
P14	cervical	5	30	83.7247	28.61	6.90435	12.7248	15.382	11.2077	63.5803	-4.32857	-3.7262	-25.1263	-0.0206422
P14	cervical	5	30	83.7747	28.604	6.90207	12.722	15.38	11.2013	63.5632	-4.35775	-3.67676	-25.0064	-0.0263059
P14	cervical	5	30	83.8247	28.5983	6.90036	12.7208	15.379	11.2099	63.548	-4.34915	-3.65425	-25.0991	-0.0172661
P14	cervical	5	30	83.8747	28.5874	6.89586	12.7163	15.3759	11.2339	63.5215	-4.28423	-3.89172	-25.5012	-0.0219908
P14	cervical	5	30	83.9247	28.5772	6.89115	12.7116	15.3722	11.2443	63.5001	-4.24876	-4.51202	-26.1865	-0.0296637
P14	cervical	5	30	83.9747	28.5747	6.8895	12.71	15.371	11.2226	63.4996	-4.30427	-5.10935	-26.2501	-0.0174373
P14	cervical	5	30	84.0247	28.5754	6.88925	12.7097	15.3707	11.192	63.5089	-4.38512	-5.20594	-26.498	-0.024477
P14	cervical	5	30	84.0747	28.5701	6.8863	12.7067	15.3686	11.1936	63.5055	-4.37383	-5.01455	-26.5237	-0.0229328
P14	cervical	5	30	84.1247	28.5697	6.88581	12.7061	15.3682	11.2275	63.5087	-4.28357	-4.83158	-26.0656	-0.113691
P14	cervical	5	30	84.1747	28.5774	6.88888	12.7093	15.3705	11.268	63.5266	-4.17469	-4.57639	-25.3925	0.0385811
P14	cervical	5	30	84.2247	28.5762	6.88819	12.7087	15.37	11.3184	63.5239	-4.03943	-4.32815	-24.6949	-0.00271862
P14	cervical	5	30	84.2747	28.5652	6.88329	12.7036	15.3664	11.3722	63.4995	-3.89852	-4.14959	-23.8331	-0.0151926
P14	cervical	5	30	84.3247	28.5508	6.87676	12.6971	15.3616	11.4118	63.4701	-3.79063	-4.19	-22.8108	-0.027055
P14	cervical	5	30	84.3747	28.5307	6.86746	12.6879	15.3546	11.4336	63.4301	-3.7277	-3.52902	-22.8593	-0.0155046
P14	cervical	5	30	84.4247	28.5118	6.85841	12.6789	15.3478	11.4458	63.3936	-3.69104	-3.68906	-22.2541	-0.0281958
P14	cervical	5	30	84.4747	28.5045	6.8543	12.6749	15.3445	11.4672	63.3834	-3.62002	-3.65165	-22.2557	-0.0191316
P14	cervical	5	30	84.5247	28.5205	6.86045	12.6809	15.3494	11.4843	63.4253	-3.55991	-3.93454	-22.6086	-0.0217278
P14	cervical	5	30	84.5747	28.5439	6.87007	12.6905	15.3564	11.4898	63.4821	-3.53157	-4.75877	-23.2179	-0.0266513
P14	cervical	5	30	84.6247	28.5507	6.87264	12.6932	15.3584	11.493	63.4999	-3.50574	-5.59983	-23.9188	-0.0210459
P14	cervical	5	30	84.6747	28.5487	6.87162	12.6922	15.3574	11.4825	63.4952	-3.50737	-6.0615	-24.4785	-0.0195963
P14	cervical	5	30	84.7247	28.5557	6.87467	12.6951	15.3599	11.4566	63.5096	-3.54503	-6.64607	-25.3688	-0.0285995
P14	cervical	5	30	84.7747	28.5547	6.87464	12.6951	15.3599	11.4756	63.5068	-3.45776	-6.74803	-25.7479	-0.0154648
P14	cervical	5	30	84.8247	28.5412	6.86899	12.6894	15.3556	11.529	63.4742	-3.28802	-7.20829	-26.4999	-0.0283425
P14	cervical	5	30	84.8747	28.5249	6.86211	12.6826	15.3507	11.5611	63.4366	-3.19166	-7.41286	-27.8595	-0.0211101
P14	cervical	5	30	84.9247	28.5061	6.85377	12.6743	15.3442	11.592	63.3945	-3.10183	-7.61512	-28.8919	-0.019419
P14	cervical	5	30	84.9747	28.4965	6.84934	12.6701	15.3412	11.6275	63.3744	-2.99893	-7.54287	-29.4078	-0.0278838
P14	cervical	5	30	85.0247	28.496	6.8491	12.6699	15.341	11.6695	63.3752	-2.8778	-7.46551	-29.8713	-0.0213272
P14	cervical	5	30	85.0747	28.4961	6.849	12.6698	15.341	11.7147	63.3776	-2.74714	-7.10541	-29.4142	-0.0187798
P14	cervical	5	30	85.1247	28.4847	6.84397	12.6643	15.3371	11.7593	63.3535	-2.61613	-6.55531	-28.7514	-0.0274953
P14	cervical	5	30	85.1747	28.4567	6.83166	12.6521	15.3278	11.8053	63.2913	-2.48321	-6.38488	-27.7878	-0.0183211
P14	cervical	5	30	85.2247	28.4304	6.82008	12.6406	15.3191	11.8287	63.2319	-2.42169	-5.97052	-27.1375	-0.0280703
P14	cervical	5	30	85.2747	28.4149	6.81323	12.6336	15.3141	11.8299	63.1962	-2.42428	-5.87082	-26.2434	-0.0209908
P14	cervical	5	30	85.3247	28.4046	6.80865	12.629	15.3105	11.8336	63.1723	-2.41688	-5.66003	-26.2818	-0.0174403
P14	cervical	5	30	85.3747	28.3971	6.80531	12.6257	15.3079	11.8429	63.1548	-2.39335	-5.70061	-26.4432	-0.0260032
P14	cervical	5	30	85.4247	28.3945	6.80427	12.625	15.3071	11.849	63.1495	-2.38064	-5.66115	-26.6461	-0.0244771
P14	cervical	5	30	85.4747	28.3976	6.80598	12.6263	15.3085	11.8381	63.1569	-2.41678	-6.45611	-27.1586	-0.0167614
P14	cervical	5	30	85.5247	28.3991	6.80684	12.627	15.309	11.8284	63.1599	-2.45169	-6.68479	-27.7311	-0.0267921
P14	cervical	5	30	85.5747	28.3966	6.80584	12.6263	15.3083	11.8334	63.1517	-2.44499	-6.68661	-27.7425	-0.0193853
P14	cervical	5	30	85.6247	28.4003	6.80772	12.6281	15.3098	11.8322	63.158	-2.45612	-6.61274	-28.1654	-0.0260856
P14	cervical	5	30	85.6747	28.4117	6.81293	12.6333	15.3139	11.8208	63.1818	-2.49605	-6.27975	-28.4621	-0.026159
P14	cervical	5	30	85.7247	28.4188	6.81628	12.6367	15.3166	11.8172	63.1975	-2.50998	-6.22458	-28.8475	-0.0164892
P14	cervical	5	30	85.7747	28.4213	6.8174	12.638	15.3174	11.8188	63.2018	-2.50423	-6.16932	-29.2333	-0.0255321
P14	cervical	5	30	85.8247	28.422	6.81794	12.638	15.318	11.8219	63.2022	-2.4969	-6.14304	-29.5688	-0.0183242
P14	cervical	5	30	85.8747	28.4185	6.81642	12.637	15.3166	11.8312	63.1926	-2.47214	-6.20333	-30.0127	-0.0230214
P14	cervical	5	30	85.9247	28.4152	6.81466	12.6351	15.315	11.8427	63.1823	-2.44103	-6.28491	-30.3927	-0.0225627
P14	cervical	5	30	85.9747	28.4152	6.81464	12.635	15.315	11.8477	63.1822	-2.43049	-6.08569	-30.3636	-0.0202355
P14	cervical	5	30	86.0247	28.4173	6.81566	12.6363	15.316	11.848	63.1887	-2.4322	-6.40073	-30.4758	-0.0261743
P14	cervical	5	30	86.0747	28.423	6.81803	12.6386	15.3176	11.8486	63.2018	-2.4345	-6.60303	-30.8187	-0.0198502
P14	cervical	5	30	86.1247	28.4313	6.82177	12.6422	15.3202	11.8459	63.22	-2.44171	-6.75561	-31.0031	-0.0146239
P14	cervical	5	30	86.1747	28.4398	6.82555	12.646	15.3231	11.8419	63.2369	-2.45563	-6.92317	-31.0358	-0.0200215
P14	cervical	5	30	86.2247	28.4485	6.82954	12.65	15.3262	11.8413	63.2549	-2.46269	-6.87927	-31.2862	-0.0195719
P14	cervical	5	30	86.2747	28.4638	6.83631	12.6567	15.3312	11.8587	63.2883	-2.4184	-6.77953	-31.3565	-0.0218747
P14	cervical	5	30	86.3247	28.4849	6.8456	12.666	15.3383	11.8918	63.335	-2.33011	-6.77445	-31.4889	-0.022997
P14	cervical	5	30	86.3747	28.5068	6.85526	12.6758	15.3453	11.9104	63.384	-2.28168	-6.58464	-31.4524	-0.0204925
P14	cervical	5	30	86.4247	28.5209	6.86151	12.682	15.3501	11.9249	63.416	-2.24086	-6.4133	-31.3858	-0.0196575
P14	cervical	5	30	86.4747	28.5281	6.86468	12.6851	15.3526	11.9357	63.4309	-2.20772	-6.32182	-31.3877	-0.0252506
P14	cervical	5	30	86.5247	28.5318	6.8665	12.687	15.354	11.9416	63.4377	-2.18589	-6.18136	-31.2981	8.47771
P14	cervical	5	30	86.5747	28.5348	6.86787	12.6882	15.3545	11.9662	63.4416	-2.10954	-6.00175	-31.2236	8.64536
P14	cervical	5	30	86.6247	28.5388	6.86968	12.6902	15.356	12.0092	63.4486	-1.97968	-5.80164	-31.1577	8.64176
P14	cervical	5	30	86.6747	28.5363	6.86852	12.6889	15.3551	12.0568	63.4422	-1.83342	-5.79432	-30.8666	8.41704
P14	cervical	5	30	86.7247	28.5254	6.86367	12.6841	15.3517	12.0902	63.4181	-1.73119	-5.86864	-30.6507	0.386333
P14	cervical	5	30	86.7747	28.5102	6.85675	12.6772	15.3463	12.1156	63.3831	-1.65559	-5.85062	-30.4532	0.0160795
P14	cervical	5	30	86.8247	28.4964	6.85055	12.671	15.3418	12.141	63.3523	-1.58063	-5.97861	-30.2684	-0.0109327
P14	cervical	5	30	86.8747	28.4911	6.84815	12.6683	15.34	12.158	63.3406	-1.53001	-5.96045	-29.717	-0.0172507
P14	cervical	5	30	86.9247	28.4965	6.85058	12.6711	15.3418	12.1209	63.352	-1.63632	-5.81897	-29.1571	-0.0173913
P14	cervical	5	30	86.9747	28.4995	6.85183	12.6723	15.3425	12.0314	63.3591	-1.89506	-5.86719	-28.6808	-0.0251163
P14	cervical	5	30	87.0247	28.4851	6.84531	12.6657	15.3379	11.9812	63.3279	-2.04264	-5.92194	-28.0612	-0.0168593
P14	cervical	5	30	87.0747	28.474	6.84047	12.6609	15.3341	11.9806	63.3048	-2.05083	-5.9737	-28.0793	-0.0264923
P14	cervical	5	30	87.1247	28.4844	6.84492	12.6653	15.3376	11.9972	63.3286	-2.00404	-5.70675	-27.3255	-0.0217004
P14	cervical	5	30	87.1747	28.4986	6.85113	12.6717	15.3422	12.0381	63.3609	-1.88841	-5.59474	-27.2582	-0.0219572
P14	cervical	5	30	87.2247	28.5008	6.8524	12.6729	15.3429	12.0813	63.3667	-1.76792	-5.39753	-26.9341	-0.0198318
P14	cervical	5	30	87.2747	28.4938	6.84927	12.6697	15.3409	12.1042	63.35	-1.70306	-5.34605	-26.9436	-0.0225259
P14	cervical	5	30	87.3247	28.4803	6.84338	12.6637	15.3364	12.1314	63.3194	-1.62396	-5.45874	-26.9294	-0.0239633
P14	cervical	5	30	87.3747	28.4689	6.8384	12.6588	15.3325	12.1731	63.2931	-1.50435	-5.59643	-27.0812	-0.0265568
P14	cervical	5	30	87.4247	28.4625	6.83566	12.6562	15.3304	12.234	63.2777	-1.32833	-5.85847	-27.3468	-0.00714071
P14	cervical	5	30	87.4747	28.4638	6.83631	12.6568	15.3309	12.3087	63.2798	-1.11014	-5.71074	-27.1467	0.012581
P14	cervical	5	30	87.5247	28.4673	6.83786	12.658	15.332	12.3885	63.2869	-0.87486	-6.05573	-27.2974	-0.0536665
P14	cervical	5	30	87.5747	28.4627	6.83571	12.6562	15.3305	12.4745	63.276	-0.618935	-6.41298	-27.6562	-0.0318592
P14	cervical	5	30	87.6247	28.4584	6.83378	12.654	15.3292	12.5431	63.2663	-0.413956	-6.71384	-27.7674	-0.0256208
P14	cervical	5	30	87.6747	28.462	6.83535	12.6557	15.3303	12.5975	63.2724	-0.252049	-6.61283	-28.1328	-0.0264221
P14	cervical	5	30	87.7247	28.4726	6.84007	12.6605	15.3338	12.6506	63.2951	-0.0948632	-6.62953	-28.4966	-0.0135964
P14	cervical	5	30	87.7747	28.4873	6.8465	12.6669	15.3387	12.6916	63.3275	0.0249557	-6.29771	-28.6949	-0.0316208
P14	cervical	5	30	87.8247	28.4952	6.84973	12.6703	15.341	12.7318	63.3457	0.139158	-6.14671	-29.0504	-0.0204373
P14	cervical	5	30	87.8747	28.4949	6.84924	12.6699	15.341	12.7699	63.3458	0.245001	-6.34257	-29.2829	-0.0184954
P14	cervical	5	30	87.9247	28.4926	6.84807	12.6684	15.3399	12.7932	63.3417	0.307928	-6.43028	-29.4798	-0.0290244
P14	cervical	5	30	87.9747	28.4858	6.84482	12.6652	15.3374	12.8259	63.3257	0.397906	-6.52621	-29.3527	-0.0244251
P14	cervical	5	30	88.0247	28.4763	6.84053	12.6609	15.3339	12.8721	63.3024	0.52931	-6.37566	-29.3968	-0.022156
P14	cervical	5	30	88.0747	28.458	6.83241	12.6528	15.3279	12.9683	63.2568	0.808451	-6.1928	-29.7211	-0.0056453
P14	cervical	5	30	88.1247	28.4227	6.81684	12.6373	15.3161	13.1434	63.1691	1.31557	-6.02028	-29.7404	-0.0270092
[truncated: 11,158 more rows]
